# Supplementary material for: A transcription factor ensemble orchestrates bundle sheath expression in rice
Source: Nat Commun. 2025 Jul 31;16:7040. doi: 10.1038/s41467-025-62087-0 (PMC12314071; doi:10.1038/s41467-025-62087-0)
Supplement: Supplementary file 3 — Supplementary Dataset 1 [file 41467_2025_62087_MOESM3_ESM.xlsx]

## Sheet: fimo_SiRpro_2613bp_tf_cluster
Supplemental Table 1. Prediced transcription factor binding sites in rice SiR promoter using FIMO
Statistics information of the FIMO output, according to https://meme-suite.org/meme/doc/fimo-output-format.html.
1. The score for the motif occurrence. The motif match score of a position in a sequence is computed by summing the appropriate entry from each column of the position-dependent scoring matrix that represents the motif.
2. The p-value of the motif occurrence. The p-value of a motif match is the probability of a single random subsequence of the length of the motif scoring at least as well as the observed match.
3. The q-value of the motif occurrence. The q-value is the minimum False Discovery Rate (FDR) required to consider this match significant.
4. The negative log10 transformed p-value.
motif_id	motif_alt_id	sequence_name	start	stop	strand	score1	p.value2	q.value3	matched_sequence	negativelog10P4	motif_cluster	Motif Family
MA1305.1	WRKY55	SiRpro_2613-bp	-2570	-2559	+	2.59091	0.000523	1	ATGCTTGACCAT	3.2815	cluster_9	WRKY
MA1295.1	WRKY20	SiRpro_2613-bp	-2570	-2558	+	5.80303	0.000375	1	ATGCTTGACCATG	3.42597	cluster_9	WRKY
MA1318.1	WRKY27	SiRpro_2613-bp	-2570	-2558	+	-1.34848	0.000806	0.965	ATGCTTGACCATG	3.09366	cluster_9	WRKY
MA1364.1	BHLH72	SiRpro_2613-bp	-2569	-2555	+	3.90789	0.000419	0.837	TGCTTGACCATGTGG	3.37779	cluster_6	bHLH_A
MA1805.1	WRKY53	SiRpro_2613-bp	-2569	-2561	-	7.62857	0.00079	1	GGTCAAGCA	3.10237	cluster_9	WRKY
MA1086.1	WRKY43	SiRpro_2613-bp	-2569	-2560	-	7.608	0.000781	1	TGGTCAAGCA	3.10735	cluster_9	WRKY
MA1090.1	WRKY60	SiRpro_2613-bp	-2569	-2559	-	10.3443	0.000147	0.999	ATGGTCAAGCA	3.83268	cluster_9	WRKY
MA1311.2	WRKY28	SiRpro_2613-bp	-2569	-2559	-	8.01124	0.000404	0.989	ATGGTCAAGCA	3.39362	cluster_9	WRKY
MA1315.1	WRKY24	SiRpro_2613-bp	-2569	-2556	+	3.01515	0.000513	1	TGCTTGACCATGTG	3.28988	cluster_9	WRKY
MA1075.1	WRKY12	SiRpro_2613-bp	-2568	-2561	+	6.8374	0.00079	1	GCTTGACC	3.10237	cluster_9	WRKY
MA1084.1	WRKY38	SiRpro_2613-bp	-2568	-2561	+	6.42276	0.000924	1	GCTTGACC	3.03433	cluster_9	WRKY
MA1077.1	WRKY18	SiRpro_2613-bp	-2568	-2559	-	11.9672	3.95e-05	0.613	ATGGTCAAGC	4.4034	cluster_9	WRKY
MA1088.1	WRKY48	SiRpro_2613-bp	-2568	-2559	-	8.25806	0.000412	1	ATGGTCAAGC	3.3851	cluster_9	WRKY
MA1089.1	WRKY57	SiRpro_2613-bp	-2568	-2559	-	8.45161	0.000498	1	ATGGTCAAGC	3.30277	cluster_9	WRKY
MA1309.1	WRKY3	SiRpro_2613-bp	-2568	-2558	-	2.69697	0.000495	0.948	CATGGTCAAGC	3.30539	cluster_9	WRKY
MA1316.1	WRKY71	SiRpro_2613-bp	-2568	-2558	-	1.92424	0.000621	1	CATGGTCAAGC	3.20691	cluster_9	WRKY
MA1304.1	WRKY59	SiRpro_2613-bp	-2568	-2557	-	6.59211	0.000481	1	ACATGGTCAAGC	3.31785	cluster_9	WRKY
MA1317.1	WRKY50	SiRpro_2613-bp	-2568	-2556	+	4.25758	0.000471	1	GCTTGACCATGTG	3.32698	cluster_9	WRKY
MA1743.1	BZIP2	SiRpro_2613-bp	-2567	-2553	+	2.67213	0.000216	0.657	CTTGACCATGTGGAC	3.66555	cluster_8	bZIP_A
MA1340.1	BZIP3	SiRpro_2613-bp	-2567	-2553	+	3.81818	0.000333	0.738	CTTGACCATGTGGAC	3.47756	cluster_8	bZIP_A
MA1349.1	BZIP16	SiRpro_2613-bp	-2567	-2553	+	-0.0151515	0.00044	0.734	CTTGACCATGTGGAC	3.35655	cluster_8	bZIP_A
MA1344.1	BZIP28	SiRpro_2613-bp	-2567	-2553	+	3.66667	0.000518	0.891	CTTGACCATGTGGAC	3.28567	cluster_8	bZIP_A
MA1334.1	BZIP11	SiRpro_2613-bp	-2567	-2553	-	-0.333333	0.00058	0.876	GTCCACATGGTCAAG	3.23657	cluster_8	bZIP_A
MA0968.2	BZIP68	SiRpro_2613-bp	-2567	-2553	-	2.78788	0.000591	0.899	GTCCACATGGTCAAG	3.22841	cluster_8	bZIP_A
MA1341.1	BZIP53	SiRpro_2613-bp	-2567	-2553	+	-0.939394	0.000603	0.885	CTTGACCATGTGGAC	3.21968	cluster_8	bZIP_A
MA1092.1	WRKY63	SiRpro_2613-bp	-2567	-2560	-	11.8689	8.02e-05	0.989	TGGTCAAG	4.09583	cluster_9	WRKY
MA1091.1	WRKY62	SiRpro_2613-bp	-2567	-2560	-	5.16854	0.000245	0.904	TGGTCAAG	3.61083	cluster_9	WRKY
MA1078.1	WRKY2	SiRpro_2613-bp	-2567	-2560	-	9.37705	0.000361	1	TGGTCAAG	3.44249	cluster_9	WRKY
MA1093.1	WRKY75	SiRpro_2613-bp	-2567	-2560	-	-2.27869	0.000698	1	TGGTCAAG	3.15614	cluster_9	WRKY
MA0589.1	WRKY1	SiRpro_2613-bp	-2566	-2556	+	7.7191	0.000181	1	TTGACCATGTG	3.74232	cluster_9	WRKY
MA1025.1	HBI1	SiRpro_2613-bp	-2565	-2554	+	6.04918	0.000706	0.989	TGACCATGTGGA	3.1512	cluster_6	bHLH_A
MA1359.2	BPE	SiRpro_2613-bp	-2565	-2552	-	6.67143	0.000329	0.875	AGTCCACATGGTCA	3.4828	cluster_6	bHLH_A
MA1359.2	BPE	SiRpro_2613-bp	-2565	-2552	+	6.5	0.000352	0.875	TGACCATGTGGACT	3.45346	cluster_6	bHLH_A
MA1360.2	BHLH74	SiRpro_2613-bp	-2565	-2552	-	5.06061	0.000359	0.791	AGTCCACATGGTCA	3.44491	cluster_6	bHLH_A
MA1360.2	BHLH74	SiRpro_2613-bp	-2565	-2552	+	5.0303	0.000364	0.791	TGACCATGTGGACT	3.4389	cluster_6	bHLH_A
MA0560.1	PIF3	SiRpro_2613-bp	-2564	-2555	+	10.8485	9.99e-05	0.559	GACCATGTGG	4.00043	cluster_6	bHLH_A
MA1659.1	ABF4	SiRpro_2613-bp	-2564	-2553	-	7.50909	0.000583	0.84	GTCCACATGGTC	3.23433	cluster_8	bZIP_A
MA1358.1	bHLH130	SiRpro_2613-bp	-2563	-2553	-	4.17105	0.00045	0.672	GTCCACATGGT	3.34679	cluster_31	bHLH_B
MA1061.1	SPT	SiRpro_2613-bp	-2563	-2555	+	8.53226	0.000478	0.899	ACCATGTGG	3.32057	cluster_6	bHLH_A
MA0956.1	BEE2	SiRpro_2613-bp	-2563	-2554	+	7.63492	0.000816	1	ACCATGTGGA	3.08831	cluster_6	bHLH_A
MA0956.1	BEE2	SiRpro_2613-bp	-2563	-2554	-	7.63492	0.000816	1	TCCACATGGT	3.08831	cluster_6	bHLH_A
MA1834.1	Zm00001d034298	SiRpro_2613-bp	-2563	-2553	-	6.75455	0.000916	0.589	GTCCACATGGT	3.0381	cluster_6	bHLH_A
MA1207.1	GT-3a	SiRpro_2613-bp	-2563	-2547	+	4.05714	0.000543	0.881	ACCATGTGGACTCATTG	3.2652	cluster_6	bHLH_A
MA0961.1	BHLH112	SiRpro_2613-bp	-2562	-2554	-	-1.59016	0.000746	0.768	TCCACATGG	3.12726	cluster_31	bHLH_B
MA0562.1	PIF5	SiRpro_2613-bp	-2562	-2555	-	11.9714	8.53e-05	0.441	CCACATGG	4.06905	cluster_6	bHLH_A
MA1021.1	PHYPADRAFT_48267	SiRpro_2613-bp	-2562	-2555	-	7.17978	0.00029	0.819	CCACATGG	3.5376	cluster_6	bHLH_A
MA0568.1	MYC3	SiRpro_2613-bp	-2562	-2555	+	9.37349	0.00033	1	CCATGTGG	3.48149	cluster_6	bHLH_A
MA0568.1	MYC3	SiRpro_2613-bp	-2562	-2555	-	9.37349	0.00033	1	CCACATGG	3.48149	cluster_6	bHLH_A
MA0962.1	BHLH34	SiRpro_2613-bp	-2562	-2555	+	7.42623	0.000567	0.926	CCATGTGG	3.24642	cluster_6	bHLH_A
MA0569.1	MYC4	SiRpro_2613-bp	-2562	-2555	+	6.03659	0.000656	1	CCATGTGG	3.1831	cluster_6	bHLH_A
MA1033.1	OJ1058_F05.8	SiRpro_2613-bp	-2562	-2555	-	5.31193	0.000955	1	CCACATGG	3.02	cluster_6	bHLH_A
MA1033.1	OJ1058_F05.8	SiRpro_2613-bp	-2562	-2555	+	5.31193	0.000955	1	CCATGTGG	3.02	cluster_6	bHLH_A
MA0562.1	PIF5	SiRpro_2613-bp	-2562	-2555	+	-0.271429	0.000955	1	CCATGTGG	3.02	cluster_6	bHLH_A
MA1061.1	SPT	SiRpro_2613-bp	-2562	-2554	-	8.33871	0.000548	0.899	TCCACATGG	3.26122	cluster_6	bHLH_A
MA0560.1	PIF3	SiRpro_2613-bp	-2562	-2553	-	-0.590909	0.00071	1	GTCCACATGG	3.14874	cluster_6	bHLH_A
MA1364.1	BHLH72	SiRpro_2613-bp	-2562	-2548	-	1.18421	0.000827	0.995	AATGAGTCCACATGG	3.08249	cluster_6	bHLH_A
DPBF_CACNNG	DPBF_CACNNG	SiRpro_2613-bp	-2561	-2555	-	9.8427	0.000364	0.78	CCACATG	3.4389	cluster_52	bZIP_DPBF
MA1289.1	TCP3	SiRpro_2613-bp	-2560	-2548	-	-1.48485	0.000843	0.985	AATGAGTCCACAT	3.07417	cluster_1	TCP
MA0978.1	DREB1E	SiRpro_2613-bp	-2560	-2553	+	3.08197	0.000993	1	ATGTGGAC	3.00305	cluster_11	ERF/DREB_B
MA1298.1	WRKY29	SiRpro_2613-bp	-2559	-2549	-	1.27273	0.000989	1	ATGAGTCCACA	3.0048	cluster_9	WRKY
MA1050.1	OsI_08196	SiRpro_2613-bp	-2558	-2551	-	7.5082	0.000476	0.774	GAGTCCAC	3.32239	cluster_1	TCP
MA1098.1	ARALYDRAFT_484486	SiRpro_2613-bp	-2558	-2551	-	4.34694	0.000831	0.767	GAGTCCAC	3.0804	cluster_1	TCP
MA1095.1	ARALYDRAFT_495258	SiRpro_2613-bp	-2558	-2551	-	4.34694	0.000831	0.767	GAGTCCAC	3.0804	cluster_1	TCP
MA1428.1	TCP8	SiRpro_2613-bp	-2558	-2550	-	7.75806	0.000711	0.866	TGAGTCCAC	3.14813	cluster_1	TCP
MA1019.1	Glyma19g26560.1	SiRpro_2613-bp	-2558	-2550	-	6.36066	0.000866	0.886	TGAGTCCAC	3.06248	cluster_1	TCP
MA0950.1	ATHB-12	SiRpro_2613-bp	-2554	-2547	+	7.56693	0.000818	0.776	ACTCATTG	3.08725	cluster_16	HB_A
MA1822.1	Zm00001d018571	SiRpro_2613-bp	-2548	-2536	+	7.78322	0.000468	0.781	TGTGTACATATGC	3.32975	cluster_14	SPL
MA1835.1	TFLG2-Zm00001d042777	SiRpro_2613-bp	-2548	-2536	+	6.9187	0.000657	0.913	TGTGTACATATGC	3.18243	cluster_14	SPL
MA1055.2	SPL1	SiRpro_2613-bp	-2548	-2536	+	6.20183	0.000943	1	TGTGTACATATGC	3.02549	cluster_14	SPL
MA0577.3	SPL3	SiRpro_2613-bp	-2547	-2537	+	5.69388	0.000909	1	GTGTACATATG	3.04144	cluster_14	SPL
MA1822.1	Zm00001d018571	SiRpro_2613-bp	-2547	-2535	-	8.28671	0.000361	0.779	TGCATATGTACAC	3.44249	cluster_14	SPL
MA1835.1	TFLG2-Zm00001d042777	SiRpro_2613-bp	-2547	-2535	-	7.35772	0.000527	0.902	TGCATATGTACAC	3.27819	cluster_14	SPL
MA1027.1	KAN1	SiRpro_2613-bp	-2543	-2536	+	7.79021	0.000719	1	ACATATGC	3.14327	cluster_24	G2-like
MA0566.1	MYC2	SiRpro_2613-bp	-2543	-2536	+	7.20482	0.000816	1	ACATATGC	3.08831	cluster_6	bHLH_A
MA0566.1	MYC2	SiRpro_2613-bp	-2543	-2536	-	7.20482	0.000816	1	GCATATGT	3.08831	cluster_6	bHLH_A
MA0959.1	AIB	SiRpro_2613-bp	-2543	-2536	+	4.82258	0.000865	1	ACATATGC	3.06298	cluster_6	bHLH_A
MA0959.1	AIB	SiRpro_2613-bp	-2543	-2536	-	4.82258	0.000865	1	GCATATGT	3.06298	cluster_6	bHLH_A
MA1362.1	bHLH77	SiRpro_2613-bp	-2543	-2529	+	8.97561	0.000128	0.754	ACATATGCATGTGAT	3.89279	cluster_6	bHLH_A
MA0581.1	LEC2	SiRpro_2613-bp	-2541	-2531	-	11.6364	8.25e-05	0.337	CACATGCATAT	4.08355	cluster_36	ABI3
MA1810.1	GLYMA-08G357600	SiRpro_2613-bp	-2541	-2528	+	6.97561	0.000572	0.621	ATATGCATGTGATA	3.2426	cluster_36	ABI3
MA0965.2	BIM2	SiRpro_2613-bp	-2541	-2526	+	6.33673	0.000467	0.76	ATATGCATGTGATACT	3.33068	cluster_6	bHLH_A
MA0965.2	BIM2	SiRpro_2613-bp	-2541	-2526	-	6.33673	0.000467	0.76	AGTATCACATGCATAT	3.33068	cluster_6	bHLH_A
MA1025.1	HBI1	SiRpro_2613-bp	-2540	-2529	+	9.67213	0.000163	0.676	TATGCATGTGAT	3.78781	cluster_6	bHLH_A
MA1360.2	BHLH74	SiRpro_2613-bp	-2540	-2527	+	5.62121	0.000269	0.791	TATGCATGTGATAC	3.57025	cluster_6	bHLH_A
MA1360.2	BHLH74	SiRpro_2613-bp	-2540	-2527	-	5.01515	0.000367	0.791	GTATCACATGCATA	3.43533	cluster_6	bHLH_A
MA1359.2	BPE	SiRpro_2613-bp	-2540	-2527	-	5.37143	0.000578	0.875	GTATCACATGCATA	3.23807	cluster_6	bHLH_A
MA1359.2	BPE	SiRpro_2613-bp	-2540	-2527	+	5.21429	0.000615	0.875	TATGCATGTGATAC	3.21112	cluster_6	bHLH_A
MA0565.2	FUS3	SiRpro_2613-bp	-2539	-2530	-	14.5902	8.71e-06	0.265	TCACATGCAT	5.05998	cluster_24	G2-like
MA0560.1	PIF3	SiRpro_2613-bp	-2539	-2530	+	10.6061	0.000108	0.559	ATGCATGTGA	3.96658	cluster_6	bHLH_A
MA0964.2	BIM1	SiRpro_2613-bp	-2539	-2528	+	4.80328	0.000525	0.887	ATGCATGTGATA	3.27984	cluster_6	bHLH_A
MA0964.2	BIM1	SiRpro_2613-bp	-2539	-2528	-	4.80328	0.000525	0.887	TATCACATGCAT	3.27984	cluster_6	bHLH_A
MA0564.1	ABI3	SiRpro_2613-bp	-2538	-2530	-	6.8	0.000862	0.704	TCACATGCA	3.06449	cluster_36	ABI3
MA0561.1	PIF4	SiRpro_2613-bp	-2538	-2531	-	9.11429	0.000195	0.806	CACATGCA	3.70997	cluster_6	bHLH_A
MA0966.1	BIM3	SiRpro_2613-bp	-2538	-2529	+	7.90323	0.000621	1	TGCATGTGAT	3.20691	cluster_6	bHLH_A
MA0966.1	BIM3	SiRpro_2613-bp	-2538	-2529	-	7.90323	0.000621	1	ATCACATGCA	3.20691	cluster_6	bHLH_A
MA0956.1	BEE2	SiRpro_2613-bp	-2538	-2529	+	7.87302	0.000625	1	TGCATGTGAT	3.20412	cluster_6	bHLH_A
MA0956.1	BEE2	SiRpro_2613-bp	-2538	-2529	-	7.87302	0.000625	1	ATCACATGCA	3.20412	cluster_6	bHLH_A
MA1011.1	PHYPADRAFT_72483	SiRpro_2613-bp	-2538	-2529	+	7.80645	0.000663	0.706	TGCATGTGAT	3.17849	cluster_6	bHLH_A
MA1011.1	PHYPADRAFT_72483	SiRpro_2613-bp	-2538	-2529	-	7.80645	0.000663	0.706	ATCACATGCA	3.17849	cluster_6	bHLH_A
MA1740.1	BHLH49	SiRpro_2613-bp	-2538	-2529	-	-0.639344	0.000714	1	ATCACATGCA	3.1463	cluster_6	bHLH_A
MA1332.1	BEH2	SiRpro_2613-bp	-2538	-2528	-	-5.42424	0.000992	1	TATCACATGCA	3.00349	cluster_6	bHLH_A
MA1207.1	GT-3a	SiRpro_2613-bp	-2538	-2522	+	10.3857	8.39e-05	0.881	TGCATGTGATACTTATT	4.07624	cluster_6	bHLH_A
MA1361.1	bHLH18	SiRpro_2613-bp	-2538	-2522	-	7.42105	0.000184	0.763	AATAAGTATCACATGCA	3.73518	cluster_6	bHLH_A
MA0562.1	PIF5	SiRpro_2613-bp	-2537	-2530	-	12.3429	7.33e-05	0.413	TCACATGC	4.1349	cluster_6	bHLH_A
MA1021.1	PHYPADRAFT_48267	SiRpro_2613-bp	-2537	-2530	-	9.05618	0.000221	0.819	TCACATGC	3.65561	cluster_6	bHLH_A
MA0962.1	BHLH34	SiRpro_2613-bp	-2537	-2530	+	8.88525	0.000376	0.804	GCATGTGA	3.42481	cluster_6	bHLH_A
MA0958.1	BHLH13	SiRpro_2613-bp	-2537	-2530	+	5.94382	0.000594	1	GCATGTGA	3.22621	cluster_6	bHLH_A
MA0569.1	MYC4	SiRpro_2613-bp	-2537	-2530	-	6.10976	0.000644	1	TCACATGC	3.19111	cluster_6	bHLH_A
MA0566.1	MYC2	SiRpro_2613-bp	-2537	-2530	+	7.6747	0.000646	1	GCATGTGA	3.18977	cluster_6	bHLH_A
MA0566.1	MYC2	SiRpro_2613-bp	-2537	-2530	-	7.6747	0.000646	1	TCACATGC	3.18977	cluster_6	bHLH_A
MA0959.1	AIB	SiRpro_2613-bp	-2537	-2530	+	5.12903	0.000767	1	GCATGTGA	3.1152	cluster_6	bHLH_A
MA0959.1	AIB	SiRpro_2613-bp	-2537	-2530	-	5.12903	0.000767	1	TCACATGC	3.1152	cluster_6	bHLH_A
MA0568.1	MYC3	SiRpro_2613-bp	-2537	-2530	+	7.61446	0.000769	1	GCATGTGA	3.11407	cluster_6	bHLH_A
MA0568.1	MYC3	SiRpro_2613-bp	-2537	-2530	-	7.61446	0.000769	1	TCACATGC	3.11407	cluster_6	bHLH_A
MA0569.1	MYC4	SiRpro_2613-bp	-2537	-2530	+	4.76829	0.000958	1	GCATGTGA	3.01863	cluster_6	bHLH_A
MA1401.1	RVE7	SiRpro_2613-bp	-2534	-2523	-	-3.0303	0.000752	0.527	ATAAGTATCACA	3.12378	cluster_7	MYBR_A
MA1184.1	RVE1	SiRpro_2613-bp	-2534	-2521	-	6.10606	0.00032	0.633	CAATAAGTATCACA	3.49485	cluster_7	MYBR_A
MA1191.1	RVE7L	SiRpro_2613-bp	-2534	-2520	-	6.54545	0.000227	0.7	TCAATAAGTATCACA	3.64397	cluster_7	MYBR_A
MA1676.2	NAC062	SiRpro_2613-bp	-2533	-2520	-	7.28455	0.000658	0.64	TCAATAAGTATCAC	3.18177	cluster_4	NAC_A
MA2051.1	NAC68	SiRpro_2613-bp	-2532	-2521	-	9.29091	0.000201	0.633	CAATAAGTATCA	3.6968	cluster_4	NAC_A
MA1185.1	LHY	SiRpro_2613-bp	-2532	-2523	+	6.18182	0.000269	0.891	TGATACTTAT	3.57025	cluster_7	MYBR_A
MA1187.1	RVE4	SiRpro_2613-bp	-2532	-2523	+	0.469697	0.000757	0.511	TGATACTTAT	3.1209	cluster_7	MYBR_A
MA1183.1	RVE6	SiRpro_2613-bp	-2532	-2522	+	3.60606	0.000338	0.569	TGATACTTATT	3.47108	cluster_7	MYBR_A
MA1190.1	RVE5	SiRpro_2613-bp	-2532	-2522	+	2.42424	0.000426	0.6	TGATACTTATT	3.37059	cluster_7	MYBR_A
MA1182.1	RVE8	SiRpro_2613-bp	-2532	-2521	+	4.25758	0.000292	0.578	TGATACTTATTG	3.53462	cluster_7	MYBR_A
MA0127.1	PEND	SiRpro_2613-bp	-2531	-2522	+	8.26087	0.000452	0.454	GATACTTATT	3.34486	cluster_44	PEND
MA1209.1	ATHB-20	SiRpro_2613-bp	-2530	-2520	-	1.13889	0.000653	0.478	TCAATAAGTAT	3.18509	cluster_16	HB_A
MA0954.2	ATHB-7	SiRpro_2613-bp	-2530	-2518	+	3.18182	0.000908	0.632	ATACTTATTGAGA	3.04191	cluster_16	HB_A
MA0952.1	ATHB-51	SiRpro_2613-bp	-2528	-2521	+	6.06931	0.000897	0.638	ACTTATTG	3.04721	cluster_16	HB_A
MA0953.1	ATHB-6	SiRpro_2613-bp	-2528	-2520	-	8.06931	0.000538	0.609	TCAATAAGT	3.26922	cluster_16	HB_A
MA1235.1	AIL7	SiRpro_2613-bp	-2524	-2514	-	8.77273	0.000342	1	CAATTCTCAAT	3.46597	cluster_34	ANT
MA1193.1	AT2G38090	SiRpro_2613-bp	-2523	-2503	+	7.35366	0.000192	0.401	TTGAGAATTGATAAGCGTGTA	3.7167	cluster_20	MYBR_B
MA0571.1	ANT	SiRpro_2613-bp	-2522	-2502	-	1.64045	0.00033	1	GTACACGCTTATCAATTCTCA	3.48149	cluster_34	ANT
MA1377.1	PLT1	SiRpro_2613-bp	-2521	-2503	-	6.68421	0.000375	1	TACACGCTTATCAATTCTC	3.42597	cluster_34	ANT
MA1188.1	At3g11280	SiRpro_2613-bp	-2519	-2506	-	6.89394	0.000608	0.633	ACGCTTATCAATTC	3.2161	cluster_20	MYBR_B
MA1267.1	DOF5.8	SiRpro_2613-bp	-2518	-2490	+	6.56061	0.000381	0.116	AATTGATAAGCGTGTACTTTTCTTCGTTT	3.41908	cluster_13	DOF_B
MA1681.1	SRM1	SiRpro_2613-bp	-2518	-2505	+	8.61224	0.000265	0.664	AATTGATAAGCGTG	3.57675	cluster_20	MYBR_B
MA1192.1	DIV1	SiRpro_2613-bp	-2518	-2504	+	7.98485	0.000301	0.611	AATTGATAAGCGTGT	3.52143	cluster_20	MYBR_B
MA1378.1	AIL6	SiRpro_2613-bp	-2518	-2504	+	7.63636	0.000456	1	AATTGATAAGCGTGT	3.34104	cluster_34	ANT
MA2031.1	AT5G04760	SiRpro_2613-bp	-2517	-2507	-	9.83636	0.000208	0.971	CGCTTATCAAT	3.68194	cluster_20	MYBR_B
MA1398.2	KUA1	SiRpro_2613-bp	-2517	-2507	-	6.4878	0.000947	0.807	CGCTTATCAAT	3.02365	cluster_20	MYBR_B
MA1186.1	YAB4	SiRpro_2613-bp	-2517	-2503	-	6.84848	0.000617	0.65	TACACGCTTATCAAT	3.20971	cluster_20	MYBR_B
MA1235.1	AIL7	SiRpro_2613-bp	-2517	-2507	-	8.56061	0.000379	1	CGCTTATCAAT	3.42136	cluster_34	ANT
MA1825.1	Zm00001d044409	SiRpro_2613-bp	-2516	-2506	-	8.84146	0.000284	1	ACGCTTATCAA	3.54668	cluster_20	MYBR_B
MA1352.1	TRP1	SiRpro_2613-bp	-2512	-2492	-	-11.5714	0.000372	0.56	ACGAAGAAAAGTACACGCTTA	3.42946	cluster_26	TRB
MA0969.1	CAMTA2	SiRpro_2613-bp	-2512	-2504	+	9.23333	0.000488	1	TAAGCGTGT	3.31158	cluster_6	bHLH_A
MA1197.1	CAMTA1	SiRpro_2613-bp	-2512	-2501	+	4.93939	0.000649	1	TAAGCGTGTACT	3.18776	cluster_6	bHLH_A
MA1277.1	DOF1.7	SiRpro_2613-bp	-2511	-2491	-	8.22727	0.000342	0.228	AACGAAGAAAAGTACACGCTT	3.46597	cluster_13	DOF_B
MA0578.1	SPL8	SiRpro_2613-bp	-2511	-2496	+	8.11236	0.000414	0.888	AAGCGTGTACTTTTCT	3.383	cluster_14	SPL
MA0578.1	SPL8	SiRpro_2613-bp	-2511	-2496	-	5.61798	0.000733	0.954	AGAAAAGTACACGCTT	3.1349	cluster_14	SPL
MA0565.2	FUS3	SiRpro_2613-bp	-2511	-2502	-	2.14754	0.000636	1	GTACACGCTT	3.19654	cluster_24	G2-like
MA1094.2	WRKY8	SiRpro_2613-bp	-2511	-2496	-	2.83673	0.000871	0.909	AGAAAAGTACACGCTT	3.05998	cluster_9	WRKY
DPBF_ACACGNN	DPBF_ACACGNN	SiRpro_2613-bp	-2510	-2504	-	10.5714	0.000195	1	ACACGCT	3.70997	cluster_52	bZIP_DPBF
MA1087.2	WRKY45	SiRpro_2613-bp	-2510	-2496	-	3.79592	0.000948	0.997	AGAAAAGTACACGCT	3.02319	cluster_9	WRKY
MA1267.1	DOF5.8	SiRpro_2613-bp	-2509	-2481	+	4.33333	0.000879	0.163	GCGTGTACTTTTCTTCGTTTTTATGAACA	3.05601	cluster_13	DOF_B
MA1279.1	DOF1.5	SiRpro_2613-bp	-2508	-2488	-	13.8788	9.37e-06	0.0325	AAAAACGAAGAAAAGTACACG	5.02826	cluster_13	DOF_B
MA1281.1	DOF5.1	SiRpro_2613-bp	-2508	-2488	-	7.45455	0.000295	0.1	AAAAACGAAGAAAAGTACACG	3.53018	cluster_13	DOF_B
MA1268.1	CDF5	SiRpro_2613-bp	-2508	-2482	+	11.7424	2.75e-05	0.0406	CGTGTACTTTTCTTCGTTTTTATGAAC	4.56067	cluster_13	DOF_B
MA1276.1	DOF3.5	SiRpro_2613-bp	-2506	-2496	-	8.28788	0.000476	0.44	AGAAAAGTACA	3.32239	cluster_12	DOF_A
MA0974.2	CDF3	SiRpro_2613-bp	-2506	-2495	-	8.16393	0.000319	0.564	AAGAAAAGTACA	3.49621	cluster_12	DOF_A
MA1270.1	DOF3.2	SiRpro_2613-bp	-2506	-2488	+	12.4697	2.93e-05	0.0705	TGTACTTTTCTTCGTTTTT	4.53313	cluster_13	DOF_B
MA1274.1	DOF3.6	SiRpro_2613-bp	-2506	-2486	+	11.6667	3.54e-05	0.0282	TGTACTTTTCTTCGTTTTTAT	4.451	cluster_13	DOF_B
MA1688.1	ARF16	SiRpro_2613-bp	-2505	-2492	-	7.06993	0.000719	0.523	ACGAAGAAAAGTAC	3.14327	cluster_11	ARF_A
MA0973.1	CDF2	SiRpro_2613-bp	-2505	-2496	-	9.90826	0.000174	0.44	AGAAAAGTAC	3.75945	cluster_12	DOF_A
MA1022.1	PHYPADRAFT_38837	SiRpro_2613-bp	-2505	-2496	-	7.77	0.000196	0.574	AGAAAAGTAC	3.70774	cluster_12	DOF_A
MA0987.1	PHYPADRAFT_140773	SiRpro_2613-bp	-2505	-2496	-	7.41584	0.000522	0.604	AGAAAAGTAC	3.28233	cluster_12	DOF_A
MA0981.1	DOF1.8	SiRpro_2613-bp	-2505	-2496	-	7.19643	0.000531	0.611	AGAAAAGTAC	3.27491	cluster_12	DOF_A
MA1275.1	DOF1.6	SiRpro_2613-bp	-2505	-2495	-	8.66667	0.000489	0.651	AAGAAAAGTAC	3.31069	cluster_12	DOF_A
MA1160.1	IDD6	SiRpro_2613-bp	-2505	-2486	+	1.98571	0.000571	0.265	GTACTTTTCTTCGTTTTTAT	3.24336	cluster_13	IDD
MA1158.1	MGP	SiRpro_2613-bp	-2505	-2486	-	-1.30303	0.000841	0.527	ATAAAAACGAAGAAAAGTAC	3.0752	cluster_13	IDD
MA1274.1	DOF3.6	SiRpro_2613-bp	-2505	-2485	+	5.65152	0.00065	0.0941	GTACTTTTCTTCGTTTTTATG	3.18709	cluster_13	DOF_B
MA0977.1	DOF2.5	SiRpro_2613-bp	-2504	-2497	-	9.26966	0.000369	0.599	GAAAAGTA	3.43297	cluster_12	DOF_A
MA0989.1	PHYPADRAFT_153324	SiRpro_2613-bp	-2504	-2496	-	8.08065	0.000251	0.557	AGAAAAGTA	3.60033	cluster_12	DOF_A
MA1678.2	NTL8	SiRpro_2613-bp	-2504	-2492	-	9.38532	0.00019	0.731	ACGAAGAAAAGTA	3.72125	cluster_4	NAC_A
MA2048.1	NAC045	SiRpro_2613-bp	-2504	-2492	-	6.41284	0.000971	0.969	ACGAAGAAAAGTA	3.01278	cluster_4	NAC_A
MA0982.1	DOF2.4	SiRpro_2613-bp	-2503	-2497	-	7.2549	0.000352	0.423	GAAAAGT	3.45346	cluster_12	DOF_A
MA0983.1	DOF5.6	SiRpro_2613-bp	-2503	-2496	-	7.74	0.000477	0.555	AGAAAAGT	3.32148	cluster_12	DOF_A
MA1823.1	Zm00001d027846	SiRpro_2613-bp	-2503	-2492	-	10.36	9.95e-05	0.0797	ACGAAGAAAAGT	4.00218	cluster_4	NAC_A
MA1156.1	JKD	SiRpro_2613-bp	-2502	-2483	+	3.5	0.000493	0.421	CTTTTCTTCGTTTTTATGAA	3.30715	cluster_13	IDD
MA1160.1	IDD6	SiRpro_2613-bp	-2502	-2483	+	0.2	0.000967	0.281	CTTTTCTTCGTTTTTATGAA	3.01457	cluster_13	IDD
MA1370.1	IDD5	SiRpro_2613-bp	-2501	-2486	+	3.78947	0.000334	0.426	TTTTCTTCGTTTTTAT	3.47625	cluster_13	IDD
MA1784.1	NAC011	SiRpro_2613-bp	-2501	-2481	+	-1.4918	0.000352	0.964	TTTTCTTCGTTTTTATGAACA	3.45346	cluster_18	NAC_C
MA1373.1	GAF1	SiRpro_2613-bp	-2500	-2486	-	3.85366	0.000199	0.161	ATAAAAACGAAGAAA	3.70115	cluster_13	IDD
MA1371.1	IDD4	SiRpro_2613-bp	-2499	-2483	-	0.318182	0.000669	0.426	TTCATAAAAACGAAGAA	3.17457	cluster_13	IDD
MA1159.1	SGR5	SiRpro_2613-bp	-2498	-2484	-	2.45455	0.000762	0.416	TCATAAAAACGAAGA	3.11805	cluster_13	IDD
MA1830.1	Zm00001d015407	SiRpro_2613-bp	-2487	-2465	-	6.512	0.000423	0.343	TTAACTCTGATATTCTTGTTCAT	3.37366	cluster_24	G2-like
MA2051.1	NAC68	SiRpro_2613-bp	-2485	-2474	+	8.07273	0.000439	0.78	GAACAAGAATAT	3.35754	cluster_4	NAC_A
MA1674.2	NAC017	SiRpro_2613-bp	-2485	-2474	+	6.29032	0.000999	1	GAACAAGAATAT	3.00043	cluster_4	NAC_A
MA1390.2	HHO2	SiRpro_2613-bp	-2484	-2471	-	6.23596	0.000917	0.905	CTGATATTCTTGTT	3.03763	cluster_24	G2-like
MA2023.1	PHL4	SiRpro_2613-bp	-2484	-2468	-	3.14474	0.000968	1	ACTCTGATATTCTTGTT	3.01412	cluster_24	G2-like
MA2043.1	NAC004	SiRpro_2613-bp	-2484	-2474	+	8.29508	0.000351	0.764	AACAAGAATAT	3.45469	cluster_4	NAC_A
MA2049.1	NAC053	SiRpro_2613-bp	-2484	-2473	+	6.94737	0.000587	0.805	AACAAGAATATC	3.23136	cluster_4	NAC_A
MA1677.1	NAC078	SiRpro_2613-bp	-2484	-2473	+	6.85526	0.000696	0.794	AACAAGAATATC	3.15739	cluster_4	NAC_A
MA1191.1	RVE7L	SiRpro_2613-bp	-2484	-2470	+	8.30303	0.000153	0.7	AACAAGAATATCAGA	3.81531	cluster_7	MYBR_A
MA1384.1	PHL7	SiRpro_2613-bp	-2483	-2471	+	5.60606	0.000459	0.814	ACAAGAATATCAG	3.33819	cluster_24	G2-like
MA1168.1	MYR2	SiRpro_2613-bp	-2483	-2470	+	6.04545	0.00057	0.91	ACAAGAATATCAGA	3.24413	cluster_24	G2-like
MA1165.2	HHO6	SiRpro_2613-bp	-2483	-2470	-	5.95918	0.000871	1	TCTGATATTCTTGT	3.05998	cluster_24	G2-like
MA1385.1	AT2G40260	SiRpro_2613-bp	-2483	-2469	-	5.78788	0.000756	0.631	CTCTGATATTCTTGT	3.12148	cluster_24	G2-like
MA1182.1	RVE8	SiRpro_2613-bp	-2483	-2472	-	6.34848	0.000191	0.578	TGATATTCTTGT	3.71897	cluster_7	MYBR_A
MA1386.2	HHO3	SiRpro_2613-bp	-2482	-2470	-	6.1236	0.00079	1	TCTGATATTCTTG	3.10237	cluster_24	G2-like
MA1383.1	KAN2	SiRpro_2613-bp	-2482	-2468	-	9.32857	0.000155	0.546	ACTCTGATATTCTTG	3.80967	cluster_24	G2-like
MA1183.1	RVE6	SiRpro_2613-bp	-2482	-2472	-	-1.27273	0.00097	0.685	TGATATTCTTG	3.01323	cluster_7	MYBR_A
MA1185.1	LHY	SiRpro_2613-bp	-2481	-2472	-	6.89394	0.000219	0.868	TGATATTCTT	3.65956	cluster_7	MYBR_A
MA1401.1	RVE7	SiRpro_2613-bp	-2481	-2470	+	-2.15152	0.000598	0.51	AAGAATATCAGA	3.2233	cluster_7	MYBR_A
MA1388.1	PHL2	SiRpro_2613-bp	-2480	-2473	+	9	0.000577	1	AGAATATC	3.23882	cluster_24	G2-like
MA1167.1	EFM	SiRpro_2613-bp	-2480	-2470	+	8.92424	0.0002	0.721	AGAATATCAGA	3.69897	cluster_24	G2-like
MA1164.1	HHO5	SiRpro_2613-bp	-2480	-2470	-	5.5	0.000718	0.837	TCTGATATTCT	3.14388	cluster_24	G2-like
MA1387.1	HRS1	SiRpro_2613-bp	-2480	-2466	-	9.57576	0.000168	0.778	TAACTCTGATATTCT	3.77469	cluster_24	G2-like
MA1027.1	KAN1	SiRpro_2613-bp	-2479	-2472	-	8.75524	0.000219	1	TGATATTC	3.65956	cluster_24	G2-like
MA2016.1	GRF6	SiRpro_2613-bp	-2478	-2469	-	2.29508	0.000871	1	CTCTGATATT	3.05998	cluster_32	GRF
MA1415.1	REF6	SiRpro_2613-bp	-2477	-2467	+	4.79268	0.00081	0.769	ATATCAGAGTT	3.09151	cluster_46	REF6
MA1368.2	GT-4	SiRpro_2613-bp	-2477	-2464	-	6.71717	0.000369	0.86	CTTAACTCTGATAT	3.43297	cluster_49	GT-4
MA1825.1	Zm00001d044409	SiRpro_2613-bp	-2471	-2461	-	5.96341	0.00099	1	GGCCTTAACTC	3.00436	cluster_20	MYBR_B
MA1020.1	GT-1	SiRpro_2613-bp	-2471	-2464	-	6.19355	0.000831	0.969	CTTAACTC	3.0804	cluster_39	C39
MA1343.1	BZIP52	SiRpro_2613-bp	-2468	-2455	-	11.197	7.85e-05	0.811	TTGACAGGCCTTAA	4.10513	cluster_23	bZIP_B
MA1803.1	VIP1	SiRpro_2613-bp	-2468	-2455	-	3.4918	0.000681	0.92	TTGACAGGCCTTAA	3.16685	cluster_23	bZIP_B
MA1742.1	BZIP18	SiRpro_2613-bp	-2466	-2456	-	8.7541	0.000241	0.997	TGACAGGCCTT	3.61798	cluster_23	bZIP_B
MA0589.1	WRKY1	SiRpro_2613-bp	-2465	-2455	-	7.16854	0.000218	1	TTGACAGGCCT	3.66154	cluster_9	WRKY
MA1090.1	WRKY60	SiRpro_2613-bp	-2462	-2452	+	4.93443	0.000771	1	CCTGTCAAGAT	3.11295	cluster_9	WRKY
MA1679.1	RAP2-1	SiRpro_2613-bp	-2458	-2444	-	4.52459	0.00087	0.448	GTGCACCGATCTTGA	3.06048	cluster_11	ERF/DREB_B
MA1018.1	GATA9	SiRpro_2613-bp	-2458	-2448	+	8.62295	0.000389	1	TCAAGATCGGT	3.41005	cluster_17	GATA
MA1325.1	GATA14	SiRpro_2613-bp	-2458	-2444	+	7.25758	0.000515	1	TCAAGATCGGTGCAC	3.28819	cluster_17	GATA
MA0576.1	RAX3	SiRpro_2613-bp	-2458	-2446	+	-2.57317	0.000393	0.703	TCAAGATCGGTGC	3.40561	cluster_19	MYB_B
MA1219.2	ERF011	SiRpro_2613-bp	-2457	-2444	-	6.57798	0.00054	0.648	GTGCACCGATCTTG	3.26761	cluster_11	ERF/DREB_B
MA1253.1	ERF036	SiRpro_2613-bp	-2457	-2444	+	5.56061	0.000854	1	CAAGATCGGTGCAC	3.06854	cluster_11	ERF/DREB_B
MA1376.1	DEAR3	SiRpro_2613-bp	-2457	-2441	+	-0.363636	0.000833	0.463	CAAGATCGGTGCACATG	3.07935	cluster_11	ERF/DREB_B
MA1251.1	RAP2-9	SiRpro_2613-bp	-2456	-2438	-	1.04545	0.000579	0.451	CTCCATGTGCACCGATCTT	3.23732	cluster_11	ERF/DREB_B
MA1013.1	GATA10	SiRpro_2613-bp	-2456	-2449	+	8.4918	0.000444	0.861	AAGATCGG	3.35262	cluster_17	GATA
MA1795.1	RAP2-4	SiRpro_2613-bp	-2456	-2447	-	8.53226	0.000484	0.618	CACCGATCTT	3.31515	cluster_3	ERF/DREB_A
MA1048.1	ERF018	SiRpro_2613-bp	-2455	-2448	-	4.59551	0.000962	0.948	ACCGATCT	3.01682	cluster_11	ERF/DREB_B
MA1008.1	PHYPADRAFT_182268	SiRpro_2613-bp	-2455	-2446	+	-0.852459	0.000586	0.829	AGATCGGTGC	3.2321	cluster_11	ERF/DREB_B
MA1363.1	LRL2	SiRpro_2613-bp	-2455	-2441	+	2.60674	0.000464	0.84	AGATCGGTGCACATG	3.33348	cluster_6	bHLH_A
MA1023.1	PHYPADRAFT_28324	SiRpro_2613-bp	-2454	-2447	+	-1.4918	0.000754	0.794	GATCGGTG	3.12263	cluster_11	ERF/DREB_B
MA1007.1	PHYPADRAFT_173530	SiRpro_2613-bp	-2454	-2447	+	-1.54098	0.000989	0.89	GATCGGTG	3.0048	cluster_11	ERF/DREB_B
MA1784.1	NAC011	SiRpro_2613-bp	-2454	-2434	-	-6.27869	0.000929	0.972	TTTGCTCCATGTGCACCGATC	3.03198	cluster_18	NAC_C
MA2008.1	MYB99	SiRpro_2613-bp	-2454	-2445	-	4.37705	0.000807	1	TGCACCGATC	3.09313	cluster_19	MYB_B
MA1250.1	DREB2D	SiRpro_2613-bp	-2454	-2440	-	4.54545	0.0007	0.233	CCATGTGCACCGATC	3.1549	cluster_3	ERF/DREB_A
MA1753.1	ERF057	SiRpro_2613-bp	-2454	-2440	-	3.85246	0.000736	0.206	CCATGTGCACCGATC	3.13312	cluster_3	ERF/DREB_A
MA1248.1	ERF012	SiRpro_2613-bp	-2453	-2434	-	7.12121	0.000182	0.146	TTTGCTCCATGTGCACCGAT	3.73993	cluster_27	ERF/DREB_C
MA1232.1	ERF054	SiRpro_2613-bp	-2453	-2434	+	5.71212	0.000624	0.218	ATCGGTGCACATGGAGCAAA	3.20482	cluster_27	ERF/DREB_C
MA1686.1	ARF13	SiRpro_2613-bp	-2453	-2440	+	2.53933	0.000665	0.76	ATCGGTGCACATGG	3.17718	cluster_29	ARF_B
MA0123.1	abi4	SiRpro_2613-bp	-2451	-2442	+	7.64045	0.000694	0.247	CGGTGCACAT	3.15864	cluster_3	ERF/DREB_A
MA1360.2	BHLH74	SiRpro_2613-bp	-2450	-2437	+	5.57576	0.000276	0.791	GGTGCACATGGAGC	3.55909	cluster_6	bHLH_A
MA1359.2	BPE	SiRpro_2613-bp	-2450	-2437	+	6.35714	0.000374	0.875	GGTGCACATGGAGC	3.42713	cluster_6	bHLH_A
MA1359.2	BPE	SiRpro_2613-bp	-2450	-2437	-	6.14286	0.00041	0.875	GCTCCATGTGCACC	3.38722	cluster_6	bHLH_A
MA1360.2	BHLH74	SiRpro_2613-bp	-2450	-2437	-	4.54545	0.000455	0.805	GCTCCATGTGCACC	3.34199	cluster_6	bHLH_A
MA1826.1	bHLH145	SiRpro_2613-bp	-2450	-2437	+	6.83871	0.000671	0.571	GGTGCACATGGAGC	3.17328	cluster_6	bHLH_A
MA1826.1	bHLH145	SiRpro_2613-bp	-2450	-2437	-	6.79032	0.000688	0.571	GCTCCATGTGCACC	3.16241	cluster_6	bHLH_A
MA1061.1	SPT	SiRpro_2613-bp	-2448	-2440	+	7.17742	0.000955	0.978	TGCACATGG	3.02	cluster_6	bHLH_A
MA0956.1	BEE2	SiRpro_2613-bp	-2448	-2439	+	8.20635	0.000403	1	TGCACATGGA	3.39469	cluster_6	bHLH_A
MA0956.1	BEE2	SiRpro_2613-bp	-2448	-2439	-	8.20635	0.000403	1	TCCATGTGCA	3.39469	cluster_6	bHLH_A
MA1412.1	TSAR2	SiRpro_2613-bp	-2448	-2439	+	5.24719	0.00067	0.664	TGCACATGGA	3.17393	cluster_6	bHLH_A
MA1412.1	TSAR2	SiRpro_2613-bp	-2448	-2439	-	5.24719	0.00067	0.664	TCCATGTGCA	3.17393	cluster_6	bHLH_A
MA1411.1	TSAR1	SiRpro_2613-bp	-2448	-2439	+	5.27632	0.000726	1	TGCACATGGA	3.13906	cluster_6	bHLH_A
MA1411.1	TSAR1	SiRpro_2613-bp	-2448	-2439	-	5.27632	0.000726	1	TCCATGTGCA	3.13906	cluster_6	bHLH_A
MA0966.1	BIM3	SiRpro_2613-bp	-2448	-2439	+	7.29032	0.000936	1	TGCACATGGA	3.02872	cluster_6	bHLH_A
MA0966.1	BIM3	SiRpro_2613-bp	-2448	-2439	-	7.29032	0.000936	1	TCCATGTGCA	3.02872	cluster_6	bHLH_A
MA0988.1	PHYPADRAFT_143875	SiRpro_2613-bp	-2448	-2439	+	7.19355	0.000977	1	TGCACATGGA	3.01011	cluster_6	bHLH_A
MA0988.1	PHYPADRAFT_143875	SiRpro_2613-bp	-2448	-2439	-	7.19355	0.000977	1	TCCATGTGCA	3.01011	cluster_6	bHLH_A
MA1333.1	BEH3	SiRpro_2613-bp	-2448	-2438	+	2.71212	0.00027	1	TGCACATGGAG	3.56864	cluster_6	bHLH_A
MA1331.1	BEH4	SiRpro_2613-bp	-2448	-2438	+	-1.30303	0.000541	1	TGCACATGGAG	3.2668	cluster_6	bHLH_A
MA1332.1	BEH2	SiRpro_2613-bp	-2448	-2438	-	-1.71212	0.000542	1	CTCCATGTGCA	3.266	cluster_6	bHLH_A
MA1025.1	HBI1	SiRpro_2613-bp	-2448	-2437	-	8.42623	0.000289	0.989	GCTCCATGTGCA	3.5391	cluster_6	bHLH_A
MA1362.1	bHLH77	SiRpro_2613-bp	-2448	-2434	-	6.10976	0.000237	0.833	TTTGCTCCATGTGCA	3.62525	cluster_6	bHLH_A
MA1361.1	bHLH18	SiRpro_2613-bp	-2448	-2432	-	2.65789	0.000927	0.972	AGTTTGCTCCATGTGCA	3.03292	cluster_6	bHLH_A
MA0569.1	MYC4	SiRpro_2613-bp	-2447	-2440	-	9.19512	0.000195	0.861	CCATGTGC	3.70997	cluster_6	bHLH_A
MA0568.1	MYC3	SiRpro_2613-bp	-2447	-2440	+	9.89157	0.000199	0.769	GCACATGG	3.70115	cluster_6	bHLH_A
MA0568.1	MYC3	SiRpro_2613-bp	-2447	-2440	-	9.89157	0.000199	0.769	CCATGTGC	3.70115	cluster_6	bHLH_A
MA0958.1	BHLH13	SiRpro_2613-bp	-2447	-2440	-	8.13483	0.000284	1	CCATGTGC	3.54668	cluster_6	bHLH_A
MA0566.1	MYC2	SiRpro_2613-bp	-2447	-2440	+	8.95181	0.000357	1	GCACATGG	3.44733	cluster_6	bHLH_A
MA0566.1	MYC2	SiRpro_2613-bp	-2447	-2440	-	8.95181	0.000357	1	CCATGTGC	3.44733	cluster_6	bHLH_A
MA1074.1	UNE10	SiRpro_2613-bp	-2447	-2440	-	-0.704918	0.000383	0.82	CCATGTGC	3.4168	cluster_6	bHLH_A
MA1021.1	PHYPADRAFT_48267	SiRpro_2613-bp	-2447	-2440	+	5.59551	0.000417	0.819	GCACATGG	3.37986	cluster_6	bHLH_A
MA0959.1	AIB	SiRpro_2613-bp	-2447	-2440	+	6.22581	0.000593	1	GCACATGG	3.22695	cluster_6	bHLH_A
MA0959.1	AIB	SiRpro_2613-bp	-2447	-2440	-	6.22581	0.000593	1	CCATGTGC	3.22695	cluster_6	bHLH_A
MA0562.1	PIF5	SiRpro_2613-bp	-2447	-2440	+	0.214286	0.000599	1	GCACATGG	3.22257	cluster_6	bHLH_A
MA1021.1	PHYPADRAFT_48267	SiRpro_2613-bp	-2447	-2440	-	4.5618	0.000608	0.819	CCATGTGC	3.2161	cluster_6	bHLH_A
MA0957.1	BHLH3	SiRpro_2613-bp	-2447	-2440	+	7.16935	0.00067	1	GCACATGG	3.17393	cluster_6	bHLH_A
MA0957.1	BHLH3	SiRpro_2613-bp	-2447	-2440	-	7.16935	0.00067	1	CCATGTGC	3.17393	cluster_6	bHLH_A
MA0958.1	BHLH13	SiRpro_2613-bp	-2447	-2440	+	5.33708	0.000732	1	GCACATGG	3.13549	cluster_6	bHLH_A
MA0569.1	MYC4	SiRpro_2613-bp	-2447	-2440	+	5.40244	0.000804	1	GCACATGG	3.09474	cluster_6	bHLH_A
MA0962.1	BHLH34	SiRpro_2613-bp	-2447	-2440	-	5.68852	0.000833	0.951	CCATGTGC	3.07935	cluster_6	bHLH_A
MA1061.1	SPT	SiRpro_2613-bp	-2447	-2439	-	8.56452	0.000468	0.899	TCCATGTGC	3.32975	cluster_6	bHLH_A
MA0560.1	PIF3	SiRpro_2613-bp	-2447	-2438	-	7.27273	0.000292	0.786	CTCCATGTGC	3.53462	cluster_6	bHLH_A
MA1364.1	BHLH72	SiRpro_2613-bp	-2447	-2433	-	7.85526	0.000151	0.695	GTTTGCTCCATGTGC	3.82102	cluster_6	bHLH_A
MA0561.1	PIF4	SiRpro_2613-bp	-2446	-2439	+	10	0.000153	0.732	CACATGGA	3.81531	cluster_6	bHLH_A
MA1363.1	LRL2	SiRpro_2613-bp	-2446	-2432	-	0.94382	0.000747	0.84	AGTTTGCTCCATGTG	3.12668	cluster_6	bHLH_A
MA1739.1	BHLH122	SiRpro_2613-bp	-2440	-2427	+	6.44262	0.000218	0.928	GAGCAAACTTGCAG	3.66154	cluster_31	bHLH_B
MA1660.1	NAC013	SiRpro_2613-bp	-2438	-2415	-	-0.344262	0.000967	0.661	AATTTGATAATTCTGCAAGTTTGC	3.01457	cluster_18	NAC_C
MA1357.1	bHLH80	SiRpro_2613-bp	-2438	-2428	-	0.484848	0.000416	0.676	TGCAAGTTTGC	3.38091	cluster_31	bHLH_B
MA1358.1	bHLH130	SiRpro_2613-bp	-2438	-2428	+	1.92105	0.000727	0.76	GCAAACTTGCA	3.13847	cluster_31	bHLH_B
MA2038.1	NAC103	SiRpro_2613-bp	-2438	-2428	-	7.27551	0.000671	1	TGCAAGTTTGC	3.17328	cluster_4	NAC_A
MA2051.1	NAC68	SiRpro_2613-bp	-2438	-2427	-	7.2	0.000746	0.872	CTGCAAGTTTGC	3.12726	cluster_4	NAC_A
MA1791.1	NAC087	SiRpro_2613-bp	-2436	-2418	-	0.442623	0.000532	0.77	TTGATAATTCTGCAAGTTT	3.27409	cluster_18	NAC_C
MA0565.2	FUS3	SiRpro_2613-bp	-2436	-2427	+	3	0.000563	1	AAACTTGCAG	3.24949	cluster_24	G2-like
MA1761.1	HSFB3	SiRpro_2613-bp	-2436	-2424	+	5.7377	0.000653	0.926	AAACTTGCAGAAT	3.18509	cluster_25	HSF
MA1667.2	HSFC1	SiRpro_2613-bp	-2434	-2423	+	6.45556	0.000695	0.977	ACTTGCAGAATT	3.15802	cluster_25	HSF
MA1664.2	HSFA6B	SiRpro_2613-bp	-2434	-2423	-	6.60163	0.000779	1	AATTCTGCAAGT	3.10846	cluster_25	HSF
MA1759.1	HSFA4A	SiRpro_2613-bp	-2434	-2416	-	3.22951	0.000896	1	ATTTGATAATTCTGCAAGT	3.04769	cluster_25	HSF
MA1758.1	HSFA1E	SiRpro_2613-bp	-2433	-2419	-	1.4918	0.000751	0.973	TGATAATTCTGCAAG	3.12436	cluster_25	HSF
MA1760.1	HSFA6A	SiRpro_2613-bp	-2432	-2420	-	-4.2459	0.000562	1	GATAATTCTGCAA	3.25026	cluster_25	HSF
MA1193.1	AT2G38090	SiRpro_2613-bp	-2431	-2411	-	2.5122	0.000859	0.49	GGACAATTTGATAATTCTGCA	3.06601	cluster_20	MYBR_B
MA1735.1	AT2G38300	SiRpro_2613-bp	-2431	-2421	-	6.34426	0.000805	0.867	ATAATTCTGCA	3.0942	cluster_24	G2-like
MA1385.1	AT2G40260	SiRpro_2613-bp	-2431	-2417	-	8.22727	0.000363	0.631	TTTGATAATTCTGCA	3.44009	cluster_24	G2-like
MA1192.1	DIV1	SiRpro_2613-bp	-2430	-2416	-	4.42424	0.000843	0.787	ATTTGATAATTCTGC	3.07417	cluster_20	MYBR_B
MA1184.1	RVE1	SiRpro_2613-bp	-2430	-2417	+	5.28788	0.000398	0.674	GCAGAATTATCAAA	3.40012	cluster_7	MYBR_A
MA1188.1	At3g11280	SiRpro_2613-bp	-2428	-2415	+	6.24242	0.000773	0.65	AGAATTATCAAATT	3.11182	cluster_20	MYBR_B
MA1195.1	AT5G56840	SiRpro_2613-bp	-2428	-2414	+	4.87879	0.000813	0.609	AGAATTATCAAATTG	3.08991	cluster_20	MYBR_B
MA1682.1	TCX3	SiRpro_2613-bp	-2427	-2414	+	5.32787	0.000565	0.383	GAATTATCAAATTG	3.24795	cluster_21	TCX
MA1358.1	bHLH130	SiRpro_2613-bp	-2422	-2412	+	5.72368	0.00029	0.672	ATCAAATTGTC	3.5376	cluster_31	bHLH_B
MA0948.1	ARR18	SiRpro_2613-bp	-2405	-2393	+	8.41935	0.00053	1	CCTTTGATACGAA	3.27572	cluster_17	ARR
MA0586.2	SPL14	SiRpro_2613-bp	-2403	-2393	-	0.257576	0.000974	1	TTCGTATCAAA	3.01144	cluster_14	SPL
MA1737.1	AT5G05090	SiRpro_2613-bp	-2403	-2393	+	9.03947	0.000475	1	TTTGATACGAA	3.32331	cluster_17	ARR
MA0946.1	ARR11	SiRpro_2613-bp	-2402	-2395	+	8.09174	0.000348	0.973	TTGATACG	3.45842	cluster_17	ARR
MA1409.1	OsRR22	SiRpro_2613-bp	-2402	-2393	+	6.99083	0.000624	0.942	TTGATACGAA	3.20482	cluster_17	ARR
MA1825.1	Zm00001d044409	SiRpro_2613-bp	-2402	-2392	-	6.39024	0.000783	1	ATTCGTATCAA	3.10624	cluster_20	MYBR_B
MA0947.1	ARR14	SiRpro_2613-bp	-2401	-2394	+	5.64045	0.000879	1	TGATACGA	3.05601	cluster_17	ARR
MA1385.1	AT2G40260	SiRpro_2613-bp	-2399	-2385	-	6.86364	0.000566	0.631	TCATATCATTCGTAT	3.24718	cluster_24	G2-like
MA2031.1	AT5G04760	SiRpro_2613-bp	-2394	-2384	-	7.58182	0.000553	0.971	TTCATATCATT	3.25727	cluster_20	MYBR_B
MA1186.1	YAB4	SiRpro_2613-bp	-2394	-2380	-	7.27273	0.000522	0.65	CTATTTCATATCATT	3.28233	cluster_20	MYBR_B
MA0946.1	ARR11	SiRpro_2613-bp	-2393	-2386	+	6.65138	0.000583	0.973	ATGATATG	3.23433	cluster_17	ARR
MA1682.1	TCX3	SiRpro_2613-bp	-2392	-2379	-	5.42623	0.000546	0.383	ACTATTTCATATCA	3.26281	cluster_21	TCX
MA1272.2	DOF2.2	SiRpro_2613-bp	-2387	-2378	+	3.18033	0.000703	0.458	TGAAATAGTG	3.15304	cluster_12	DOF_A
MA0974.2	CDF3	SiRpro_2613-bp	-2387	-2376	+	7.16393	0.000508	0.622	TGAAATAGTGAG	3.29414	cluster_12	DOF_A
MA1281.1	DOF5.1	SiRpro_2613-bp	-2386	-2366	+	6.24242	0.000483	0.125	GAAATAGTGAGATTATGATGA	3.31605	cluster_13	DOF_B
MA1416.1	RAMOSA1	SiRpro_2613-bp	-2386	-2373	+	-0.885714	0.000625	0.37	GAAATAGTGAGATT	3.20412	cluster_30	BPC
MA1402.1	BPC6	SiRpro_2613-bp	-2386	-2366	-	-13.4474	0.000982	0.225	TCATCATAATCTCACTATTTC	3.00789	cluster_30	BPC
MA1381.1	AT3G46070	SiRpro_2613-bp	-2385	-2371	-	10.6053	0.000121	0.449	ATAATCTCACTATTT	3.91721	cluster_28	C2H2
MA1736.1	AT5G04390	SiRpro_2613-bp	-2382	-2372	-	9.72581	0.000269	0.508	TAATCTCACTA	3.57025	cluster_28	C2H2
MA1372.1	ZAT10	SiRpro_2613-bp	-2382	-2372	-	8.49254	0.000564	0.608	TAATCTCACTA	3.24872	cluster_28	C2H2
MA1026.2	ATHB-15	SiRpro_2613-bp	-2382	-2368	+	3.37313	0.0006	0.552	TAGTGAGATTATGAT	3.22185	cluster_35	HB_C
MA1186.1	YAB4	SiRpro_2613-bp	-2379	-2365	-	6.34848	0.000745	0.672	CTCATCATAATCTCA	3.12784	cluster_20	MYBR_B
MA1026.2	ATHB-15	SiRpro_2613-bp	-2379	-2365	+	6.29851	0.000286	0.552	TGAGATTATGATGAG	3.54363	cluster_35	HB_C
MA1211.1	ATHB-X	SiRpro_2613-bp	-2375	-2365	-	4.0597	0.000693	0.728	CTCATCATAAT	3.15927	cluster_16	HB_A
MA1201.1	AGL42	SiRpro_2613-bp	-2373	-2367	-	10.3947	0.000289	0.57	CATCATA	3.5391	cluster_15	RAV
MA1381.1	AT3G46070	SiRpro_2613-bp	-2370	-2356	-	12.9737	2.16e-05	0.205	ATCTCCTCACTCATC	4.66555	cluster_28	C2H2
MA1736.1	AT5G04390	SiRpro_2613-bp	-2367	-2357	-	9.27419	0.00041	0.565	TCTCCTCACTC	3.38722	cluster_28	C2H2
MA1260.1	ERF013	SiRpro_2613-bp	-2361	-2341	+	0.151515	0.000717	0.274	GGAGATGTACTTGACAGTGCA	3.14448	cluster_11	ERF/DREB_B
MA0578.1	SPL8	SiRpro_2613-bp	-2361	-2346	+	5.85393	0.000703	0.954	GGAGATGTACTTGACA	3.15304	cluster_14	SPL
MA0578.1	SPL8	SiRpro_2613-bp	-2361	-2346	-	4.76404	0.000849	0.978	TGTCAAGTACATCTCC	3.07109	cluster_14	SPL
MA1751.1	EIL3	SiRpro_2613-bp	-2359	-2349	-	7.19737	0.000629	0.903	CAAGTACATCT	3.20135	cluster_37	EIL
MA1090.1	WRKY60	SiRpro_2613-bp	-2354	-2344	-	4.16393	0.000884	1	ACTGTCAAGTA	3.05355	cluster_9	WRKY
MA0589.1	WRKY1	SiRpro_2613-bp	-2351	-2341	+	8.17978	0.000156	1	TTGACAGTGCA	3.80688	cluster_9	WRKY
MA2046.1	NAC035	SiRpro_2613-bp	-2347	-2334	-	7.44715	0.000642	1	TTACCACTGCACTG	3.19246	cluster_8	NAC_B
MA1242.1	DREB2F	SiRpro_2613-bp	-2344	-2334	-	2.10606	0.000719	0.284	TTACCACTGCA	3.14327	cluster_3	ERF/DREB_A
MA0574.1	MYB15	SiRpro_2613-bp	-2342	-2330	+	5.97561	5.82e-05	0.672	CAGTGGTAAGTGG	4.23508	cluster_19	MYB_B
MA0576.1	RAX3	SiRpro_2613-bp	-2342	-2330	+	-3.60976	0.000481	0.703	CAGTGGTAAGTGG	3.31785	cluster_19	MYB_B
MA2042.1	MYB58	SiRpro_2613-bp	-2342	-2326	-	6.74797	0.000546	0.569	CACACCACTTACCACTG	3.26281	cluster_19	MYB_B
MA2024.1	MYB63	SiRpro_2613-bp	-2341	-2329	-	11.4868	4.13e-05	0.437	ACCACTTACCACT	4.38405	cluster_19	MYB_B
MA2041.1	MYB13	SiRpro_2613-bp	-2341	-2326	-	9.03252	0.000179	0.645	CACACCACTTACCACT	3.74715	cluster_19	MYB_B
MA2030.1	MYB96	SiRpro_2613-bp	-2341	-2325	-	7.81579	0.000213	0.403	ACACACCACTTACCACT	3.67162	cluster_19	MYB_B
MA1739.1	BHLH122	SiRpro_2613-bp	-2339	-2326	-	1.59016	0.000761	0.928	CACACCACTTACCA	3.11862	cluster_31	bHLH_B
MA1036.1	MYB111	SiRpro_2613-bp	-2338	-2331	+	7.38776	0.000565	1	GGTAAGTG	3.24795	cluster_19	MYB_B
MA1039.1	MYB4	SiRpro_2613-bp	-2338	-2331	+	7.72581	0.00077	0.94	GGTAAGTG	3.11351	cluster_19	MYB_B
MA0961.1	BHLH112	SiRpro_2613-bp	-2337	-2329	-	-1.21311	0.000515	0.766	ACCACTTAC	3.28819	cluster_31	bHLH_B
MA2015.1	NAC002	SiRpro_2613-bp	-2336	-2324	-	7.7	0.000506	1	TACACACCACTTA	3.29585	cluster_8	NAC_B
MA1675.1	NAC029	SiRpro_2613-bp	-2336	-2324	-	6.33333	0.000806	1	TACACACCACTTA	3.09366	cluster_8	NAC_B
MA1736.1	AT5G04390	SiRpro_2613-bp	-2335	-2325	-	8.16129	0.000927	0.725	ACACACCACTT	3.03292	cluster_28	C2H2
MA1202.1	AGL55	SiRpro_2613-bp	-2332	-2327	-	0.353659	0.000864	0.766	ACACCA	3.06349	cluster_39	C39
MA0936.1	NAC046	SiRpro_2613-bp	-2332	-2325	-	8.125	0.000444	1	ACACACCA	3.35262	cluster_8	NAC_B
MA1366.1	DF1	SiRpro_2613-bp	-2328	-2313	-	9.42424	0.000192	0.361	AGGGTTAAAATTACAC	3.7167	cluster_33	GT
MA1661.1	GTL1	SiRpro_2613-bp	-2324	-2313	-	14.7909	4.69e-06	0.0887	AGGGTTAAAATT	5.32883	cluster_33	GT
MA1365.2	AT5G47660	SiRpro_2613-bp	-2323	-2313	-	7.56364	0.000479	0.672	AGGGTTAAAAT	3.31966	cluster_33	GT
MA1208.1	GT-2	SiRpro_2613-bp	-2323	-2310	+	9.77273	0.000185	0.466	ATTTTAACCCTGAG	3.73283	cluster_33	GT
MA1020.1	GT-1	SiRpro_2613-bp	-2321	-2314	+	10.5645	0.000137	0.72	TTTAACCC	3.86328	cluster_39	C39
MA2032.1	TRB1	SiRpro_2613-bp	-2320	-2310	+	5.74797	0.00098	1	TTAACCCTGAG	3.00877	cluster_26	TRB
MA0571.1	ANT	SiRpro_2613-bp	-2319	-2299	-	9.64045	2.55e-05	0.772	GAACACGAGTCCTCAGGGTTA	4.59346	cluster_34	ANT
MA1030.1	P0510F09.23	SiRpro_2613-bp	-2318	-2309	+	7.85484	0.000835	1	AACCCTGAGG	3.07831	cluster_26	TRB
MA0550.2	BZR1	SiRpro_2613-bp	-2318	-2299	-	-0.727273	0.000887	1	GAACACGAGTCCTCAGGGTT	3.05208	cluster_43	BZR1
MA0579.1	CDC5	SiRpro_2613-bp	-2318	-2308	-	7.0122	0.000495	1	TCCTCAGGGTT	3.30539	cluster_47	CDC5
MA0552.1	PIF1	SiRpro_2613-bp	-2314	-2301	+	1.43421	0.000993	0.769	CTGAGGACTCGTGT	3.00305	cluster_6	bHLH_A
MA1338.2	DPBF3	SiRpro_2613-bp	-2313	-2297	+	4.53659	0.000498	0.993	TGAGGACTCGTGTTCAA	3.30277	cluster_6	bHLH_A
MA1338.2	DPBF3	SiRpro_2613-bp	-2312	-2296	-	3.81707	0.000634	0.993	ATTGAACACGAGTCCTC	3.19791	cluster_6	bHLH_A
MA0930.2	ABF3	SiRpro_2613-bp	-2311	-2302	-	8.52294	0.000443	0.913	CACGAGTCCT	3.3536	cluster_6	bHLH_A
MA0550.2	BZR1	SiRpro_2613-bp	-2310	-2291	+	1.12121	0.000589	1	GGACTCGTGTTCAATCTTCA	3.22988	cluster_43	BZR1
MA0549.1	BZR2	SiRpro_2613-bp	-2310	-2300	-	2.20732	0.000841	1	AACACGAGTCC	3.0752	cluster_6	bHLH_A
MA1333.1	BEH3	SiRpro_2613-bp	-2310	-2300	-	-1.57576	0.000861	1	AACACGAGTCC	3.065	cluster_6	bHLH_A
MA1349.1	BZIP16	SiRpro_2613-bp	-2310	-2296	-	-3.16667	0.000882	0.869	ATTGAACACGAGTCC	3.05453	cluster_8	bZIP_A
MA1743.1	BZIP2	SiRpro_2613-bp	-2310	-2296	-	-4.29508	0.00096	1	ATTGAACACGAGTCC	3.01773	cluster_8	bZIP_A
MA0561.1	PIF4	SiRpro_2613-bp	-2309	-2302	-	-0.857143	0.000988	1	CACGAGTC	3.00524	cluster_6	bHLH_A
MA0549.1	BZR2	SiRpro_2613-bp	-2309	-2299	+	5.5	0.000369	0.879	GACTCGTGTTC	3.43297	cluster_6	bHLH_A
MA1361.1	bHLH18	SiRpro_2613-bp	-2309	-2293	-	5.67105	0.000349	0.763	AAGATTGAACACGAGTC	3.45717	cluster_6	bHLH_A
MA1339.1	BZIP43	SiRpro_2613-bp	-2309	-2298	+	-2.92135	0.000612	0.869	GACTCGTGTTCA	3.21325	cluster_8	bZIP_A
MA1033.1	OJ1058_F05.8	SiRpro_2613-bp	-2308	-2301	-	6.01835	0.000512	1	ACACGAGT	3.29073	cluster_6	bHLH_A
MA1033.1	OJ1058_F05.8	SiRpro_2613-bp	-2308	-2301	+	6.01835	0.000512	1	ACTCGTGT	3.29073	cluster_6	bHLH_A
MA0962.1	BHLH34	SiRpro_2613-bp	-2308	-2301	+	6.31148	0.000762	0.933	ACTCGTGT	3.11805	cluster_6	bHLH_A
MA0569.1	MYC4	SiRpro_2613-bp	-2308	-2301	+	5.28049	0.000849	1	ACTCGTGT	3.07109	cluster_6	bHLH_A
DPBF_ACACGNN	DPBF_ACACGNN	SiRpro_2613-bp	-2307	-2301	-	8.9898	0.000734	1	ACACGAG	3.1343	cluster_52	bZIP_DPBF
MA1162.1	TCX2	SiRpro_2613-bp	-2302	-2288	-	4.80597	0.000296	0.367	TATTGAAGATTGAAC	3.52871	cluster_21	TCX
MA1403.1	BPC5	SiRpro_2613-bp	-2301	-2272	-	-64.8293	0.000907	0.177	GAAGAAATTGTGAGCATATTGAAGATTGAA	3.04239	cluster_30	BPC
MA1168.1	MYR2	SiRpro_2613-bp	-2294	-2281	-	4.06061	0.000937	1	GTGAGCATATTGAA	3.02826	cluster_24	G2-like
MA1384.1	PHL7	SiRpro_2613-bp	-2293	-2281	-	2.34848	0.000977	0.82	GTGAGCATATTGA	3.01011	cluster_24	G2-like
MA1267.1	DOF5.8	SiRpro_2613-bp	-2288	-2260	+	8.4697	0.000168	0.0767	ATGCTCACAATTTCTTCTTTAAAAACGTT	3.77469	cluster_13	DOF_B
MA1278.1	DOF3.4	SiRpro_2613-bp	-2287	-2267	+	8.74242	0.000287	0.188	TGCTCACAATTTCTTCTTTAA	3.54212	cluster_13	DOF_B
MA1281.1	DOF5.1	SiRpro_2613-bp	-2286	-2266	-	7.06061	0.000348	0.106	TTTAAAGAAGAAATTGTGAGC	3.45842	cluster_13	DOF_B
MA1678.2	NTL8	SiRpro_2613-bp	-2282	-2270	-	9.14679	0.000217	0.731	AAGAAGAAATTGT	3.66354	cluster_4	NAC_A
MA2048.1	NAC045	SiRpro_2613-bp	-2282	-2270	-	7.2844	0.000633	0.969	AAGAAGAAATTGT	3.1986	cluster_4	NAC_A
MA1277.1	DOF1.7	SiRpro_2613-bp	-2281	-2261	-	6.43939	0.000718	0.286	ACGTTTTTAAAGAAGAAATTG	3.14388	cluster_13	DOF_B
MA0558.1	FLC	SiRpro_2613-bp	-2281	-2261	-	5.75714	0.000496	0.324	ACGTTTTTAAAGAAGAAATTG	3.30452	cluster_22	MADS
MA1823.1	Zm00001d027846	SiRpro_2613-bp	-2281	-2270	-	7.912	0.00049	0.133	AAGAAGAAATTG	3.3098	cluster_4	NAC_A
MA0554.1	SOC1	SiRpro_2613-bp	-2280	-2266	+	5.12903	0.000803	0.454	AATTTCTTCTTTAAA	3.09528	cluster_22	MADS
MA1269.1	DOF4.5	SiRpro_2613-bp	-2279	-2266	-	6.56061	0.000717	0.534	TTTAAAGAAGAAAT	3.14448	cluster_12	DOF_A
MA1012.1	AGL27	SiRpro_2613-bp	-2279	-2266	+	5.57895	0.000182	0.305	ATTTCTTCTTTAAA	3.73993	cluster_22	MADS
MA0559.1	PI	SiRpro_2613-bp	-2279	-2266	-	7.04545	0.000426	0.184	TTTAAAGAAGAAAT	3.37059	cluster_22	MADS
MA0127.1	PEND	SiRpro_2613-bp	-2279	-2270	+	11.7826	2.99e-05	0.36	ATTTCTTCTT	4.52433	cluster_44	PEND
MA1373.1	GAF1	SiRpro_2613-bp	-2278	-2264	-	-1.10976	0.000747	0.262	TTTTTAAAGAAGAAA	3.12668	cluster_13	IDD
MA1279.1	DOF1.5	SiRpro_2613-bp	-2278	-2258	-	5.19697	0.000955	0.389	TAAACGTTTTTAAAGAAGAAA	3.02	cluster_13	DOF_B
MA1783.1	NAC005	SiRpro_2613-bp	-2278	-2260	+	-0.885246	0.000745	0.879	TTTCTTCTTTAAAAACGTT	3.12784	cluster_18	NAC_C
MA0940.1	AP1	SiRpro_2613-bp	-2278	-2266	-	7.89683	0.000446	0.2	TTTAAAGAAGAAA	3.35067	cluster_22	MADS
MA0556.1	AP3	SiRpro_2613-bp	-2278	-2264	-	7.12857	0.000392	0.406	TTTTTAAAGAAGAAA	3.40671	cluster_22	MADS
MA1823.1	Zm00001d027846	SiRpro_2613-bp	-2278	-2267	-	9.232	0.000231	0.108	TTAAAGAAGAAA	3.63639	cluster_4	NAC_A
MA1207.1	GT-3a	SiRpro_2613-bp	-2274	-2258	-	7.21429	0.000254	0.881	TAAACGTTTTTAAAGAA	3.59517	cluster_6	bHLH_A
MA1172.1	MYB3R5	SiRpro_2613-bp	-2273	-2259	+	3.16667	0.000717	1	TCTTTAAAAACGTTT	3.14448	cluster_5	MYB_A
MA1180.1	MYB3R4	SiRpro_2613-bp	-2272	-2258	+	3.54545	0.000668	1	CTTTAAAAACGTTTA	3.17522	cluster_5	MYB_A
MA1161.1	TSO1	SiRpro_2613-bp	-2271	-2257	-	2.94444	0.000488	0.357	CTAAACGTTTTTAAA	3.31158	cluster_21	TCX
MA1759.1	HSFA4A	SiRpro_2613-bp	-2271	-2253	+	3.21311	0.000901	1	TTTAAAAACGTTTAGAGGA	3.04528	cluster_25	HSF
MA0983.1	DOF5.6	SiRpro_2613-bp	-2268	-2261	+	7.43	0.000944	0.582	AAAAACGT	3.02503	cluster_12	DOF_A
MA1176.1	MYB119	SiRpro_2613-bp	-2268	-2258	-	4.89394	0.000988	1	TAAACGTTTTT	3.00524	cluster_5	MYB_A
MA0054.1	myb.Ph3	SiRpro_2613-bp	-2267	-2259	+	7.49398	0.000877	0.949	AAAACGTTT	3.057	cluster_5	MYB_A
MA1394.2	MYB73	SiRpro_2613-bp	-2267	-2256	+	6.06452	0.000821	1	AAAACGTTTAGA	3.08566	cluster_5	MYB_A
MA2027.1	MYB44	SiRpro_2613-bp	-2267	-2256	+	5.4898	0.000956	1	AAAACGTTTAGA	3.01954	cluster_5	MYB_A
MA1180.1	MYB3R4	SiRpro_2613-bp	-2267	-2253	-	3.01515	0.000735	1	TCCTCTAAACGTTTT	3.13371	cluster_5	MYB_A
MA0054.1	myb.Ph3	SiRpro_2613-bp	-2266	-2258	-	8.75904	0.000369	0.85	TAAACGTTT	3.43297	cluster_5	MYB_A
MA1283.1	TCP14	SiRpro_2613-bp	-2259	-2240	+	-14.1011	0.000968	1	TAGAGGAATGTTTCTCCCAC	3.01412	cluster_1	TCP
MA1166.1	PHL12	SiRpro_2613-bp	-2259	-2246	+	2.96053	0.000447	0.548	TAGAGGAATGTTTC	3.34969	cluster_24	G2-like
MA1735.1	AT2G38300	SiRpro_2613-bp	-2258	-2248	-	12.8525	2.4e-05	0.642	AACATTCCTCT	4.61979	cluster_24	G2-like
MA1385.1	AT2G40260	SiRpro_2613-bp	-2258	-2244	-	9.33333	0.000231	0.631	GAGAAACATTCCTCT	3.63639	cluster_24	G2-like
MA1389.1	PHL1	SiRpro_2613-bp	-2258	-2244	-	2.65152	0.000959	1	GAGAAACATTCCTCT	3.01818	cluster_24	G2-like
MA1665.2	HSFB2A	SiRpro_2613-bp	-2257	-2244	+	4.76531	0.000902	1	GAGGAATGTTTCTC	3.04479	cluster_24	G2-like
MA1706.1	AT1G14600	SiRpro_2613-bp	-2256	-2247	-	10.5844	7e-05	0.497	AAACATTCCT	4.1549	cluster_24	G2-like
MA1773.1	MYB51	SiRpro_2613-bp	-2254	-2234	+	9.06557	0.000213	0.727	GAATGTTTCTCCCACCAAATC	3.67162	cluster_19	MYB_B
MA1027.1	KAN1	SiRpro_2613-bp	-2254	-2247	-	8.02797	0.00048	1	AAACATTC	3.31876	cluster_24	G2-like
MA1800.1	TEM1	SiRpro_2613-bp	-2253	-2246	-	8.96053	0.000369	1	GAAACATT	3.43297	cluster_15	RAV
MA1695.1	ARF36	SiRpro_2613-bp	-2253	-2240	-	5.22936	0.000654	0.783	GTGGGAGAAACATT	3.18442	cluster_29	ARF_B
MA1678.2	NTL8	SiRpro_2613-bp	-2253	-2241	-	8.21101	0.000347	0.758	TGGGAGAAACATT	3.45967	cluster_4	NAC_A
MA1402.1	BPC6	SiRpro_2613-bp	-2252	-2232	+	-5.46053	0.000158	0.106	ATGTTTCTCCCACCAAATCTC	3.80134	cluster_30	BPC
MA2041.1	MYB13	SiRpro_2613-bp	-2251	-2236	+	7.3252	0.000419	0.645	TGTTTCTCCCACCAAA	3.37779	cluster_19	MYB_B
MA1685.1	ARF10	SiRpro_2613-bp	-2251	-2237	-	4.25688	0.000978	0.814	TTGGTGGGAGAAACA	3.00966	cluster_29	ARF_B
MA1283.1	TCP14	SiRpro_2613-bp	-2250	-2231	-	-10.2247	0.000433	0.911	CGAGATTTGGTGGGAGAAAC	3.36351	cluster_1	TCP
MA1738.1	ATMYB31	SiRpro_2613-bp	-2249	-2235	+	9.67213	0.000144	0.405	TTTCTCCCACCAAAT	3.84164	cluster_19	MYB_B
MA1774.1	MYB60	SiRpro_2613-bp	-2249	-2231	+	5.52459	0.000608	0.589	TTTCTCCCACCAAATCTCG	3.2161	cluster_19	MYB_B
MA2024.1	MYB63	SiRpro_2613-bp	-2248	-2236	+	7.15789	0.000355	0.744	TTCTCCCACCAAA	3.44977	cluster_19	MYB_B
MA1771.1	MYB41	SiRpro_2613-bp	-2248	-2234	+	7.83607	0.000343	0.746	TTCTCCCACCAAATC	3.46471	cluster_19	MYB_B
MA1766.1	MYB17	SiRpro_2613-bp	-2248	-2234	+	5.68852	0.000577	0.743	TTCTCCCACCAAATC	3.23882	cluster_19	MYB_B
MA2030.1	MYB96	SiRpro_2613-bp	-2248	-2232	+	7.75	0.00022	0.403	TTCTCCCACCAAATCTC	3.65758	cluster_19	MYB_B
MA1781.1	MYB94	SiRpro_2613-bp	-2248	-2230	+	7.36066	0.000337	0.613	TTCTCCCACCAAATCTCGT	3.47237	cluster_19	MYB_B
MA1774.1	MYB60	SiRpro_2613-bp	-2248	-2230	+	6.47541	0.00045	0.589	TTCTCCCACCAAATCTCGT	3.34679	cluster_19	MYB_B
MA1750.1	E2FE	SiRpro_2613-bp	-2248	-2234	-	-6.60656	0.000179	0.631	GATTTGGTGGGAGAA	3.74715	cluster_2	E2F
MA1732.1	E2FD	SiRpro_2613-bp	-2248	-2234	-	-6.60656	0.000179	0.638	GATTTGGTGGGAGAA	3.74715	cluster_2	E2F
MA2041.1	MYB13	SiRpro_2613-bp	-2247	-2232	+	9.18699	0.000165	0.645	TCTCCCACCAAATCTC	3.78252	cluster_19	MYB_B
MA2042.1	MYB58	SiRpro_2613-bp	-2247	-2231	+	10.8211	6.57e-05	0.406	TCTCCCACCAAATCTCG	4.18243	cluster_19	MYB_B
MA1772.1	MYB43	SiRpro_2613-bp	-2245	-2233	+	11.8033	5.36e-05	0.413	TCCCACCAAATCT	4.27084	cluster_19	MYB_B
MA1775.1	MYB61	SiRpro_2613-bp	-2245	-2233	+	9.18033	0.000279	0.887	TCCCACCAAATCT	3.5544	cluster_19	MYB_B
MA1769.1	MYB39	SiRpro_2613-bp	-2245	-2232	+	11.7213	5.12e-05	0.449	TCCCACCAAATCTC	4.29073	cluster_19	MYB_B
MA1762.1	MYB10	SiRpro_2613-bp	-2245	-2232	+	11.1639	6.78e-05	0.415	TCCCACCAAATCTC	4.16877	cluster_19	MYB_B
MA1777.1	MYB74	SiRpro_2613-bp	-2245	-2232	+	9.81967	0.000137	0.601	TCCCACCAAATCTC	3.86328	cluster_19	MYB_B
MA1765.1	MYB121	SiRpro_2613-bp	-2245	-2232	+	6.59016	0.000692	1	TCCCACCAAATCTC	3.15989	cluster_19	MYB_B
MA1778.1	MYB80	SiRpro_2613-bp	-2245	-2231	+	9.27869	0.000223	0.768	TCCCACCAAATCTCG	3.6517	cluster_19	MYB_B
MA1780.1	MYB92	SiRpro_2613-bp	-2244	-2235	+	9.08197	0.000359	0.927	CCCACCAAAT	3.44491	cluster_19	MYB_B
MA2008.1	MYB99	SiRpro_2613-bp	-2244	-2235	+	4.31148	0.000824	1	CCCACCAAAT	3.08407	cluster_19	MYB_B
MA1770.1	MYB40	SiRpro_2613-bp	-2244	-2232	+	11.9672	5.49e-05	0.468	CCCACCAAATCTC	4.26043	cluster_19	MYB_B
MA2007.1	MYB107	SiRpro_2613-bp	-2244	-2232	+	10.898	7.43e-05	0.502	CCCACCAAATCTC	4.12901	cluster_19	MYB_B
MA2024.1	MYB63	SiRpro_2613-bp	-2244	-2232	+	6.59211	0.000453	0.794	CCCACCAAATCTC	3.3439	cluster_19	MYB_B
MA1764.1	MYB116	SiRpro_2613-bp	-2244	-2232	+	1.96721	0.000624	1	CCCACCAAATCTC	3.20482	cluster_19	MYB_B
MA2025.1	MYB93	SiRpro_2613-bp	-2244	-2231	+	10.0606	0.000124	0.571	CCCACCAAATCTCG	3.90658	cluster_19	MYB_B
MA1293.1	MYB57	SiRpro_2613-bp	-2244	-2231	+	-0.681818	0.000484	0.775	CCCACCAAATCTCG	3.31515	cluster_19	MYB_B
MA1766.1	MYB17	SiRpro_2613-bp	-2244	-2230	+	8.18033	0.000256	0.623	CCCACCAAATCTCGT	3.59176	cluster_19	MYB_B
MA1292.1	MYB27	SiRpro_2613-bp	-2244	-2230	-	-4.86364	0.000945	0.765	ACGAGATTTGGTGGG	3.02457	cluster_19	MYB_B
MA1776.1	MYB67	SiRpro_2613-bp	-2244	-2224	+	8.7377	0.000223	0.758	CCCACCAAATCTCGTTGAGAA	3.6517	cluster_19	MYB_B
MA1779.1	MYB83	SiRpro_2613-bp	-2243	-2233	+	10.623	0.000111	0.533	CCACCAAATCT	3.95468	cluster_19	MYB_B
MA0576.1	RAX3	SiRpro_2613-bp	-2243	-2231	-	-7.10976	0.000945	0.763	CGAGATTTGGTGG	3.02457	cluster_19	MYB_B
MA1294.1	MYB62	SiRpro_2613-bp	-2243	-2229	-	6.40909	0.000618	0.824	AACGAGATTTGGTGG	3.20901	cluster_19	MYB_B
MA1202.1	AGL55	SiRpro_2613-bp	-2243	-2238	+	8.15854	0.000432	0.725	CCACCA	3.36452	cluster_39	C39
MA1039.1	MYB4	SiRpro_2613-bp	-2242	-2235	-	8.96774	0.000378	0.882	ATTTGGTG	3.42251	cluster_19	MYB_B
MA1040.1	MYB46	SiRpro_2613-bp	-2242	-2235	-	6.72449	0.000582	1	ATTTGGTG	3.23508	cluster_19	MYB_B
MA1036.1	MYB111	SiRpro_2613-bp	-2242	-2235	-	7.28571	0.000625	1	ATTTGGTG	3.20412	cluster_19	MYB_B
MA0945.1	ARR1	SiRpro_2613-bp	-2241	-2232	+	9.33871	0.000139	0.691	ACCAAATCTC	3.85699	cluster_17	ARR
MA1409.1	OsRR22	SiRpro_2613-bp	-2241	-2232	-	8.40367	0.000317	0.883	GAGATTTGGT	3.49894	cluster_17	ARR
MA1737.1	AT5G05090	SiRpro_2613-bp	-2241	-2231	-	7.27632	0.000969	1	CGAGATTTGGT	3.01368	cluster_17	ARR
MA0948.1	ARR18	SiRpro_2613-bp	-2241	-2229	-	9.20968	0.000302	1	AACGAGATTTGGT	3.51999	cluster_17	ARR
MA1037.1	MYB24	SiRpro_2613-bp	-2241	-2233	-	7.82258	0.000802	1	AGATTTGGT	3.09583	cluster_19	MYB_B
MA0121.1	ARR10	SiRpro_2613-bp	-2240	-2233	-	9.97959	0.000281	0.953	AGATTTGG	3.55129	cluster_17	ARR
MA0947.1	ARR14	SiRpro_2613-bp	-2240	-2233	-	7.98876	0.000369	0.847	AGATTTGG	3.43297	cluster_17	ARR
MA1017.1	GATA8	SiRpro_2613-bp	-2240	-2232	-	8.1129	0.000658	0.94	GAGATTTGG	3.18177	cluster_17	GATA
MA0949.1	ARR2	SiRpro_2613-bp	-2240	-2231	+	8.03279	0.000647	0.861	CCAAATCTCG	3.1891	cluster_17	ARR
MA0946.1	ARR11	SiRpro_2613-bp	-2239	-2232	-	6.68807	0.000561	0.973	GAGATTTG	3.25104	cluster_17	ARR
MA1377.1	PLT1	SiRpro_2613-bp	-2235	-2217	-	7.26316	0.000293	1	ATCTCACTTCTCAACGAGA	3.53313	cluster_34	ANT
MA1378.1	AIL6	SiRpro_2613-bp	-2232	-2218	+	7.24242	0.000559	1	CGTTGAGAAGTGAGA	3.25259	cluster_34	ANT
MA1354.1	AT4G12670	SiRpro_2613-bp	-2228	-2200	-	-20.5281	0.000167	0.767	CTGAAAACAAGATCCTGATCTCACTTCTC	3.77728	cluster_26	TRB
MA1381.1	AT3G46070	SiRpro_2613-bp	-2228	-2214	-	8.93421	0.000286	0.48	CTGATCTCACTTCTC	3.54363	cluster_28	C2H2
MA1325.1	GATA14	SiRpro_2613-bp	-2226	-2212	-	6.4697	0.000678	1	TCCTGATCTCACTTC	3.16877	cluster_17	GATA
MA1068.2	TGA2	SiRpro_2613-bp	-2226	-2212	+	1.3871	0.00096	1	GAAGTGAGATCAGGA	3.01773	cluster_8	bZIP_A
MA1069.2	TGA6	SiRpro_2613-bp	-2225	-2211	-	6.62245	0.000382	0.755	ATCCTGATCTCACTT	3.41794	cluster_8	bZIP_A
MA1336.1	TGA3	SiRpro_2613-bp	-2224	-2211	+	-1.78788	0.000974	1	AGTGAGATCAGGAT	3.01144	cluster_8	bZIP_A
MA1356.1	TRP2	SiRpro_2613-bp	-2223	-2203	-	-8.37879	0.000505	0.605	AAAACAAGATCCTGATCTCAC	3.29671	cluster_26	TRB
MA1014.1	GATA11	SiRpro_2613-bp	-2221	-2214	+	-2.34426	0.000966	1	GAGATCAG	3.01502	cluster_17	GATA
MA1016.1	GATA15	SiRpro_2613-bp	-2221	-2213	-	7.82258	0.000853	0.866	CCTGATCTC	3.06905	cluster_17	GATA
MA1396.1	GATA6	SiRpro_2613-bp	-2221	-2209	+	1.09091	0.000884	1	GAGATCAGGATCT	3.05355	cluster_17	GATA
MA1827.1	Zm00001d044785	SiRpro_2613-bp	-2221	-2211	-	9.43902	0.000195	0.687	ATCCTGATCTC	3.70997	cluster_20	MYBR_B
MA1354.1	AT4G12670	SiRpro_2613-bp	-2221	-2193	-	-27.6517	0.000643	0.784	TCAAGAACTGAAAACAAGATCCTGATCTC	3.19179	cluster_26	TRB
MA0121.1	ARR10	SiRpro_2613-bp	-2220	-2213	+	7.97959	0.000917	1	AGATCAGG	3.03763	cluster_17	ARR
MA1396.1	GATA6	SiRpro_2613-bp	-2220	-2208	-	1.0303	0.000892	1	AAGATCCTGATCT	3.04964	cluster_17	GATA
MA1165.2	HHO6	SiRpro_2613-bp	-2218	-2205	-	6.9898	0.000527	0.854	AACAAGATCCTGAT	3.27819	cluster_24	G2-like
MA1389.1	PHL1	SiRpro_2613-bp	-2218	-2204	-	3.65152	0.000738	1	AAACAAGATCCTGAT	3.13194	cluster_24	G2-like
MA0945.1	ARR1	SiRpro_2613-bp	-2217	-2208	+	8.77419	0.000294	0.72	TCAGGATCTT	3.53165	cluster_17	ARR
MA1409.1	OsRR22	SiRpro_2613-bp	-2217	-2208	-	6.20183	0.000891	1	AAGATCCTGA	3.05012	cluster_17	ARR
MA1737.1	AT5G05090	SiRpro_2613-bp	-2217	-2207	-	9.97368	0.000219	0.842	CAAGATCCTGA	3.65956	cluster_17	ARR
MA1018.1	GATA9	SiRpro_2613-bp	-2217	-2207	+	8.13115	0.000461	1	TCAGGATCTTG	3.3363	cluster_17	GATA
MA1325.1	GATA14	SiRpro_2613-bp	-2217	-2203	+	5.90909	0.000815	1	TCAGGATCTTGTTTT	3.08884	cluster_17	GATA
MA1386.2	HHO3	SiRpro_2613-bp	-2217	-2205	-	7.22472	0.00049	0.907	AACAAGATCCTGA	3.3098	cluster_24	G2-like
MA1352.1	TRP1	SiRpro_2613-bp	-2217	-2197	-	-15.3714	0.000848	0.714	GAACTGAAAACAAGATCCTGA	3.0716	cluster_26	TRB
MA0121.1	ARR10	SiRpro_2613-bp	-2216	-2209	-	10.3571	0.000192	0.953	AGATCCTG	3.7167	cluster_17	ARR
MA0947.1	ARR14	SiRpro_2613-bp	-2216	-2209	-	6.58427	0.000626	1	AGATCCTG	3.20343	cluster_17	ARR
MA0949.1	ARR2	SiRpro_2613-bp	-2216	-2207	+	11.1803	0.000104	0.725	CAGGATCTTG	3.98297	cluster_17	ARR
MA1018.1	GATA9	SiRpro_2613-bp	-2216	-2206	-	8.14754	0.000458	1	ACAAGATCCTG	3.33913	cluster_17	GATA
MA1014.1	GATA11	SiRpro_2613-bp	-2215	-2208	+	6.90164	0.000434	1	AGGATCTT	3.36251	cluster_17	GATA
MA1387.1	HRS1	SiRpro_2613-bp	-2215	-2201	-	10.1818	0.000121	0.765	TGAAAACAAGATCCT	3.91721	cluster_24	G2-like
MA1688.1	ARF16	SiRpro_2613-bp	-2213	-2200	-	8.27273	0.000363	0.495	CTGAAAACAAGATC	3.44009	cluster_11	ARF_A
MA1324.1	GATA20	SiRpro_2613-bp	-2213	-2206	-	4.56098	0.000743	0.804	ACAAGATC	3.12901	cluster_17	GATA
MA1159.1	SGR5	SiRpro_2613-bp	-2212	-2198	-	4.25758	0.000444	0.396	AACTGAAAACAAGAT	3.35262	cluster_13	IDD
MA1173.1	MYB101	SiRpro_2613-bp	-2206	-2192	-	8.75758	0.000353	0.793	ATCAAGAACTGAAAA	3.45223	cluster_5	MYB_A
MA2043.1	NAC004	SiRpro_2613-bp	-2202	-2192	-	6.93443	0.000743	0.764	ATCAAGAACTG	3.12901	cluster_4	NAC_A
MA1328.1	ZHD9	SiRpro_2613-bp	-2200	-2186	+	10.3881	0.00011	0.115	GTTCTTGATTAATTA	3.95861	cluster_16	HB_A
MA1330.1	ZHD6	SiRpro_2613-bp	-2200	-2186	+	9.67164	0.00018	0.172	GTTCTTGATTAATTA	3.74473	cluster_16	HB_A
MA0954.2	ATHB-7	SiRpro_2613-bp	-2199	-2187	+	6.18182	0.000376	0.493	TTCTTGATTAATT	3.42481	cluster_16	HB_A
MA1329.2	ZHD1	SiRpro_2613-bp	-2199	-2187	+	7.16535	0.000466	0.235	TTCTTGATTAATT	3.33161	cluster_16	HB_A
MA1214.1	ATHB-40	SiRpro_2613-bp	-2199	-2179	-	11.1818	4.77e-05	0.267	CAATTAATAATTAATCAAGAA	4.32148	cluster_42	ATHB-40
MA1024.1	HAT1	SiRpro_2613-bp	-2198	-2189	-	8.31148	0.00038	0.549	TTAATCAAGA	3.42022	cluster_16	HB_A
MA1198.1	HAT2	SiRpro_2613-bp	-2198	-2188	-	9.65152	0.000199	0.292	ATTAATCAAGA	3.70115	cluster_16	HB_A
MA1326.1	ZHD5	SiRpro_2613-bp	-2198	-2188	+	9.85075	0.000229	0.28	TCTTGATTAAT	3.64016	cluster_16	HB_A
MA1329.2	ZHD1	SiRpro_2613-bp	-2198	-2186	-	9.50394	0.000145	0.134	TAATTAATCAAGA	3.83863	cluster_16	HB_A
MA1807.1	ZHD10	SiRpro_2613-bp	-2197	-2187	+	12.746	3.33e-05	0.064	CTTGATTAATT	4.47756	cluster_16	HB_A
MA1327.2	ATHB-23	SiRpro_2613-bp	-2196	-2187	+	-1.83051	0.000467	0.278	TTGATTAATT	3.33068	cluster_16	HB_A
MA1330.1	ZHD6	SiRpro_2613-bp	-2196	-2182	+	5.92537	0.000737	0.34	TTGATTAATTATTAA	3.13253	cluster_16	HB_A
MA1741.1	BRN2	SiRpro_2613-bp	-2196	-2181	-	4.06452	0.00093	1	ATTAATAATTAATCAA	3.03152	cluster_18	NAC_C
MA1026.2	ATHB-15	SiRpro_2613-bp	-2196	-2182	+	4.61194	0.000447	0.552	TTGATTAATTATTAA	3.34969	cluster_35	HB_C
MA1369.1	HDG1	SiRpro_2613-bp	-2195	-2185	-	8.10448	0.000249	0.296	ATAATTAATCA	3.6038	cluster_16	HB_A
MA1375.1	ANL2	SiRpro_2613-bp	-2195	-2185	+	5.84848	0.000387	0.392	TGATTAATTAT	3.41229	cluster_16	HB_A
MA1329.2	ZHD1	SiRpro_2613-bp	-2195	-2183	+	10.2126	0.000102	0.113	TGATTAATTATTA	3.9914	cluster_16	HB_A
MA1328.1	ZHD9	SiRpro_2613-bp	-2195	-2181	-	16.403	3.71e-07	0.00203	ATTAATAATTAATCA	6.43063	cluster_16	HB_A
MA1330.1	ZHD6	SiRpro_2613-bp	-2195	-2181	-	13.806	1.11e-05	0.0548	ATTAATAATTAATCA	4.95468	cluster_16	HB_A
MA1214.1	ATHB-40	SiRpro_2613-bp	-2195	-2175	+	7.93939	0.000176	0.342	TGATTAATTATTAATTGAACA	3.75449	cluster_42	ATHB-40
MA0932.1	AHL12	SiRpro_2613-bp	-2194	-2187	+	8.34483	0.00057	0.177	GATTAATT	3.24413	cluster_16	HB_A
MA0932.1	AHL12	SiRpro_2613-bp	-2194	-2187	-	8.34483	0.00057	0.177	AATTAATC	3.24413	cluster_16	HB_A
MA0933.1	AHL20	SiRpro_2613-bp	-2194	-2187	+	8.02941	0.000628	0.247	GATTAATT	3.20204	cluster_16	HB_A
MA0934.1	AHL25	SiRpro_2613-bp	-2194	-2187	+	7.91304	0.00086	0.246	GATTAATT	3.0655	cluster_16	HB_A
MA0934.1	AHL25	SiRpro_2613-bp	-2194	-2187	-	7.91304	0.00086	0.246	AATTAATC	3.0655	cluster_16	HB_A
MA1327.2	ATHB-23	SiRpro_2613-bp	-2194	-2185	-	12.7288	3.35e-05	0.0595	ATAATTAATC	4.47496	cluster_16	HB_A
MA1807.1	ZHD10	SiRpro_2613-bp	-2194	-2184	-	12.7143	3.43e-05	0.064	AATAATTAATC	4.46471	cluster_16	HB_A
MA1198.1	HAT2	SiRpro_2613-bp	-2194	-2184	-	6.68182	0.000526	0.346	AATAATTAATC	3.27901	cluster_16	HB_A
MA1329.2	ZHD1	SiRpro_2613-bp	-2194	-2182	-	14.1339	1.04e-05	0.0253	TTAATAATTAATC	4.98297	cluster_16	HB_A
MA0954.2	ATHB-7	SiRpro_2613-bp	-2194	-2182	-	3.22727	0.000897	0.632	TTAATAATTAATC	3.04721	cluster_16	HB_A
MA0008.3	HAT5	SiRpro_2613-bp	-2194	-2180	-	11.7143	3.56e-05	0.261	AATTAATAATTAATC	4.44855	cluster_16	HB_A
MA0008.3	HAT5	SiRpro_2613-bp	-2194	-2180	+	10.6364	5.9e-05	0.261	GATTAATTATTAATT	4.22915	cluster_16	HB_A
MA1198.1	HAT2	SiRpro_2613-bp	-2193	-2183	+	11.4091	8.49e-05	0.292	ATTAATTATTA	4.07109	cluster_16	HB_A
MA1326.1	ZHD5	SiRpro_2613-bp	-2193	-2183	-	10.9403	0.00014	0.28	TAATAATTAAT	3.85387	cluster_16	HB_A
MA1807.1	ZHD10	SiRpro_2613-bp	-2193	-2183	+	-0.968254	0.000775	0.358	ATTAATTATTA	3.1107	cluster_16	HB_A
MA0110.3	ATHB-5	SiRpro_2613-bp	-2193	-2182	+	9.2126	0.000245	0.442	ATTAATTATTAA	3.61083	cluster_16	HB_A
MA2052.1	ZAT6	SiRpro_2613-bp	-2193	-2182	-	8.14516	0.000399	0.515	TTAATAATTAAT	3.39903	cluster_16	HB_A
MA1824.1	Zm00001d005692	SiRpro_2613-bp	-2193	-2182	+	8.24409	0.000481	0.577	ATTAATTATTAA	3.31785	cluster_16	HB_A
MA1213.2	ZHD3	SiRpro_2613-bp	-2193	-2181	+	11.8587	4.23e-05	0.351	ATTAATTATTAAT	4.37366	cluster_16	HB_A
MA1210.2	HAT22	SiRpro_2613-bp	-2193	-2181	-	9.98214	0.000115	0.422	ATTAATAATTAAT	3.9393	cluster_16	HB_A
MA1213.2	ZHD3	SiRpro_2613-bp	-2193	-2181	-	9.53261	0.000131	0.371	ATTAATAATTAAT	3.88273	cluster_16	HB_A
MA1210.2	HAT22	SiRpro_2613-bp	-2193	-2181	+	7.16071	0.000464	0.433	ATTAATTATTAAT	3.33348	cluster_16	HB_A
MA1328.1	ZHD9	SiRpro_2613-bp	-2193	-2179	+	12.8806	2.75e-05	0.0564	ATTAATTATTAATTG	4.56067	cluster_16	HB_A
MA1046.1	NTL9	SiRpro_2613-bp	-2193	-2185	-	2.34146	0.000979	0.525	ATAATTAAT	3.00922	cluster_4	NAC_A
MA0953.1	ATHB-6	SiRpro_2613-bp	-2192	-2184	+	8.0198	0.000558	0.609	TTAATTATT	3.25337	cluster_16	HB_A
MA1327.2	ATHB-23	SiRpro_2613-bp	-2192	-2183	+	-2.50847	0.000505	0.278	TTAATTATTA	3.29671	cluster_16	HB_A
MA1406.1	ATHB-4	SiRpro_2613-bp	-2192	-2183	-	6.97826	0.000605	0.927	TAATAATTAA	3.21824	cluster_16	HB_A
MA1212.1	ATHB-13	SiRpro_2613-bp	-2192	-2182	-	14.403	4.49e-06	0.205	TTAATAATTAA	5.34775	cluster_16	HB_A
MA1209.1	ATHB-20	SiRpro_2613-bp	-2192	-2182	-	15.0833	5.86e-06	0.266	TTAATAATTAA	5.2321	cluster_16	HB_A
MA1215.1	ATHB-53	SiRpro_2613-bp	-2192	-2182	-	11.6567	5.5e-05	0.363	TTAATAATTAA	4.25964	cluster_16	HB_A
MA1211.1	ATHB-X	SiRpro_2613-bp	-2192	-2182	+	12.194	6.2e-05	0.618	TTAATTATTAA	4.20761	cluster_16	HB_A
MA1209.1	ATHB-20	SiRpro_2613-bp	-2192	-2182	+	8.90278	0.000124	0.355	TTAATTATTAA	3.90658	cluster_16	HB_A
MA1211.1	ATHB-X	SiRpro_2613-bp	-2192	-2182	-	9.79104	0.000135	0.628	TTAATAATTAA	3.86967	cluster_16	HB_A
MA1215.1	ATHB-53	SiRpro_2613-bp	-2192	-2182	+	6.98507	0.000288	0.481	TTAATTATTAA	3.54061	cluster_16	HB_A
MA1212.1	ATHB-13	SiRpro_2613-bp	-2192	-2182	+	8.07463	0.000347	0.445	TTAATTATTAA	3.45967	cluster_16	HB_A
MA1824.1	Zm00001d005692	SiRpro_2613-bp	-2192	-2181	-	11.5984	5.5e-05	0.381	ATTAATAATTAA	4.25964	cluster_16	HB_A
MA0110.3	ATHB-5	SiRpro_2613-bp	-2192	-2181	-	8.99213	0.000271	0.442	ATTAATAATTAA	3.56703	cluster_16	HB_A
MA2052.1	ZAT6	SiRpro_2613-bp	-2192	-2181	+	8.03226	0.00042	0.515	TTAATTATTAAT	3.37675	cluster_16	HB_A
MA0954.2	ATHB-7	SiRpro_2613-bp	-2192	-2180	+	10.6364	6.81e-05	0.367	TTAATTATTAATT	4.16685	cluster_16	HB_A
MA1329.2	ZHD1	SiRpro_2613-bp	-2192	-2180	+	8.16535	0.000284	0.192	TTAATTATTAATT	3.54668	cluster_16	HB_A
MA1026.2	ATHB-15	SiRpro_2613-bp	-2192	-2178	-	5.43284	0.000362	0.552	TCAATTAATAATTAA	3.44129	cluster_35	HB_C
MA0952.1	ATHB-51	SiRpro_2613-bp	-2191	-2184	-	9.73267	0.000193	0.408	AATAATTA	3.71444	cluster_16	HB_A
MA1406.1	ATHB-4	SiRpro_2613-bp	-2191	-2182	+	8.91304	0.000251	0.927	TAATTATTAA	3.60033	cluster_16	HB_A
MA1328.1	ZHD9	SiRpro_2613-bp	-2191	-2177	-	10.3284	0.000113	0.115	TTCAATTAATAATTA	3.94692	cluster_16	HB_A
MA0951.1	ATHB-16	SiRpro_2613-bp	-2190	-2183	-	13.3016	3.23e-05	0.551	TAATAATT	4.4908	cluster_16	HB_A
MA0952.1	ATHB-51	SiRpro_2613-bp	-2190	-2183	+	10.2277	0.000129	0.408	AATTATTA	3.88941	cluster_16	HB_A
MA0953.1	ATHB-6	SiRpro_2613-bp	-2190	-2182	-	8.81188	0.00026	0.609	TTAATAATT	3.58503	cluster_16	HB_A
MA1807.1	ZHD10	SiRpro_2613-bp	-2190	-2180	+	-1.2381	0.000828	0.358	AATTATTAATT	3.08197	cluster_16	HB_A
MA0008.3	HAT5	SiRpro_2613-bp	-2190	-2176	+	8.22078	0.000157	0.302	AATTATTAATTGAAC	3.8041	cluster_16	HB_A
MA1162.1	TCX2	SiRpro_2613-bp	-2190	-2176	+	0.701493	0.000841	0.429	AATTATTAATTGAAC	3.0752	cluster_21	TCX
MA1327.2	ATHB-23	SiRpro_2613-bp	-2189	-2180	+	-2.57627	0.000544	0.278	ATTATTAATT	3.2644	cluster_16	HB_A
MA1369.1	HDG1	SiRpro_2613-bp	-2189	-2179	+	3.53731	0.000694	0.324	ATTATTAATTG	3.15864	cluster_16	HB_A
MA1210.2	HAT22	SiRpro_2613-bp	-2189	-2177	+	7.98214	0.000318	0.422	ATTATTAATTGAA	3.49757	cluster_16	HB_A
MA1213.2	ZHD3	SiRpro_2613-bp	-2189	-2177	-	6.94565	0.000393	0.455	TTCAATTAATAAT	3.40561	cluster_16	HB_A
MA1213.2	ZHD3	SiRpro_2613-bp	-2189	-2177	+	4.86957	0.000878	0.502	ATTATTAATTGAA	3.05651	cluster_16	HB_A
MA0990.1	HDG11	SiRpro_2613-bp	-2188	-2179	-	8.47059	0.000417	0.448	CAATTAATAA	3.37986	cluster_16	HB_A
MA1375.1	ANL2	SiRpro_2613-bp	-2188	-2178	+	10.1364	9.92e-05	0.213	TTATTAATTGA	4.00349	cluster_16	HB_A
MA1369.1	HDG1	SiRpro_2613-bp	-2188	-2178	-	10.3582	0.000107	0.223	TCAATTAATAA	3.97062	cluster_16	HB_A
MA1757.1	HDG7	SiRpro_2613-bp	-2188	-2178	+	9.80645	0.000119	0.271	TTATTAATTGA	3.92445	cluster_16	HB_A
MA1209.1	ATHB-20	SiRpro_2613-bp	-2188	-2178	+	2.97222	0.000393	0.478	TTATTAATTGA	3.40561	cluster_16	HB_A
MA1212.1	ATHB-13	SiRpro_2613-bp	-2188	-2178	+	5.38806	0.000573	0.449	TTATTAATTGA	3.24185	cluster_16	HB_A
MA0110.3	ATHB-5	SiRpro_2613-bp	-2188	-2177	-	8.18898	0.000392	0.442	TTCAATTAATAA	3.40671	cluster_16	HB_A
MA2052.1	ZAT6	SiRpro_2613-bp	-2188	-2177	+	6.71774	0.00081	0.518	TTATTAATTGAA	3.09151	cluster_16	HB_A
MA1329.2	ZHD1	SiRpro_2613-bp	-2188	-2176	+	7.88976	0.000326	0.203	TTATTAATTGAAC	3.48678	cluster_16	HB_A
MA0954.2	ATHB-7	SiRpro_2613-bp	-2188	-2176	+	2.86364	0.000987	0.643	TTATTAATTGAAC	3.00568	cluster_16	HB_A
MA0933.1	AHL20	SiRpro_2613-bp	-2187	-2180	+	8.0098	0.000693	0.25	TATTAATT	3.15927	cluster_16	HB_A
MA0934.1	AHL25	SiRpro_2613-bp	-2187	-2180	+	7.51304	0.000957	0.25	TATTAATT	3.01909	cluster_16	HB_A
MA0934.1	AHL25	SiRpro_2613-bp	-2187	-2180	-	7.51304	0.000957	0.25	AATTAATA	3.01909	cluster_16	HB_A
MA1327.2	ATHB-23	SiRpro_2613-bp	-2187	-2178	-	11.3729	0.000111	0.124	TCAATTAATA	3.95468	cluster_16	HB_A
MA1198.1	HAT2	SiRpro_2613-bp	-2187	-2177	-	8.75758	0.00029	0.303	TTCAATTAATA	3.5376	cluster_16	HB_A
MA1807.1	ZHD10	SiRpro_2613-bp	-2187	-2177	-	8.88889	0.000306	0.208	TTCAATTAATA	3.51428	cluster_16	HB_A
MA1813.1	EIL4	SiRpro_2613-bp	-2187	-2177	-	7.31818	0.000582	0.745	TTCAATTAATA	3.23508	cluster_37	EIL
MA0950.1	ATHB-12	SiRpro_2613-bp	-2186	-2179	+	7.27559	0.000946	0.776	ATTAATTG	3.02411	cluster_16	HB_A
MA1327.2	ATHB-23	SiRpro_2613-bp	-2185	-2176	+	-3.74576	0.00099	0.32	TTAATTGAAC	3.00436	cluster_16	HB_A
MA0097.1	bZIP911	SiRpro_2613-bp	-2179	-2168	-	0.674157	0.00017	0.652	TGTGATGTGTTC	3.76955	cluster_8	bZIP_A
MA1337.1	BZIP44	SiRpro_2613-bp	-2179	-2165	-	1.22727	0.000294	0.911	TATTGTGATGTGTTC	3.53165	cluster_8	bZIP_A
MA1743.1	BZIP2	SiRpro_2613-bp	-2179	-2165	-	0.57377	0.000345	0.783	TATTGTGATGTGTTC	3.46218	cluster_8	bZIP_A
MA1334.1	BZIP11	SiRpro_2613-bp	-2179	-2165	+	1.0303	0.000417	0.847	GAACACATCACAATA	3.37986	cluster_8	bZIP_A
MA1341.1	BZIP53	SiRpro_2613-bp	-2179	-2165	-	0.287879	0.000453	0.885	TATTGTGATGTGTTC	3.3439	cluster_8	bZIP_A
MA1340.1	BZIP3	SiRpro_2613-bp	-2179	-2165	-	1.24242	0.00065	0.985	TATTGTGATGTGTTC	3.18709	cluster_8	bZIP_A
MA1344.1	BZIP28	SiRpro_2613-bp	-2179	-2165	-	2.33333	0.000715	0.915	TATTGTGATGTGTTC	3.14569	cluster_8	bZIP_A
MA1345.1	BZIP48	SiRpro_2613-bp	-2178	-2165	+	0.484848	0.000358	0.792	AACACATCACAATA	3.44612	cluster_8	bZIP_A
MA0588.1	TGA1	SiRpro_2613-bp	-2177	-2167	-	7.47959	0.000515	0.837	TTGTGATGTGT	3.28819	cluster_8	bZIP_A
MA1335.1	TGA4	SiRpro_2613-bp	-2177	-2167	+	3.59091	0.000964	1	ACACATCACAA	3.01592	cluster_8	bZIP_A
MA0129.1	TGA1A	SiRpro_2613-bp	-2176	-2170	+	8.45918	0.000435	0.631	CACATCA	3.36151	cluster_8	bZIP_A
MA1687.1	ARF14	SiRpro_2613-bp	-2171	-2156	-	1.79675	0.000966	0.67	TGAAGGACATATTGTG	3.01502	cluster_29	ARF_B
MA1733.1	ASR3	SiRpro_2613-bp	-2169	-2156	+	10.9672	8.25e-05	0.434	CAATATGTCCTTCA	4.08355	cluster_26	TRB
MA1695.1	ARF36	SiRpro_2613-bp	-2168	-2155	-	4.77064	0.000787	0.783	ATGAAGGACATATT	3.10403	cluster_29	ARF_B
MA1686.1	ARF13	SiRpro_2613-bp	-2167	-2154	-	3.37079	0.000496	0.76	AATGAAGGACATAT	3.30452	cluster_29	ARF_B
MA1205.1	AGL6	SiRpro_2613-bp	-2163	-2145	-	3	0.000461	0.456	TGACCTAAAAATGAAGGAC	3.3363	cluster_22	MADS
MA0555.1	SVP	SiRpro_2613-bp	-2163	-2144	-	10.0488	5.91e-05	0.388	GTGACCTAAAAATGAAGGAC	4.22841	cluster_22	MADS
MA1204.1	AGL13	SiRpro_2613-bp	-2162	-2145	-	-1.78571	0.000757	0.444	TGACCTAAAAATGAAGGA	3.1209	cluster_22	MADS
MA0940.1	AP1	SiRpro_2613-bp	-2161	-2149	-	8.35714	0.000342	0.2	CTAAAAATGAAGG	3.46597	cluster_22	MADS
MA1012.1	AGL27	SiRpro_2613-bp	-2161	-2148	+	1.88158	0.00049	0.358	CCTTCATTTTTAGG	3.3098	cluster_22	MADS
MA0585.1	AGL1	SiRpro_2613-bp	-2161	-2144	-	7.41463	0.000561	1	GTGACCTAAAAATGAAGG	3.25104	cluster_22	MADS
MA0940.1	AP1	SiRpro_2613-bp	-2160	-2148	-	7.72222	0.000491	0.2	CCTAAAAATGAAG	3.30892	cluster_22	MADS
MA1814.1	RIN	SiRpro_2613-bp	-2160	-2146	+	8.184	0.000306	0.303	CTTCATTTTTAGGTC	3.51428	cluster_22	MADS
MA1203.1	AGL63	SiRpro_2613-bp	-2160	-2146	-	3.22727	0.000932	0.493	GACCTAAAAATGAAG	3.03058	cluster_22	MADS
MA1294.1	MYB62	SiRpro_2613-bp	-2159	-2145	+	6.39394	0.00062	0.824	TTCATTTTTAGGTCA	3.20761	cluster_19	MYB_B
MA0563.1	2003-09-01	SiRpro_2613-bp	-2159	-2149	+	8.88158	0.000297	0.453	TTCATTTTTAG	3.52724	cluster_22	MADS
MA1814.1	RIN	SiRpro_2613-bp	-2159	-2145	+	7.696	0.000397	0.303	TTCATTTTTAGGTCA	3.40121	cluster_22	MADS
MA1292.1	MYB27	SiRpro_2613-bp	-2158	-2144	+	3.39394	0.000147	0.438	TCATTTTTAGGTCAC	3.83268	cluster_19	MYB_B
MA1293.1	MYB57	SiRpro_2613-bp	-2157	-2144	-	-1.93939	0.000666	0.775	GTGACCTAAAAATG	3.17653	cluster_19	MYB_B
MA2028.1	MYB49	SiRpro_2613-bp	-2157	-2143	-	8.31579	0.000252	0.798	TGTGACCTAAAAATG	3.5986	cluster_19	MYB_B
MA1778.1	MYB80	SiRpro_2613-bp	-2157	-2143	-	7.2623	0.0005	0.768	TGTGACCTAAAAATG	3.30103	cluster_19	MYB_B
MA1734.1	AT1G19040	SiRpro_2613-bp	-2156	-2141	-	-0.0327869	0.000615	0.982	CTTGTGACCTAAAAAT	3.21112	cluster_18	NAC_C
MA1783.1	NAC005	SiRpro_2613-bp	-2156	-2138	+	-1.68852	0.000887	0.941	ATTTTTAGGTCACAAGCAG	3.05208	cluster_18	NAC_C
MA1829.1	Zm00001d035604	SiRpro_2613-bp	-2156	-2144	-	8.21101	0.000457	0.963	GTGACCTAAAAAT	3.34008	cluster_19	MYB_B
MA1765.1	MYB121	SiRpro_2613-bp	-2156	-2143	-	7.27869	0.00055	1	TGTGACCTAAAAAT	3.25964	cluster_19	MYB_B
MA1769.1	MYB39	SiRpro_2613-bp	-2156	-2143	-	4.78689	0.000753	0.77	TGTGACCTAAAAAT	3.12321	cluster_19	MYB_B
MA1762.1	MYB10	SiRpro_2613-bp	-2156	-2143	-	3.08197	0.000885	0.958	TGTGACCTAAAAAT	3.05306	cluster_19	MYB_B
MA1777.1	MYB74	SiRpro_2613-bp	-2156	-2143	-	2.60656	0.000998	0.801	TGTGACCTAAAAAT	3.00087	cluster_19	MYB_B
MA1038.1	MYB3	SiRpro_2613-bp	-2154	-2144	+	5.37705	0.000818	1	TTTTAGGTCAC	3.08725	cluster_19	MYB_B
MA1771.1	MYB41	SiRpro_2613-bp	-2154	-2140	-	9.19672	0.000195	0.722	GCTTGTGACCTAAAA	3.70997	cluster_19	MYB_B
MA1030.1	P0510F09.23	SiRpro_2613-bp	-2154	-2145	-	9.67742	0.000287	0.915	TGACCTAAAA	3.54212	cluster_26	TRB
MA1355.1	TRB2	SiRpro_2613-bp	-2154	-2140	-	7.89394	0.000144	0.809	GCTTGTGACCTAAAA	3.84164	cluster_26	TRB
MA1042.1	MYB59	SiRpro_2613-bp	-2153	-2146	+	9.46341	0.000214	1	TTTAGGTC	3.66959	cluster_19	MYB_B
MA1780.1	MYB92	SiRpro_2613-bp	-2153	-2144	-	7.55738	0.000632	1	GTGACCTAAA	3.19928	cluster_19	MYB_B
MA1733.1	ASR3	SiRpro_2613-bp	-2153	-2140	-	9.40984	0.000248	0.591	GCTTGTGACCTAAA	3.60555	cluster_26	TRB
MA0565.2	FUS3	SiRpro_2613-bp	-2147	-2138	+	4.03279	0.000463	0.969	TCACAAGCAG	3.33442	cluster_24	G2-like
MA2047.1	NAC037	SiRpro_2613-bp	-2146	-2136	+	7.81633	0.000538	1	CACAAGCAGCA	3.26922	cluster_4	NAC_A
MA2005.1	NAC016	SiRpro_2613-bp	-2146	-2136	+	7.64228	0.000657	1	CACAAGCAGCA	3.18243	cluster_4	NAC_A
MA2010.1	SMB	SiRpro_2613-bp	-2146	-2136	+	6.60204	0.000982	1	CACAAGCAGCA	3.00789	cluster_4	NAC_A
MA1353.1	AT1G72740	SiRpro_2613-bp	-2142	-2128	-	1.90909	0.000606	1	CGGATTAGTGCTGCT	3.21753	cluster_26	TRB
MA1398.2	KUA1	SiRpro_2613-bp	-2137	-2127	+	7.41463	0.000606	0.76	CACTAATCCGT	3.21753	cluster_20	MYBR_B
MA2031.1	AT5G04760	SiRpro_2613-bp	-2137	-2127	+	7.10909	0.000728	0.971	CACTAATCCGT	3.13787	cluster_20	MYBR_B
MA1793.1	NID1	SiRpro_2613-bp	-2135	-2126	+	7.98387	0.000688	0.956	CTAATCCGTG	3.16241	cluster_20	MYBR_B
MA1351.2	GBF3	SiRpro_2613-bp	-2131	-2121	+	7.22936	0.00065	0.824	TCCGTGGAAAT	3.18709	cluster_6	bHLH_A
MA1808.1	GLYMA-06G314400	SiRpro_2613-bp	-2131	-2121	+	7.16312	0.000758	0.888	TCCGTGGAAAT	3.12033	cluster_6	bHLH_A
MA1811.1	GLYMA-13G317000	SiRpro_2613-bp	-2131	-2121	+	6.85106	0.000858	0.916	TCCGTGGAAAT	3.06651	cluster_6	bHLH_A
MA1324.1	GATA20	SiRpro_2613-bp	-2123	-2116	-	3.7561	0.000921	0.817	ATTGGATT	3.03574	cluster_17	GATA
MA1813.1	EIL4	SiRpro_2613-bp	-2121	-2111	+	9.12121	0.000238	0.659	TCCAATGTAAA	3.62342	cluster_37	EIL
MA1313.1	WRKY7	SiRpro_2613-bp	-2120	-2107	-	-2.07576	0.000733	0.892	TTGGTTTACATTGG	3.1349	cluster_9	WRKY
MA1367.1	AT1G76870	SiRpro_2613-bp	-2118	-2105	+	8.4697	0.000336	0.669	AATGTAAACCAATC	3.47366	cluster_38	C38
MA1380.1	TCX6	SiRpro_2613-bp	-2117	-2103	+	-0.432836	0.000842	0.439	ATGTAAACCAATCAA	3.07469	cluster_21	TCX
MA1020.1	GT-1	SiRpro_2613-bp	-2115	-2108	+	9.14516	0.000279	0.72	GTAAACCA	3.5544	cluster_39	C39
MA2007.1	MYB107	SiRpro_2613-bp	-2114	-2102	+	6.41837	0.000744	0.597	TAAACCAATCAAT	3.12843	cluster_19	MYB_B
MA2025.1	MYB93	SiRpro_2613-bp	-2114	-2101	+	6.87879	0.000653	0.731	TAAACCAATCAATT	3.18509	cluster_19	MYB_B
MA0954.2	ATHB-7	SiRpro_2613-bp	-2112	-2100	-	9.69697	0.000103	0.367	CAATTGATTGGTT	3.98716	cluster_16	HB_A
MA1198.1	HAT2	SiRpro_2613-bp	-2111	-2101	+	12.6061	3.27e-05	0.292	ACCAATCAATT	4.48545	cluster_16	HB_A
MA2052.1	ZAT6	SiRpro_2613-bp	-2111	-2100	-	10.4435	0.000105	0.515	CAATTGATTGGT	3.97881	cluster_16	HB_A
MA0110.3	ATHB-5	SiRpro_2613-bp	-2111	-2100	+	10.2835	0.000129	0.442	ACCAATCAATTG	3.88941	cluster_16	HB_A
MA0953.1	ATHB-6	SiRpro_2613-bp	-2110	-2102	+	7.67327	0.000728	0.609	CCAATCAAT	3.13787	cluster_16	HB_A
MA1024.1	HAT1	SiRpro_2613-bp	-2110	-2101	+	10.3279	0.000182	0.549	CCAATCAATT	3.73993	cluster_16	HB_A
MA0950.1	ATHB-12	SiRpro_2613-bp	-2109	-2102	-	11.2756	6.14e-05	0.771	ATTGATTG	4.21183	cluster_16	HB_A
MA1179.1	MYB1	SiRpro_2613-bp	-2108	-2090	-	5.46053	0.000742	1	AATGCAGTTGCAATTGATT	3.1296	cluster_5	MYB_A
MA1774.1	MYB60	SiRpro_2613-bp	-2105	-2087	+	8.2459	0.000238	0.554	CAATTGCAACTGCATTTAT	3.62342	cluster_19	MYB_B
MA1781.1	MYB94	SiRpro_2613-bp	-2105	-2087	+	4.06557	0.000952	0.753	CAATTGCAACTGCATTTAT	3.02136	cluster_19	MYB_B
MA1173.1	MYB101	SiRpro_2613-bp	-2104	-2090	+	7.75758	0.000605	0.798	AATTGCAACTGCATT	3.21824	cluster_5	MYB_A
MA1815.1	GRF4	SiRpro_2613-bp	-2103	-2091	-	7.79268	0.000388	0.463	ATGCAGTTGCAAT	3.41117	cluster_40	GRF4
MA1177.1	MYB65	SiRpro_2613-bp	-2103	-2091	+	9.22727	0.000344	0.933	ATTGCAACTGCAT	3.46344	cluster_5	MYB_A
MA1815.1	GRF4	SiRpro_2613-bp	-2102	-2090	+	6.89024	0.000613	0.499	TTGCAACTGCATT	3.21254	cluster_40	GRF4
MA1175.1	MYB81	SiRpro_2613-bp	-2100	-2090	+	10.0455	0.000217	1	GCAACTGCATT	3.66354	cluster_5	MYB_A
MA1181.1	MYB113	SiRpro_2613-bp	-2100	-2090	-	6.54545	0.000905	1	AATGCAGTTGC	3.04335	cluster_5	MYB_A
MA0575.1	MYB77	SiRpro_2613-bp	-2100	-2088	-	5.36585	0.000698	1	TAAATGCAGTTGC	3.15614	cluster_5	MYB_A
MA0990.1	HDG11	SiRpro_2613-bp	-2094	-2085	-	8.70588	0.000353	0.448	ATATAAATGC	3.45223	cluster_16	HB_A
MA1757.1	HDG7	SiRpro_2613-bp	-2094	-2084	+	4.56452	0.000589	0.385	GCATTTATATA	3.22988	cluster_16	HB_A
MA1369.1	HDG1	SiRpro_2613-bp	-2094	-2084	-	4.0597	0.000641	0.324	TATATAAATGC	3.19314	cluster_16	HB_A
MA1375.1	ANL2	SiRpro_2613-bp	-2094	-2084	+	3.80303	0.000642	0.402	GCATTTATATA	3.19246	cluster_16	HB_A
MA0934.1	AHL25	SiRpro_2613-bp	-2092	-2085	+	8.32174	0.000646	0.246	ATTTATAT	3.18977	cluster_16	HB_A
MA0934.1	AHL25	SiRpro_2613-bp	-2092	-2085	-	8.32174	0.000646	0.246	ATATAAAT	3.18977	cluster_16	HB_A
MA0933.1	AHL20	SiRpro_2613-bp	-2092	-2085	+	7.89216	0.000758	0.25	ATTTATAT	3.12033	cluster_16	HB_A
MA0933.1	AHL20	SiRpro_2613-bp	-2092	-2085	-	7.55882	0.000945	0.262	ATATAAAT	3.02457	cluster_16	HB_A
MA1822.1	Zm00001d018571	SiRpro_2613-bp	-2089	-2077	+	7.8042	0.000463	0.781	TATATATGTACGT	3.33442	cluster_14	SPL
MA1835.1	TFLG2-Zm00001d042777	SiRpro_2613-bp	-2089	-2077	+	7.30081	0.000542	0.902	TATATATGTACGT	3.266	cluster_14	SPL
MA1822.1	Zm00001d018571	SiRpro_2613-bp	-2088	-2076	-	8.67133	0.000297	0.779	TACGTACATATAT	3.52724	cluster_14	SPL
MA1835.1	TFLG2-Zm00001d042777	SiRpro_2613-bp	-2088	-2076	-	8.22764	0.00034	0.888	TACGTACATATAT	3.46852	cluster_14	SPL
MA0578.1	SPL8	SiRpro_2613-bp	-2088	-2073	-	9.58427	0.000239	0.888	GGGTACGTACATATAT	3.6216	cluster_14	SPL
MA0578.1	SPL8	SiRpro_2613-bp	-2088	-2073	+	6.65169	0.000602	0.954	ATATATGTACGTACCC	3.2204	cluster_14	SPL
MA1320.1	SPL15	SiRpro_2613-bp	-2087	-2074	+	9.8	7.82e-05	0.971	TATATGTACGTACC	4.10679	cluster_14	SPL
MA0586.2	SPL14	SiRpro_2613-bp	-2086	-2076	-	9.83333	0.000151	1	TACGTACATAT	3.82102	cluster_14	SPL
MA1059.2	SPL5	SiRpro_2613-bp	-2086	-2075	+	1.07576	0.000277	1	ATATGTACGTAC	3.55752	cluster_14	SPL
MA1056.1	SPL11	SiRpro_2613-bp	-2086	-2075	+	8.91803	0.000284	1	ATATGTACGTAC	3.54668	cluster_14	SPL
MA1056.1	SPL11	SiRpro_2613-bp	-2086	-2075	-	5.7377	0.000893	1	GTACGTACATAT	3.04915	cluster_14	SPL
MA1751.1	EIL3	SiRpro_2613-bp	-2086	-2076	-	6.01316	0.00095	0.903	TACGTACATAT	3.02228	cluster_37	EIL
MA1321.1	SPL13A	SiRpro_2613-bp	-2085	-2075	+	10.7121	0.000124	1	TATGTACGTAC	3.90658	cluster_14	SPL
MA1822.1	Zm00001d018571	SiRpro_2613-bp	-2085	-2073	+	14.3357	5.64e-06	0.0939	TATGTACGTACCC	5.24872	cluster_14	SPL
MA1835.1	TFLG2-Zm00001d042777	SiRpro_2613-bp	-2085	-2073	+	14.3902	5.65e-06	0.096	TATGTACGTACCC	5.24795	cluster_14	SPL
MA1055.2	SPL1	SiRpro_2613-bp	-2085	-2073	+	10.9266	8.25e-05	0.841	TATGTACGTACCC	4.08355	cluster_14	SPL
MA1799.1	SPL10	SiRpro_2613-bp	-2084	-2075	+	8.92683	0.000423	1	ATGTACGTAC	3.37366	cluster_14	SPL
MA1322.2	SPL9	SiRpro_2613-bp	-2084	-2074	-	9.82727	0.000165	1	GGTACGTACAT	3.78252	cluster_14	SPL
MA0577.3	SPL3	SiRpro_2613-bp	-2084	-2074	+	9.35714	0.000175	0.928	ATGTACGTACC	3.75696	cluster_14	SPL
MA1822.1	Zm00001d018571	SiRpro_2613-bp	-2084	-2072	-	14.2238	6.06e-06	0.0939	TGGGTACGTACAT	5.21753	cluster_14	SPL
MA1835.1	TFLG2-Zm00001d042777	SiRpro_2613-bp	-2084	-2072	-	14.2602	6.2e-06	0.096	TGGGTACGTACAT	5.20761	cluster_14	SPL
MA1055.2	SPL1	SiRpro_2613-bp	-2084	-2072	-	8.73394	0.000271	1	TGGGTACGTACAT	3.56703	cluster_14	SPL
MA1057.1	SPL12	SiRpro_2613-bp	-2083	-2076	+	8.70492	0.000444	1	TGTACGTA	3.35262	cluster_14	SPL
MA1058.1	SPL4	SiRpro_2613-bp	-2083	-2075	+	7.73874	0.000584	1	TGTACGTAC	3.23359	cluster_14	SPL
MA1322.2	SPL9	SiRpro_2613-bp	-2083	-2073	+	8.78182	0.000336	1	TGTACGTACCC	3.47366	cluster_14	SPL
MA0577.3	SPL3	SiRpro_2613-bp	-2083	-2073	-	7.55102	0.000402	0.928	GGGTACGTACA	3.39577	cluster_14	SPL
MA1320.1	SPL15	SiRpro_2613-bp	-2083	-2070	-	5.74286	0.000268	0.971	CTTGGGTACGTACA	3.57187	cluster_14	SPL
MA1058.1	SPL4	SiRpro_2613-bp	-2082	-2074	-	7.72973	0.000594	1	GGTACGTAC	3.22621	cluster_14	SPL
MA1321.1	SPL13A	SiRpro_2613-bp	-2082	-2072	-	8.34848	0.000437	1	TGGGTACGTAC	3.35952	cluster_14	SPL
MA1056.1	SPL11	SiRpro_2613-bp	-2082	-2071	-	8.54098	0.000334	1	TTGGGTACGTAC	3.47625	cluster_14	SPL
MA1059.2	SPL5	SiRpro_2613-bp	-2082	-2071	-	-2.81818	0.000927	1	TTGGGTACGTAC	3.03292	cluster_14	SPL
MA1057.1	SPL12	SiRpro_2613-bp	-2081	-2074	-	8.31148	0.000562	1	GGTACGTA	3.25026	cluster_14	SPL
MA0586.2	SPL14	SiRpro_2613-bp	-2081	-2071	+	7.63636	0.0003	1	TACGTACCCAA	3.52288	cluster_14	SPL
MA0955.1	POPTR_0002s00440g	SiRpro_2613-bp	-2080	-2074	-	7.62903	0.000945	1	GGTACGT	3.02457	cluster_14	SPL
MA1157.1	NUC	SiRpro_2613-bp	-2078	-2059	-	0.287879	0.000901	0.626	TAAAATTTTGTCTTGGGTAC	3.04528	cluster_13	IDD
MA1044.1	NAC92	SiRpro_2613-bp	-2076	-2065	+	7.88525	0.000774	0.875	ACCCAAGACAAA	3.11126	cluster_4	NAC_A
MA1688.1	ARF16	SiRpro_2613-bp	-2075	-2062	+	12.4545	2.11e-05	0.259	CCCAAGACAAAATT	4.67572	cluster_11	ARF_A
MA2049.1	NAC053	SiRpro_2613-bp	-2075	-2064	+	7.13158	0.000538	0.805	CCCAAGACAAAA	3.26922	cluster_4	NAC_A
MA1677.1	NAC078	SiRpro_2613-bp	-2075	-2064	+	7.35526	0.000562	0.794	CCCAAGACAAAA	3.25026	cluster_4	NAC_A
MA1697.1	ARF4	SiRpro_2613-bp	-2074	-2063	+	6.76423	0.000811	0.824	CCAAGACAAAAT	3.09098	cluster_11	ARF_A
MA1689.1	ARF18	SiRpro_2613-bp	-2074	-2062	+	7.03061	0.000655	0.786	CCAAGACAAAATT	3.18376	cluster_11	ARF_A
MA1356.1	TRP2	SiRpro_2613-bp	-2072	-2052	+	-8.34848	0.000502	0.605	AAGACAAAATTTTACATCCCA	3.2993	cluster_26	TRB
MA1352.1	TRP1	SiRpro_2613-bp	-2071	-2051	+	-8.4	0.000178	0.56	AGACAAAATTTTACATCCCAA	3.74958	cluster_26	TRB
MA1380.1	TCX6	SiRpro_2613-bp	-2070	-2056	-	9.73134	6.7e-05	0.232	ATGTAAAATTTTGTC	4.17393	cluster_21	TCX
MA1379.1	SOL1	SiRpro_2613-bp	-2070	-2056	+	7.14925	0.000137	0.351	GACAAAATTTTACAT	3.86328	cluster_21	TCX
MA1366.1	DF1	SiRpro_2613-bp	-2070	-2055	-	5.83333	0.000863	0.577	GATGTAAAATTTTGTC	3.06399	cluster_33	GT
MA1354.1	AT4G12670	SiRpro_2613-bp	-2068	-2040	+	-27.2135	0.000594	0.767	CAAAATTTTACATCCCAAACAACAAAACA	3.22621	cluster_26	TRB
MA0932.1	AHL12	SiRpro_2613-bp	-2067	-2060	+	8.41379	0.000517	0.171	AAAATTTT	3.28651	cluster_16	HB_A
MA0932.1	AHL12	SiRpro_2613-bp	-2067	-2060	-	8.41379	0.000517	0.171	AAAATTTT	3.28651	cluster_16	HB_A
MA1356.1	TRP2	SiRpro_2613-bp	-2065	-2045	+	-4.39394	0.00019	0.582	AATTTTACATCCCAAACAACA	3.72125	cluster_26	TRB
MA1365.2	AT5G47660	SiRpro_2613-bp	-2065	-2055	-	8.4	0.000329	0.658	GATGTAAAATT	3.4828	cluster_33	GT
MA1749.1	E2FC	SiRpro_2613-bp	-2064	-2050	+	-4.34426	0.000457	1	ATTTTACATCCCAAA	3.34008	cluster_2	E2F
MA1352.1	TRP1	SiRpro_2613-bp	-2064	-2044	+	-14.8	0.000752	0.693	ATTTTACATCCCAAACAACAA	3.12378	cluster_26	TRB
MA1750.1	E2FE	SiRpro_2613-bp	-2063	-2049	-	-8.16393	0.000248	0.631	GTTTGGGATGTAAAA	3.60555	cluster_2	E2F
MA1732.1	E2FD	SiRpro_2613-bp	-2063	-2049	-	-8.16393	0.000248	0.638	GTTTGGGATGTAAAA	3.60555	cluster_2	E2F
MA1738.1	ATMYB31	SiRpro_2613-bp	-2059	-2045	+	5.81967	0.000779	0.645	ACATCCCAAACAACA	3.10846	cluster_19	MYB_B
MA2025.1	MYB93	SiRpro_2613-bp	-2058	-2045	+	7.77273	0.000411	0.725	CATCCCAAACAACA	3.38616	cluster_19	MYB_B
MA2030.1	MYB96	SiRpro_2613-bp	-2058	-2042	+	4.57895	0.000809	0.504	CATCCCAAACAACAAAA	3.09205	cluster_19	MYB_B
MA2041.1	MYB13	SiRpro_2613-bp	-2057	-2042	+	6.52033	0.000609	0.699	ATCCCAAACAACAAAA	3.21538	cluster_19	MYB_B
MA1356.1	TRP2	SiRpro_2613-bp	-2057	-2037	+	-5.36364	0.000243	0.605	ATCCCAAACAACAAAACATTG	3.61439	cluster_26	TRB
MA1373.1	GAF1	SiRpro_2613-bp	-2056	-2042	+	7.7561	5.96e-05	0.0976	TCCCAAACAACAAAA	4.22475	cluster_13	IDD
MA1374.1	IDD7	SiRpro_2613-bp	-2056	-2039	+	2.86364	0.000405	0.456	TCCCAAACAACAAAACAT	3.39254	cluster_13	IDD
MA1156.1	JKD	SiRpro_2613-bp	-2056	-2037	-	7.90909	0.00011	0.236	CAATGTTTTGTTGTTTGGGA	3.95861	cluster_13	IDD
MA1160.1	IDD6	SiRpro_2613-bp	-2056	-2037	-	2.41429	0.000501	0.265	CAATGTTTTGTTGTTTGGGA	3.30016	cluster_13	IDD
MA1158.1	MGP	SiRpro_2613-bp	-2056	-2037	+	0.0757576	0.000612	0.527	TCCCAAACAACAAAACATTG	3.21325	cluster_13	IDD
MA1157.1	NUC	SiRpro_2613-bp	-2056	-2037	-	0.0454545	0.000954	0.626	CAATGTTTTGTTGTTTGGGA	3.02045	cluster_13	IDD
MA1738.1	ATMYB31	SiRpro_2613-bp	-2056	-2042	+	8.04918	0.000316	0.466	TCCCAAACAACAAAA	3.50031	cluster_19	MYB_B
MA1693.1	ARF34	SiRpro_2613-bp	-2055	-2043	+	6.35772	0.000902	1	CCCAAACAACAAA	3.04479	cluster_11	ARF_A
MA1159.1	SGR5	SiRpro_2613-bp	-2055	-2041	+	3.77273	0.000516	0.396	CCCAAACAACAAAAC	3.28735	cluster_13	IDD
MA0559.1	PI	SiRpro_2613-bp	-2055	-2042	+	6.31818	0.000585	0.198	CCCAAACAACAAAA	3.23284	cluster_22	MADS
MA2053.1	NAC105	SiRpro_2613-bp	-2055	-2043	+	6.44898	0.000909	0.988	CCCAAACAACAAA	3.04144	cluster_4	NAC_A
MA1267.1	DOF5.8	SiRpro_2613-bp	-2053	-2025	-	6.5	0.00039	0.117	TTTTTTTTTTTACAATGTTTTGTTGTTTG	3.40894	cluster_13	DOF_B
MA1779.1	MYB83	SiRpro_2613-bp	-2053	-2043	+	8.37705	0.000417	0.541	CAAACAACAAA	3.37986	cluster_19	MYB_B
MA1267.1	DOF5.8	SiRpro_2613-bp	-2052	-2024	-	4.56061	0.000811	0.159	TTTTTTTTTTTTACAATGTTTTGTTGTTT	3.09098	cluster_13	DOF_B
MA0582.1	RAV1_1	SiRpro_2613-bp	-2052	-2041	+	8.38202	0.00057	0.905	AAACAACAAAAC	3.24413	cluster_15	RAV
MA1767.1	MYB23	SiRpro_2613-bp	-2050	-2040	+	10.6721	0.000182	0.653	ACAACAAAACA	3.73993	cluster_19	MYB_B
MA1779.1	MYB83	SiRpro_2613-bp	-2050	-2040	+	6.85246	0.000861	0.595	ACAACAAAACA	3.065	cluster_19	MYB_B
MA0555.1	SVP	SiRpro_2613-bp	-2050	-2031	+	3.46341	0.000895	0.55	ACAACAAAACATTGTAAAAA	3.04818	cluster_22	MADS
MA1274.1	DOF3.6	SiRpro_2613-bp	-2048	-2028	-	10.3182	7.59e-05	0.0405	TTTTTTTTACAATGTTTTGTT	4.11976	cluster_13	DOF_B
MA1274.1	DOF3.6	SiRpro_2613-bp	-2047	-2027	-	6.42424	0.000476	0.0885	TTTTTTTTTACAATGTTTTGT	3.32239	cluster_13	DOF_B
MA2052.1	ZAT6	SiRpro_2613-bp	-2047	-2036	-	6.42742	0.000947	0.542	ACAATGTTTTGT	3.02365	cluster_16	HB_A
MA1274.1	DOF3.6	SiRpro_2613-bp	-2046	-2026	-	4.63636	0.000958	0.119	TTTTTTTTTTACAATGTTTTG	3.01863	cluster_13	DOF_B
MA1274.1	DOF3.6	SiRpro_2613-bp	-2045	-2025	-	11.7424	3.39e-05	0.0282	TTTTTTTTTTTACAATGTTTT	4.4698	cluster_13	DOF_B
MA1800.1	TEM1	SiRpro_2613-bp	-2045	-2038	+	7.03947	0.000685	1	AAAACATT	3.16431	cluster_15	RAV
MA1813.1	EIL4	SiRpro_2613-bp	-2045	-2035	-	7.42424	0.000553	0.745	TACAATGTTTT	3.25727	cluster_37	EIL
MA1274.1	DOF3.6	SiRpro_2613-bp	-2044	-2024	-	9.66667	0.000107	0.0469	TTTTTTTTTTTTACAATGTTT	3.97062	cluster_13	DOF_B
MA1267.1	DOF5.8	SiRpro_2613-bp	-2044	-2016	-	5.5	0.000576	0.139	TGGCTACTTTTTTTTTTTTTACAATGTTT	3.23958	cluster_13	DOF_B
MA1274.1	DOF3.6	SiRpro_2613-bp	-2043	-2023	-	9.87879	9.58e-05	0.0451	TTTTTTTTTTTTTACAATGTT	4.01863	cluster_13	DOF_B
MA1267.1	DOF5.8	SiRpro_2613-bp	-2043	-2015	-	5.80303	0.000513	0.133	ATGGCTACTTTTTTTTTTTTTACAATGTT	3.28988	cluster_13	DOF_B
MA1208.1	GT-2	SiRpro_2613-bp	-2043	-2030	-	11.9394	4.46e-05	0.268	TTTTTTACAATGTT	4.35067	cluster_33	GT
MA1274.1	DOF3.6	SiRpro_2613-bp	-2042	-2022	-	9.0303	0.000147	0.054	CTTTTTTTTTTTTTACAATGT	3.83268	cluster_13	DOF_B
MA1268.1	CDF5	SiRpro_2613-bp	-2042	-2016	-	15.4848	2.58e-06	0.00756	TGGCTACTTTTTTTTTTTTTACAATGT	5.58838	cluster_13	DOF_B
MA1267.1	DOF5.8	SiRpro_2613-bp	-2042	-2014	-	5.77273	0.000519	0.134	TATGGCTACTTTTTTTTTTTTTACAATGT	3.28483	cluster_13	DOF_B
MA1274.1	DOF3.6	SiRpro_2613-bp	-2041	-2021	-	5.22727	0.000767	0.105	ACTTTTTTTTTTTTTACAATG	3.1152	cluster_13	DOF_B
MA1274.1	DOF3.6	SiRpro_2613-bp	-2040	-2020	-	9.90909	9.43e-05	0.0451	TACTTTTTTTTTTTTTACAAT	4.02549	cluster_13	DOF_B
MA1365.2	AT5G47660	SiRpro_2613-bp	-2040	-2030	+	10.0545	0.000144	0.572	ATTGTAAAAAA	3.84164	cluster_33	GT
MA1661.1	GTL1	SiRpro_2613-bp	-2040	-2029	+	8.71818	0.000261	0.391	ATTGTAAAAAAA	3.58336	cluster_33	GT
MA1366.1	DF1	SiRpro_2613-bp	-2040	-2025	+	12.5455	2.88e-05	0.115	ATTGTAAAAAAAAAAA	4.54061	cluster_33	GT
MA1373.1	GAF1	SiRpro_2613-bp	-2039	-2025	+	4.03659	0.000188	0.161	TTGTAAAAAAAAAAA	3.72584	cluster_13	IDD
MA1160.1	IDD6	SiRpro_2613-bp	-2039	-2020	-	0.728571	0.00083	0.275	TACTTTTTTTTTTTTTACAA	3.08092	cluster_13	IDD
MA1274.1	DOF3.6	SiRpro_2613-bp	-2039	-2019	-	11.1212	4.86e-05	0.0306	CTACTTTTTTTTTTTTTACAA	4.31336	cluster_13	DOF_B
MA1380.1	TCX6	SiRpro_2613-bp	-2039	-2025	+	4.85075	0.000289	0.334	TTGTAAAAAAAAAAA	3.5391	cluster_21	TCX
MA1379.1	SOL1	SiRpro_2613-bp	-2039	-2025	-	4.32836	0.000292	0.351	TTTTTTTTTTTACAA	3.53462	cluster_21	TCX
MA1373.1	GAF1	SiRpro_2613-bp	-2038	-2024	+	8.59756	4.49e-05	0.0976	TGTAAAAAAAAAAAA	4.34775	cluster_13	IDD
MA1160.1	IDD6	SiRpro_2613-bp	-2038	-2019	-	2.01429	0.000566	0.265	CTACTTTTTTTTTTTTTACA	3.24718	cluster_13	IDD
MA1274.1	DOF3.6	SiRpro_2613-bp	-2038	-2018	-	17.5303	4.56e-07	0.00374	GCTACTTTTTTTTTTTTTACA	6.34104	cluster_13	DOF_B
MA1373.1	GAF1	SiRpro_2613-bp	-2037	-2023	+	-0.987805	0.000725	0.262	GTAAAAAAAAAAAAA	3.13966	cluster_13	IDD
MA1281.1	DOF5.1	SiRpro_2613-bp	-2037	-2017	+	4.92424	0.000791	0.149	GTAAAAAAAAAAAAAGTAGCC	3.10182	cluster_13	DOF_B
MA0940.1	AP1	SiRpro_2613-bp	-2037	-2025	+	8.27778	0.000357	0.2	GTAAAAAAAAAAA	3.44733	cluster_22	MADS
MA0559.1	PI	SiRpro_2613-bp	-2037	-2024	+	7.34848	0.000372	0.173	GTAAAAAAAAAAAA	3.42946	cluster_22	MADS
MA1404.1	BPC1	SiRpro_2613-bp	-2037	-2014	+	-9.5	0.00072	0.118	GTAAAAAAAAAAAAAGTAGCCATA	3.14267	cluster_30	BPC
MA1823.1	Zm00001d027846	SiRpro_2613-bp	-2037	-2026	+	8.848	0.000297	0.115	GTAAAAAAAAAA	3.52724	cluster_4	NAC_A
MA1270.1	DOF3.2	SiRpro_2613-bp	-2036	-2018	-	17.0455	3.27e-07	0.019	GCTACTTTTTTTTTTTTTA	6.48545	cluster_13	DOF_B
MA1279.1	DOF1.5	SiRpro_2613-bp	-2036	-2016	+	15.7424	1.83e-06	0.0182	TAAAAAAAAAAAAAGTAGCCA	5.73755	cluster_13	DOF_B
MA1281.1	DOF5.1	SiRpro_2613-bp	-2036	-2016	+	6.19697	0.000492	0.126	TAAAAAAAAAAAAAGTAGCCA	3.30803	cluster_13	DOF_B
MA0559.1	PI	SiRpro_2613-bp	-2036	-2023	+	5.59091	0.000793	0.214	TAAAAAAAAAAAAA	3.10073	cluster_22	MADS
MA0558.1	FLC	SiRpro_2613-bp	-2036	-2016	+	5.07143	0.000643	0.363	TAAAAAAAAAAAAAGTAGCCA	3.19179	cluster_22	MADS
MA1823.1	Zm00001d027846	SiRpro_2613-bp	-2036	-2025	+	9.472	0.000198	0.0996	TAAAAAAAAAAA	3.70333	cluster_4	NAC_A
MA1373.1	GAF1	SiRpro_2613-bp	-2035	-2021	+	1.20732	0.000413	0.217	AAAAAAAAAAAAAGT	3.38405	cluster_13	IDD
MA1281.1	DOF5.1	SiRpro_2613-bp	-2035	-2015	+	6.34848	0.000464	0.124	AAAAAAAAAAAAAGTAGCCAT	3.33348	cluster_13	DOF_B
MA0940.1	AP1	SiRpro_2613-bp	-2035	-2023	+	9.78571	0.000145	0.19	AAAAAAAAAAAAA	3.83863	cluster_22	MADS
MA0559.1	PI	SiRpro_2613-bp	-2035	-2022	+	8.56061	0.00021	0.144	AAAAAAAAAAAAAG	3.67778	cluster_22	MADS
MA1823.1	Zm00001d027846	SiRpro_2613-bp	-2035	-2024	+	10.768	7.31e-05	0.0797	AAAAAAAAAAAA	4.13608	cluster_4	NAC_A
MA1267.1	DOF5.8	SiRpro_2613-bp	-2034	-2006	-	14.5455	5.25e-06	0.0151	TTTATATGTATGGCTACTTTTTTTTTTTT	5.27984	cluster_13	DOF_B
MA0940.1	AP1	SiRpro_2613-bp	-2034	-2022	+	7.11111	0.00068	0.2	AAAAAAAAAAAAG	3.16749	cluster_22	MADS
MA1814.1	RIN	SiRpro_2613-bp	-2034	-2020	-	7.344	0.000476	0.303	TACTTTTTTTTTTTT	3.32239	cluster_22	MADS
MA1823.1	Zm00001d027846	SiRpro_2613-bp	-2034	-2023	+	10.768	7.31e-05	0.0797	AAAAAAAAAAAA	4.13608	cluster_4	NAC_A
MA1277.1	DOF1.7	SiRpro_2613-bp	-2033	-2013	+	14.5	4.95e-06	0.0245	AAAAAAAAAAAGTAGCCATAC	5.30539	cluster_13	DOF_B
MA1823.1	Zm00001d027846	SiRpro_2613-bp	-2033	-2022	+	10.352	0.0001	0.0797	AAAAAAAAAAAG	4	cluster_4	NAC_A
MA1273.1	DOF4.2	SiRpro_2613-bp	-2032	-2014	+	8.07576	0.000246	0.193	AAAAAAAAAAGTAGCCATA	3.60906	cluster_13	DOF_B
MA1823.1	Zm00001d027846	SiRpro_2613-bp	-2032	-2021	+	8.864	0.000294	0.115	AAAAAAAAAAGT	3.53165	cluster_4	NAC_A
MA0940.1	AP1	SiRpro_2613-bp	-2031	-2019	+	7.84127	0.000461	0.2	AAAAAAAAAGTAG	3.3363	cluster_22	MADS
MA0559.1	PI	SiRpro_2613-bp	-2031	-2018	+	7.56061	0.000338	0.173	AAAAAAAAAGTAGC	3.47108	cluster_22	MADS
MA1823.1	Zm00001d027846	SiRpro_2613-bp	-2031	-2020	+	7.112	0.000724	0.155	AAAAAAAAAGTA	3.14026	cluster_4	NAC_A
MA1272.2	DOF2.2	SiRpro_2613-bp	-2029	-2020	+	12.4262	3.61e-05	0.259	AAAAAAAGTA	4.44249	cluster_12	DOF_A
MA1275.1	DOF1.6	SiRpro_2613-bp	-2029	-2019	+	12.1364	3.59e-05	0.44	AAAAAAAGTAG	4.44491	cluster_12	DOF_A
MA0974.2	CDF3	SiRpro_2613-bp	-2029	-2018	+	9.14754	0.000205	0.564	AAAAAAAGTAGC	3.68825	cluster_12	DOF_A
MA1071.1	DOF5.3	SiRpro_2613-bp	-2028	-2022	+	6.79365	0.000609	0.45	AAAAAAG	3.21538	cluster_12	DOF_A
MA0983.1	DOF5.6	SiRpro_2613-bp	-2028	-2021	+	8.14	0.000114	0.412	AAAAAAGT	3.9431	cluster_12	DOF_A
MA0989.1	PHYPADRAFT_153324	SiRpro_2613-bp	-2028	-2020	+	8.19355	0.000205	0.557	AAAAAAGTA	3.68825	cluster_12	DOF_A
MA0973.1	CDF2	SiRpro_2613-bp	-2028	-2019	+	10.7798	6.33e-05	0.349	AAAAAAGTAG	4.1986	cluster_12	DOF_A
MA0981.1	DOF1.8	SiRpro_2613-bp	-2028	-2019	+	7.63393	0.000109	0.478	AAAAAAGTAG	3.96257	cluster_12	DOF_A
MA0987.1	PHYPADRAFT_140773	SiRpro_2613-bp	-2028	-2019	+	7.66337	0.000228	0.604	AAAAAAGTAG	3.64207	cluster_12	DOF_A
MA1022.1	PHYPADRAFT_38837	SiRpro_2613-bp	-2028	-2019	+	7.71	0.000246	0.574	AAAAAAGTAG	3.60906	cluster_12	DOF_A
MA1276.1	DOF3.5	SiRpro_2613-bp	-2028	-2018	+	10.8939	0.000139	0.383	AAAAAAGTAGC	3.85699	cluster_12	DOF_A
MA1269.1	DOF4.5	SiRpro_2613-bp	-2028	-2015	+	12.8182	2.16e-05	0.217	AAAAAAGTAGCCAT	4.66555	cluster_12	DOF_A
MA1280.1	DOF5.4	SiRpro_2613-bp	-2028	-2015	+	11.4848	6.9e-05	0.171	AAAAAAGTAGCCAT	4.16115	cluster_12	DOF_A
MA1281.1	DOF5.1	SiRpro_2613-bp	-2028	-2008	+	7.59091	0.000279	0.1	AAAAAAGTAGCCATACATATA	3.5544	cluster_13	DOF_B
MA0982.1	DOF2.4	SiRpro_2613-bp	-2027	-2021	+	7.67647	9.66e-05	0.42	AAAAAGT	4.01502	cluster_12	DOF_A
MA0977.1	DOF2.5	SiRpro_2613-bp	-2027	-2020	+	11.0337	8.79e-05	0.599	AAAAAGTA	4.05601	cluster_12	DOF_A
MA1747.1	DOF4.3	SiRpro_2613-bp	-2027	-2014	+	3.83607	8.95e-05	0.261	AAAAAGTAGCCATA	4.04818	cluster_12	DOF_A
MA1278.1	DOF3.4	SiRpro_2613-bp	-2027	-2007	-	9.5303	0.000189	0.175	TTATATGTATGGCTACTTTTT	3.72354	cluster_13	DOF_B
MA1749.1	E2FC	SiRpro_2613-bp	-2027	-2013	+	-1.36066	0.00022	0.648	AAAAAGTAGCCATAC	3.65758	cluster_2	E2F
MA1814.1	RIN	SiRpro_2613-bp	-2021	-2007	-	6.168	0.000862	0.329	TTATATGTATGGCTA	3.06449	cluster_22	MADS
MA1267.1	DOF5.8	SiRpro_2613-bp	-2017	-1989	-	11.5152	3.54e-05	0.039	CTGTTTTTTTTTTCTTGTTTATATGTATG	4.451	cluster_13	DOF_B
MA1404.1	BPC1	SiRpro_2613-bp	-2017	-1994	+	-10.3333	0.000879	0.124	CATACATATAAACAAGAAAAAAAA	3.05601	cluster_30	BPC
MA1279.1	DOF1.5	SiRpro_2613-bp	-2016	-1996	+	5.92424	0.000746	0.344	ATACATATAAACAAGAAAAAA	3.12726	cluster_13	DOF_B
MA1403.1	BPC5	SiRpro_2613-bp	-2016	-1987	+	-53.5366	0.000186	0.0839	ATACATATAAACAAGAAAAAAAAAACAGAG	3.73049	cluster_30	BPC
MA1371.1	IDD4	SiRpro_2613-bp	-2015	-1999	+	3.36364	0.000295	0.39	TACATATAAACAAGAAA	3.53018	cluster_13	IDD
MA1374.1	IDD7	SiRpro_2613-bp	-2015	-1998	+	0.424242	0.000787	0.564	TACATATAAACAAGAAAA	3.10403	cluster_13	IDD
MA1156.1	JKD	SiRpro_2613-bp	-2015	-1996	-	6.57576	0.00018	0.283	TTTTTTCTTGTTTATATGTA	3.74473	cluster_13	IDD
MA1160.1	IDD6	SiRpro_2613-bp	-2015	-1996	-	3.64286	0.000339	0.251	TTTTTTCTTGTTTATATGTA	3.4698	cluster_13	IDD
MA1404.1	BPC1	SiRpro_2613-bp	-2015	-1992	+	-10.7273	0.000965	0.126	TACATATAAACAAGAAAAAAAAAA	3.01547	cluster_30	BPC
MA1274.1	DOF3.6	SiRpro_2613-bp	-2014	-1994	-	7.0303	0.000369	0.0791	TTTTTTTTCTTGTTTATATGT	3.43297	cluster_13	DOF_B
MA1267.1	DOF5.8	SiRpro_2613-bp	-2014	-1986	-	5.37879	0.000602	0.139	GCTCTGTTTTTTTTTTCTTGTTTATATGT	3.2204	cluster_13	DOF_B
MA0082.1	squamosa	SiRpro_2613-bp	-2014	-2001	+	6.7	0.000806	0.502	ACATATAAACAAGA	3.09366	cluster_22	MADS
MA1403.1	BPC5	SiRpro_2613-bp	-2014	-1985	+	-60.7317	0.000531	0.146	ACATATAAACAAGAAAAAAAAAACAGAGCA	3.27491	cluster_30	BPC
MA1274.1	DOF3.6	SiRpro_2613-bp	-2013	-1993	-	10.8636	5.62e-05	0.0338	TTTTTTTTTCTTGTTTATATG	4.25026	cluster_13	DOF_B
MA1160.1	IDD6	SiRpro_2613-bp	-2012	-1993	-	3.48571	0.000357	0.255	TTTTTTTTTCTTGTTTATAT	3.44733	cluster_13	IDD
MA1274.1	DOF3.6	SiRpro_2613-bp	-2012	-1992	-	14.3788	5.99e-06	0.00967	TTTTTTTTTTCTTGTTTATAT	5.22257	cluster_13	DOF_B
MA1274.1	DOF3.6	SiRpro_2613-bp	-2011	-1991	-	8.84848	0.000161	0.0551	GTTTTTTTTTTCTTGTTTATA	3.79317	cluster_13	DOF_B
MA1268.1	CDF5	SiRpro_2613-bp	-2011	-1985	-	4.89394	0.000603	0.186	TGCTCTGTTTTTTTTTTCTTGTTTATA	3.21968	cluster_13	DOF_B
MA1404.1	BPC1	SiRpro_2613-bp	-2011	-1988	+	-7.22727	0.000409	0.0915	TATAAACAAGAAAAAAAAAACAGA	3.38828	cluster_30	BPC
MA1373.1	GAF1	SiRpro_2613-bp	-2010	-1996	+	5.09756	0.000138	0.143	ATAAACAAGAAAAAA	3.86012	cluster_13	IDD
MA1370.1	IDD5	SiRpro_2613-bp	-2010	-1995	-	3.81579	0.000331	0.426	TTTTTTTCTTGTTTAT	3.48017	cluster_13	IDD
MA1374.1	IDD7	SiRpro_2613-bp	-2010	-1993	+	-0.151515	0.000913	0.564	ATAAACAAGAAAAAAAAA	3.03953	cluster_13	IDD
MA1160.1	IDD6	SiRpro_2613-bp	-2010	-1991	-	4.24286	0.000279	0.225	GTTTTTTTTTTCTTGTTTAT	3.5544	cluster_13	IDD
MA1158.1	MGP	SiRpro_2613-bp	-2010	-1991	+	0.984848	0.000492	0.487	ATAAACAAGAAAAAAAAAAC	3.30803	cluster_13	IDD
MA1157.1	NUC	SiRpro_2613-bp	-2010	-1991	-	0.0909091	0.000944	0.626	GTTTTTTTTTTCTTGTTTAT	3.02503	cluster_13	IDD
MA0940.1	AP1	SiRpro_2613-bp	-2010	-1998	+	7.19048	0.000651	0.2	ATAAACAAGAAAA	3.18642	cluster_22	MADS
MA1159.1	SGR5	SiRpro_2613-bp	-2009	-1995	+	2.45455	0.000762	0.416	TAAACAAGAAAAAAA	3.11805	cluster_13	IDD
MA1274.1	DOF3.6	SiRpro_2613-bp	-2009	-1989	-	11.4848	3.94e-05	0.0301	CTGTTTTTTTTTTCTTGTTTA	4.4045	cluster_13	DOF_B
MA1268.1	CDF5	SiRpro_2613-bp	-2009	-1983	-	7.98485	0.000179	0.124	TCTGCTCTGTTTTTTTTTTCTTGTTTA	3.74715	cluster_13	DOF_B
MA1404.1	BPC1	SiRpro_2613-bp	-2009	-1986	+	-10.6212	0.000941	0.126	TAAACAAGAAAAAAAAAACAGAGC	3.02641	cluster_30	BPC
MA1274.1	DOF3.6	SiRpro_2613-bp	-2008	-1988	-	14.5152	5.42e-06	0.0093	TCTGTTTTTTTTTTCTTGTTT	5.266	cluster_13	DOF_B
MA1281.1	DOF5.1	SiRpro_2613-bp	-2008	-1988	+	7.89394	0.000244	0.0963	AAACAAGAAAAAAAAAACAGA	3.61261	cluster_13	DOF_B
MA1267.1	DOF5.8	SiRpro_2613-bp	-2008	-1980	-	5.98485	0.000478	0.13	GCGTCTGCTCTGTTTTTTTTTTCTTGTTT	3.32057	cluster_13	DOF_B
MA1674.2	NAC017	SiRpro_2613-bp	-2008	-1997	+	10.0806	0.000153	0.858	AAACAAGAAAAA	3.81531	cluster_4	NAC_A
MA1044.1	NAC92	SiRpro_2613-bp	-2008	-1997	+	9.01639	0.000387	0.846	AAACAAGAAAAA	3.41229	cluster_4	NAC_A
MA2018.1	NAC69	SiRpro_2613-bp	-2008	-1997	+	7.48624	0.000543	0.829	AAACAAGAAAAA	3.2652	cluster_4	NAC_A
MA2051.1	NAC68	SiRpro_2613-bp	-2008	-1997	+	7.70909	0.000571	0.865	AAACAAGAAAAA	3.24336	cluster_4	NAC_A
MA1663.2	NAC050	SiRpro_2613-bp	-2008	-1996	+	10.1468	0.000137	0.881	AAACAAGAAAAAA	3.86328	cluster_4	NAC_A
MA2050.1	NAC101	SiRpro_2613-bp	-2008	-1996	+	7.82727	0.000551	0.965	AAACAAGAAAAAA	3.25885	cluster_4	NAC_A
MA1688.1	ARF16	SiRpro_2613-bp	-2007	-1994	+	9.99301	0.000125	0.403	AACAAGAAAAAAAA	3.90309	cluster_11	ARF_A
MA1373.1	GAF1	SiRpro_2613-bp	-2007	-1993	+	9.12195	3.76e-05	0.0976	AACAAGAAAAAAAAA	4.42481	cluster_13	IDD
MA1371.1	IDD4	SiRpro_2613-bp	-2007	-1991	+	-0.181818	0.000758	0.426	AACAAGAAAAAAAAAAC	3.12033	cluster_13	IDD
MA1160.1	IDD6	SiRpro_2613-bp	-2007	-1988	-	5.05714	0.000212	0.214	TCTGTTTTTTTTTTCTTGTT	3.67366	cluster_13	IDD
MA1274.1	DOF3.6	SiRpro_2613-bp	-2007	-1987	-	10.7727	5.92e-05	0.0342	CTCTGTTTTTTTTTTCTTGTT	4.22768	cluster_13	DOF_B
MA1268.1	CDF5	SiRpro_2613-bp	-2007	-1981	-	7.69697	0.000203	0.124	CGTCTGCTCTGTTTTTTTTTTCTTGTT	3.6925	cluster_13	DOF_B
MA1404.1	BPC1	SiRpro_2613-bp	-2007	-1984	+	-5.89394	0.000289	0.0761	AACAAGAAAAAAAAAACAGAGCAG	3.5391	cluster_30	BPC
MA2043.1	NAC004	SiRpro_2613-bp	-2007	-1997	+	13.0164	2.27e-05	0.441	AACAAGAAAAA	4.64397	cluster_4	NAC_A
MA2005.1	NAC016	SiRpro_2613-bp	-2007	-1997	+	7.66667	0.000638	1	AACAAGAAAAA	3.19518	cluster_4	NAC_A
MA1677.1	NAC078	SiRpro_2613-bp	-2007	-1996	+	13.0921	2.3e-05	0.413	AACAAGAAAAAA	4.63827	cluster_4	NAC_A
MA2049.1	NAC053	SiRpro_2613-bp	-2007	-1996	+	13.1974	2.4e-05	0.408	AACAAGAAAAAA	4.61979	cluster_4	NAC_A
MA1823.1	Zm00001d027846	SiRpro_2613-bp	-2007	-1996	+	12.424	2.43e-05	0.0797	AACAAGAAAAAA	4.61439	cluster_4	NAC_A
MA1427.2	NAC028	SiRpro_2613-bp	-2007	-1995	+	8.21429	0.000368	0.97	AACAAGAAAAAAA	3.43415	cluster_4	NAC_A
MA1678.2	NTL8	SiRpro_2613-bp	-2007	-1995	+	7.88073	0.000408	0.758	AACAAGAAAAAAA	3.38934	cluster_4	NAC_A
MA2053.1	NAC105	SiRpro_2613-bp	-2007	-1995	+	6.90816	0.000734	0.988	AACAAGAAAAAAA	3.1343	cluster_4	NAC_A
MA0940.1	AP1	SiRpro_2613-bp	-2006	-1994	+	7.15079	0.000665	0.2	ACAAGAAAAAAAA	3.17718	cluster_22	MADS
MA1373.1	GAF1	SiRpro_2613-bp	-2005	-1991	+	1.4878	0.000383	0.217	CAAGAAAAAAAAAAC	3.4168	cluster_13	IDD
MA0940.1	AP1	SiRpro_2613-bp	-2005	-1993	+	7.57143	0.000531	0.2	CAAGAAAAAAAAA	3.27491	cluster_22	MADS
MA0559.1	PI	SiRpro_2613-bp	-2005	-1992	+	7.86364	0.000293	0.16	CAAGAAAAAAAAAA	3.53313	cluster_22	MADS
MA1373.1	GAF1	SiRpro_2613-bp	-2004	-1990	+	-0.902439	0.00071	0.262	AAGAAAAAAAAAACA	3.14874	cluster_13	IDD
MA1160.1	IDD6	SiRpro_2613-bp	-2004	-1985	-	0.371429	0.00092	0.28	TGCTCTGTTTTTTTTTTCTT	3.03621	cluster_13	IDD
MA1823.1	Zm00001d027846	SiRpro_2613-bp	-2004	-1993	+	7.808	0.000517	0.133	AAGAAAAAAAAA	3.28651	cluster_4	NAC_A
MA1274.1	DOF3.6	SiRpro_2613-bp	-2003	-1983	-	8.42424	0.000197	0.0584	TCTGCTCTGTTTTTTTTTTCT	3.70553	cluster_13	DOF_B
MA1281.1	DOF5.1	SiRpro_2613-bp	-2003	-1983	+	5.27273	0.000697	0.14	AGAAAAAAAAAACAGAGCAGA	3.15677	cluster_13	DOF_B
MA1823.1	Zm00001d027846	SiRpro_2613-bp	-2003	-1992	+	10.456	9.23e-05	0.0797	AGAAAAAAAAAA	4.0348	cluster_4	NAC_A
MA1823.1	Zm00001d027846	SiRpro_2613-bp	-2002	-1991	+	8.68	0.000327	0.115	GAAAAAAAAAAC	3.48545	cluster_4	NAC_A
MA1371.1	IDD4	SiRpro_2613-bp	-2001	-1985	+	4.66667	0.000201	0.343	AAAAAAAAAACAGAGCA	3.6968	cluster_13	IDD
MA1374.1	IDD7	SiRpro_2613-bp	-2001	-1984	+	1.48485	0.000594	0.525	AAAAAAAAAACAGAGCAG	3.22621	cluster_13	IDD
MA1156.1	JKD	SiRpro_2613-bp	-2001	-1982	-	3.77273	0.000454	0.421	GTCTGCTCTGTTTTTTTTTT	3.34294	cluster_13	IDD
MA1160.1	IDD6	SiRpro_2613-bp	-2001	-1982	-	1.81429	0.000602	0.27	GTCTGCTCTGTTTTTTTTTT	3.2204	cluster_13	IDD
MA1823.1	Zm00001d027846	SiRpro_2613-bp	-2001	-1990	+	9.576	0.000184	0.0996	AAAAAAAAAACA	3.73518	cluster_4	NAC_A
MA1403.1	BPC5	SiRpro_2613-bp	-2000	-1971	+	-63.6951	0.000788	0.167	AAAAAAAAACAGAGCAGACGCGTCAGTCCA	3.10347	cluster_30	BPC
MA1367.1	AT1G76870	SiRpro_2613-bp	-2000	-1987	+	6.34848	0.000827	0.9	AAAAAAAAACAGAG	3.08249	cluster_38	C38
MA1823.1	Zm00001d027846	SiRpro_2613-bp	-2000	-1989	+	6.808	0.000841	0.168	AAAAAAAAACAG	3.0752	cluster_4	NAC_A
MA1800.1	TEM1	SiRpro_2613-bp	-1995	-1988	+	6.80263	0.00073	1	AAAACAGA	3.13668	cluster_15	RAV
MA1415.1	REF6	SiRpro_2613-bp	-1995	-1985	+	17.4268	3.04e-07	0.0186	AAAACAGAGCA	6.51713	cluster_46	REF6
MA0552.1	PIF1	SiRpro_2613-bp	-1991	-1978	+	2.10526	0.000821	0.765	CAGAGCAGACGCGT	3.08566	cluster_6	bHLH_A
MA1698.1	ARF7	SiRpro_2613-bp	-1990	-1977	+	7.5935	0.000397	0.645	AGAGCAGACGCGTC	3.40121	cluster_11	ARF_A
MA1345.1	BZIP48	SiRpro_2613-bp	-1990	-1977	-	-2.57576	0.000738	0.937	GACGCGTCTGCTCT	3.13194	cluster_8	bZIP_A
MA1337.1	BZIP44	SiRpro_2613-bp	-1990	-1976	+	3.40909	0.000169	0.911	AGAGCAGACGCGTCA	3.77211	cluster_8	bZIP_A
MA1743.1	BZIP2	SiRpro_2613-bp	-1990	-1976	+	0.704918	0.000335	0.783	AGAGCAGACGCGTCA	3.47496	cluster_8	bZIP_A
MA1349.1	BZIP16	SiRpro_2613-bp	-1990	-1976	+	0.787879	0.000367	0.734	AGAGCAGACGCGTCA	3.43533	cluster_8	bZIP_A
MA1340.1	BZIP3	SiRpro_2613-bp	-1990	-1976	+	0.621212	0.000755	1	AGAGCAGACGCGTCA	3.12205	cluster_8	bZIP_A
MA0968.2	BZIP68	SiRpro_2613-bp	-1990	-1976	-	1.12121	0.000895	1	TGACGCGTCTGCTCT	3.04818	cluster_8	bZIP_A
MA1687.1	ARF14	SiRpro_2613-bp	-1989	-1974	+	3.2439	0.000575	0.663	GAGCAGACGCGTCAGT	3.24033	cluster_29	ARF_B
MA1338.2	DPBF3	SiRpro_2613-bp	-1989	-1973	-	3.79268	0.000639	0.993	GACTGACGCGTCTGCTC	3.1945	cluster_6	bHLH_A
MA1382.1	FAR1	SiRpro_2613-bp	-1988	-1974	+	3.12121	0.000286	0.706	AGCAGACGCGTCAGT	3.54363	cluster_6	bHLH_A
MA1339.1	BZIP43	SiRpro_2613-bp	-1988	-1977	-	3.06742	0.000121	0.646	GACGCGTCTGCT	3.91721	cluster_8	bZIP_A
MA1350.1	BZIP42	SiRpro_2613-bp	-1988	-1977	+	-4.26829	0.000457	0.869	AGCAGACGCGTC	3.34008	cluster_8	bZIP_A
MA1745.1	BZIP63	SiRpro_2613-bp	-1988	-1977	+	6.83607	0.000815	1	AGCAGACGCGTC	3.08884	cluster_8	bZIP_A
MA1687.1	ARF14	SiRpro_2613-bp	-1987	-1972	-	2.85366	0.000663	0.663	GGACTGACGCGTCTGC	3.17849	cluster_29	ARF_B
MA1382.1	FAR1	SiRpro_2613-bp	-1987	-1973	-	5.13636	0.000194	0.676	GACTGACGCGTCTGC	3.7122	cluster_6	bHLH_A
MA0970.1	CAMTA3	SiRpro_2613-bp	-1986	-1978	-	9.54839	0.000351	0.871	ACGCGTCTG	3.45469	cluster_6	bHLH_A
MA0969.1	CAMTA2	SiRpro_2613-bp	-1986	-1978	+	9.52222	0.000369	1	CAGACGCGT	3.43297	cluster_6	bHLH_A
MA0930.2	ABF3	SiRpro_2613-bp	-1986	-1977	-	7.53211	0.000754	1	GACGCGTCTG	3.12263	cluster_6	bHLH_A
MA1197.1	CAMTA1	SiRpro_2613-bp	-1986	-1975	+	10.2121	0.000135	1	CAGACGCGTCAG	3.86967	cluster_6	bHLH_A
MA1197.1	CAMTA1	SiRpro_2613-bp	-1986	-1975	-	7.30303	0.000369	1	CTGACGCGTCTG	3.43297	cluster_6	bHLH_A
MA1672.1	GBF2	SiRpro_2613-bp	-1986	-1974	+	7.4539	0.000577	0.993	CAGACGCGTCAGT	3.23882	cluster_6	bHLH_A
MA1426.1	MYB124	SiRpro_2613-bp	-1985	-1976	+	8.57377	0.000492	0.399	AGACGCGTCA	3.30803	cluster_6	bHLH_A
MA1426.1	MYB124	SiRpro_2613-bp	-1985	-1976	-	8.21311	0.000647	0.434	TGACGCGTCT	3.1891	cluster_6	bHLH_A
MA0570.2	ABF1	SiRpro_2613-bp	-1985	-1974	+	6.82653	0.000415	0.829	AGACGCGTCAGT	3.38195	cluster_6	bHLH_A
MA1337.1	BZIP44	SiRpro_2613-bp	-1985	-1971	-	3.07576	0.000185	0.911	TGGACTGACGCGTCT	3.73283	cluster_8	bZIP_A
MA0930.2	ABF3	SiRpro_2613-bp	-1984	-1975	+	7.88991	0.000623	1	GACGCGTCAG	3.20551	cluster_6	bHLH_A
MA1745.1	BZIP63	SiRpro_2613-bp	-1984	-1973	-	7.90164	0.000528	1	GACTGACGCGTC	3.27737	cluster_8	bZIP_A
MA1339.1	BZIP43	SiRpro_2613-bp	-1984	-1973	+	-3.03371	0.000618	0.869	GACGCGTCAGTC	3.20901	cluster_8	bZIP_A
MA1345.1	BZIP48	SiRpro_2613-bp	-1984	-1971	+	-2.56061	0.000736	0.937	GACGCGTCAGTCCA	3.13312	cluster_8	bZIP_A
MA1809.1	GLYMA-07G038400	SiRpro_2613-bp	-1983	-1973	-	7.86747	0.000739	1	GACTGACGCGT	3.13136	cluster_32	GRF
MA0970.1	CAMTA3	SiRpro_2613-bp	-1983	-1975	+	10	0.000184	0.818	ACGCGTCAG	3.73518	cluster_6	bHLH_A
MA0969.1	CAMTA2	SiRpro_2613-bp	-1983	-1975	-	9.18889	0.000495	1	CTGACGCGT	3.30539	cluster_6	bHLH_A
MA0552.1	PIF1	SiRpro_2613-bp	-1983	-1970	-	3.64474	0.000564	0.765	ATGGACTGACGCGT	3.24872	cluster_6	bHLH_A
MA0588.1	TGA1	SiRpro_2613-bp	-1983	-1973	-	8.47959	0.000363	0.837	GACTGACGCGT	3.44009	cluster_8	bZIP_A
MA2016.1	GRF6	SiRpro_2613-bp	-1982	-1973	-	5.04918	0.000374	1	GACTGACGCG	3.42713	cluster_32	GRF
MA0129.1	TGA1A	SiRpro_2613-bp	-1982	-1976	+	8.04082	0.000797	0.912	CGCGTCA	3.09854	cluster_8	bZIP_A
MA1756.1	GRF9	SiRpro_2613-bp	-1981	-1967	+	6.4918	0.000685	1	GCGTCAGTCCATGGC	3.16431	cluster_45	GRF9
MA0096.1	bZIP910	SiRpro_2613-bp	-1981	-1975	-	2.62921	0.000661	1	CTGACGC	3.1798	cluster_8	bZIP_A
MA1328.1	ZHD9	SiRpro_2613-bp	-1973	-1959	+	5.14925	0.000938	0.335	CCATGGCCTTAATTA	3.0278	cluster_16	HB_A
MA0548.2	AGL15	SiRpro_2613-bp	-1972	-1954	-	3.19697	0.000532	0.596	TCTTCTAATTAAGGCCATG	3.27409	cluster_22	MADS
MA0558.1	FLC	SiRpro_2613-bp	-1972	-1952	+	5.75714	0.000496	0.324	CATGGCCTTAATTAGAAGAGG	3.30452	cluster_22	MADS
MA0082.1	squamosa	SiRpro_2613-bp	-1971	-1958	-	9.36667	0.000217	0.413	CTAATTAAGGCCAT	3.66354	cluster_22	MADS
MA0584.1	2001-09-01	SiRpro_2613-bp	-1971	-1954	+	9.69663	0.000141	0.847	ATGGCCTTAATTAGAAGA	3.85078	cluster_22	MADS
MA0585.1	AGL1	SiRpro_2613-bp	-1971	-1954	+	9.80488	0.00015	0.991	ATGGCCTTAATTAGAAGA	3.82391	cluster_22	MADS
MA0001.2	AGL3	SiRpro_2613-bp	-1971	-1954	+	7.17073	0.0005	0.724	ATGGCCTTAATTAGAAGA	3.30103	cluster_22	MADS
MA0584.1	2001-09-01	SiRpro_2613-bp	-1971	-1954	-	6.22472	0.000589	0.904	TCTTCTAATTAAGGCCAT	3.22988	cluster_22	MADS
MA0001.2	AGL3	SiRpro_2613-bp	-1971	-1954	-	6.19512	0.000751	0.8	TCTTCTAATTAAGGCCAT	3.12436	cluster_22	MADS
MA0005.2	AG	SiRpro_2613-bp	-1971	-1954	+	5.13415	0.000937	0.982	ATGGCCTTAATTAGAAGA	3.02826	cluster_22	MADS
MA1203.1	AGL63	SiRpro_2613-bp	-1970	-1956	-	7.24242	0.000208	0.447	TTCTAATTAAGGCCA	3.68194	cluster_22	MADS
MA0556.1	AP3	SiRpro_2613-bp	-1970	-1956	-	6.05714	0.000606	0.454	TTCTAATTAAGGCCA	3.21753	cluster_22	MADS
MA1814.1	RIN	SiRpro_2613-bp	-1970	-1956	-	5.952	0.000958	0.33	TTCTAATTAAGGCCA	3.01863	cluster_22	MADS
MA1204.1	AGL13	SiRpro_2613-bp	-1970	-1953	+	2.98571	0.000227	0.38	TGGCCTTAATTAGAAGAG	3.64397	cluster_22	MADS
MA1205.1	AGL6	SiRpro_2613-bp	-1970	-1952	+	1.75758	0.000671	0.463	TGGCCTTAATTAGAAGAGG	3.17328	cluster_22	MADS
MA1203.1	AGL63	SiRpro_2613-bp	-1969	-1955	+	5.06061	0.000486	0.447	GGCCTTAATTAGAAG	3.31336	cluster_22	MADS
MA1199.1	AGL16	SiRpro_2613-bp	-1969	-1955	-	3.28788	0.000694	0.744	CTTCTAATTAAGGCC	3.15864	cluster_22	MADS
MA0556.1	AP3	SiRpro_2613-bp	-1969	-1955	+	4.95714	0.000918	0.456	GGCCTTAATTAGAAG	3.03716	cluster_22	MADS
MA1330.1	ZHD6	SiRpro_2613-bp	-1968	-1954	-	7.92537	0.000361	0.253	TCTTCTAATTAAGGC	3.44249	cluster_16	HB_A
MA1327.2	ATHB-23	SiRpro_2613-bp	-1967	-1958	-	10.5254	0.000177	0.16	CTAATTAAGG	3.75203	cluster_16	HB_A
MA1807.1	ZHD10	SiRpro_2613-bp	-1967	-1957	-	9.69841	0.000239	0.175	TCTAATTAAGG	3.6216	cluster_16	HB_A
MA1326.1	ZHD5	SiRpro_2613-bp	-1967	-1957	+	7.97015	0.000498	0.352	CCTTAATTAGA	3.30277	cluster_16	HB_A
MA1198.1	HAT2	SiRpro_2613-bp	-1967	-1957	-	5.48485	0.000682	0.365	TCTAATTAAGG	3.16622	cluster_16	HB_A
MA1329.2	ZHD1	SiRpro_2613-bp	-1967	-1955	-	10.7323	7.92e-05	0.0977	CTTCTAATTAAGG	4.10127	cluster_16	HB_A
MA0940.1	AP1	SiRpro_2613-bp	-1967	-1955	+	7.5	0.000551	0.2	CCTTAATTAGAAG	3.25885	cluster_22	MADS
MA1012.1	AGL27	SiRpro_2613-bp	-1967	-1954	-	7.89474	9.04e-05	0.284	TCTTCTAATTAAGG	4.04383	cluster_22	MADS
MA0082.1	squamosa	SiRpro_2613-bp	-1967	-1954	+	8.05556	0.000432	0.424	CCTTAATTAGAAGA	3.36452	cluster_22	MADS
MA0554.1	SOC1	SiRpro_2613-bp	-1967	-1953	-	6.3871	0.00048	0.429	CTCTTCTAATTAAGG	3.31876	cluster_22	MADS
MA1807.1	ZHD10	SiRpro_2613-bp	-1966	-1956	+	10.8571	0.000148	0.127	CTTAATTAGAA	3.82974	cluster_16	HB_A
MA1326.1	ZHD5	SiRpro_2613-bp	-1966	-1956	-	8.0597	0.000481	0.346	TTCTAATTAAG	3.31785	cluster_16	HB_A
MA1327.2	ATHB-23	SiRpro_2613-bp	-1965	-1956	+	-3.28814	0.000755	0.307	TTAATTAGAA	3.12205	cluster_16	HB_A
MA1328.1	ZHD9	SiRpro_2613-bp	-1964	-1950	-	8.65672	0.000248	0.184	TACCTCTTCTAATTA	3.60555	cluster_16	HB_A
MA1749.1	E2FC	SiRpro_2613-bp	-1957	-1943	+	-0.590164	0.00018	0.592	AAGAGGTATCCAAAG	3.74473	cluster_2	E2F
MA2020.1	HSFB4	SiRpro_2613-bp	-1956	-1945	+	6.13415	0.000559	0.952	AGAGGTATCCAA	3.25259	cluster_24	G2-like
MA1087.2	WRKY45	SiRpro_2613-bp	-1949	-1935	+	3.68367	0.000987	1	TCCAAAGGCAAGGGC	3.00568	cluster_9	WRKY
MA1688.1	ARF16	SiRpro_2613-bp	-1948	-1935	+	7.09091	0.00071	0.523	CCAAAGGCAAGGGC	3.14874	cluster_11	ARF_A
MA1299.1	WRKY17	SiRpro_2613-bp	-1948	-1935	+	8.09211	0.000134	0.686	CCAAAGGCAAGGGC	3.8729	cluster_9	WRKY
MA1256.1	RAP2-12	SiRpro_2613-bp	-1947	-1927	+	2.12121	0.000848	0.307	CAAAGGCAAGGGCGGTCAAGG	3.0716	cluster_3	ERF/DREB_A
MA1258.1	DREB2A	SiRpro_2613-bp	-1944	-1924	+	12.1061	3.78e-05	0.132	AGGCAAGGGCGGTCAAGGACG	4.42251	cluster_11	ERF/DREB_B
MA0994.2	ERF8	SiRpro_2613-bp	-1944	-1927	+	3.81818	0.000966	0.167	AGGCAAGGGCGGTCAAGG	3.01502	cluster_3	ERF/DREB_A
MA1259.1	ERF023	SiRpro_2613-bp	-1943	-1929	+	0.560606	0.000862	0.437	GGCAAGGGCGGTCAA	3.06449	cluster_11	ERF/DREB_B
MA1679.1	RAP2-1	SiRpro_2613-bp	-1942	-1928	-	6.45902	0.000433	0.369	CTTGACCGCCCTTGC	3.36351	cluster_11	ERF/DREB_B
MA1424.1	ERF019	SiRpro_2613-bp	-1942	-1928	-	3.67213	0.000516	0.358	CTTGACCGCCCTTGC	3.28735	cluster_11	ERF/DREB_B
MA1220.1	TINY	SiRpro_2613-bp	-1942	-1928	-	0.878788	0.000986	0.545	CTTGACCGCCCTTGC	3.00612	cluster_11	ERF/DREB_B
MA1219.2	ERF011	SiRpro_2613-bp	-1941	-1928	-	6.57798	0.00054	0.648	CTTGACCGCCCTTG	3.26761	cluster_11	ERF/DREB_B
MA1243.1	DREB2E	SiRpro_2613-bp	-1941	-1925	-	8.19697	0.000161	0.473	GTCCTTGACCGCCCTTG	3.79317	cluster_11	ERF/DREB_B
MA1376.1	DEAR3	SiRpro_2613-bp	-1941	-1925	+	1.16667	0.000576	0.43	CAAGGGCGGTCAAGGAC	3.23958	cluster_11	ERF/DREB_B
MA1690.1	ARF25	SiRpro_2613-bp	-1941	-1927	+	4.39796	0.00072	0.877	CAAGGGCGGTCAAGG	3.14267	cluster_29	ARF_B
MA1264.1	ERF095	SiRpro_2613-bp	-1941	-1927	+	1.04545	0.000987	0.212	CAAGGGCGGTCAAGG	3.00568	cluster_3	ERF/DREB_A
MA2011.1	ERF010	SiRpro_2613-bp	-1940	-1929	-	5.81967	0.000714	0.45	TTGACCGCCCTT	3.1463	cluster_11	ERF/DREB_B
MA1251.1	RAP2-9	SiRpro_2613-bp	-1940	-1922	-	3.30303	0.000337	0.425	CGCGTCCTTGACCGCCCTT	3.47237	cluster_11	ERF/DREB_B
MA1795.1	RAP2-4	SiRpro_2613-bp	-1940	-1931	-	9.35484	0.000264	0.564	GACCGCCCTT	3.5784	cluster_3	ERF/DREB_A
MA1263.1	ERF055	SiRpro_2613-bp	-1940	-1927	+	10.5758	9.19e-05	0.16	AAGGGCGGTCAAGG	4.03668	cluster_3	ERF/DREB_A
MA1234.1	ERF017	SiRpro_2613-bp	-1940	-1927	+	7.81818	0.000329	0.336	AAGGGCGGTCAAGG	3.4828	cluster_3	ERF/DREB_A
MA1231.2	ERF15	SiRpro_2613-bp	-1940	-1927	-	4.44944	0.000893	0.298	CCTTGACCGCCCTT	3.04915	cluster_3	ERF/DREB_A
MA1048.1	ERF018	SiRpro_2613-bp	-1939	-1932	-	6.30337	0.000455	0.875	ACCGCCCT	3.34199	cluster_11	ERF/DREB_B
MA0589.1	WRKY1	SiRpro_2613-bp	-1939	-1929	-	14.427	7.96e-06	0.42	TTGACCGCCCT	5.09909	cluster_9	WRKY
MA1315.1	WRKY24	SiRpro_2613-bp	-1939	-1926	-	0.651515	0.000832	1	TCCTTGACCGCCCT	3.07988	cluster_9	WRKY
MA1081.2	WRKY25	SiRpro_2613-bp	-1939	-1924	+	6.55738	0.000549	1	AGGGCGGTCAAGGACG	3.26043	cluster_9	WRKY
MA0986.1	DREB2C	SiRpro_2613-bp	-1938	-1931	-	6.47706	0.000717	0.468	GACCGCCC	3.14448	cluster_11	ERF/DREB_B
MA1266.1	RAP2-11	SiRpro_2613-bp	-1938	-1924	-	7.57576	0.000354	0.186	CGTCCTTGACCGCCC	3.451	cluster_3	ERF/DREB_A
MA1753.1	ERF057	SiRpro_2613-bp	-1938	-1924	-	5.5082	0.000414	0.152	CGTCCTTGACCGCCC	3.383	cluster_3	ERF/DREB_A
MA1257.1	ERF9	SiRpro_2613-bp	-1938	-1918	+	3.84848	0.000638	0.142	GGGCGGTCAAGGACGCGGCGG	3.19518	cluster_3	ERF/DREB_A
MA1304.1	WRKY59	SiRpro_2613-bp	-1938	-1927	+	4.10526	0.000772	1	GGGCGGTCAAGG	3.11238	cluster_9	WRKY
MA1307.2	WRKY31	SiRpro_2613-bp	-1938	-1921	+	6.84286	0.000394	1	GGGCGGTCAAGGACGCGG	3.4045	cluster_9	WRKY
MA1232.1	ERF054	SiRpro_2613-bp	-1937	-1918	+	13.1212	1.79e-05	0.0215	GGCGGTCAAGGACGCGGCGG	4.74715	cluster_27	ERF/DREB_C
MA1248.1	ERF012	SiRpro_2613-bp	-1937	-1918	-	3.9697	0.000409	0.216	CCGCCGCGTCCTTGACCGCC	3.38828	cluster_27	ERF/DREB_C
MA1309.1	WRKY3	SiRpro_2613-bp	-1937	-1927	+	-0.030303	0.000796	0.949	GGCGGTCAAGG	3.09909	cluster_9	WRKY
MA1295.1	WRKY20	SiRpro_2613-bp	-1937	-1925	-	3.84848	0.000603	1	GTCCTTGACCGCC	3.21968	cluster_9	WRKY
MA1077.1	WRKY18	SiRpro_2613-bp	-1936	-1927	+	12.5082	1.19e-05	0.246	GCGGTCAAGG	4.92445	cluster_9	WRKY
MA1088.1	WRKY48	SiRpro_2613-bp	-1936	-1927	+	9.12903	0.000102	1	GCGGTCAAGG	3.9914	cluster_9	WRKY
MA1089.1	WRKY57	SiRpro_2613-bp	-1936	-1927	+	8.37097	0.000526	1	GCGGTCAAGG	3.27901	cluster_9	WRKY
MA1090.1	WRKY60	SiRpro_2613-bp	-1936	-1926	+	11.918	5.98e-05	0.999	GCGGTCAAGGA	4.2233	cluster_9	WRKY
MA1311.2	WRKY28	SiRpro_2613-bp	-1936	-1926	+	6.61798	0.000694	1	GCGGTCAAGGA	3.15864	cluster_9	WRKY
MA1305.1	WRKY55	SiRpro_2613-bp	-1936	-1925	-	3.09091	0.000494	1	GTCCTTGACCGC	3.30627	cluster_9	WRKY
MA1083.2	WRKY30	SiRpro_2613-bp	-1936	-1923	+	5.2449	0.000752	1	GCGGTCAAGGACGC	3.12378	cluster_9	WRKY
MA1257.1	ERF9	SiRpro_2613-bp	-1935	-1915	+	15.9394	1.81e-06	0.00426	CGGTCAAGGACGCGGCGGCGG	5.74232	cluster_3	ERF/DREB_A
MA1256.1	RAP2-12	SiRpro_2613-bp	-1935	-1915	+	14.7576	5.01e-06	0.011	CGGTCAAGGACGCGGCGGCGG	5.30016	cluster_3	ERF/DREB_A
MA1754.1	ERF073	SiRpro_2613-bp	-1935	-1915	-	-0.229508	0.000992	0.262	CCGCCGCCGCGTCCTTGACCG	3.00349	cluster_3	ERF/DREB_A
MA1092.1	WRKY63	SiRpro_2613-bp	-1935	-1928	+	12.5246	3.88e-05	0.989	CGGTCAAG	4.41117	cluster_9	WRKY
MA1078.1	WRKY2	SiRpro_2613-bp	-1935	-1928	+	10.3443	0.000194	0.941	CGGTCAAG	3.7122	cluster_9	WRKY
MA1093.1	WRKY75	SiRpro_2613-bp	-1935	-1928	+	-1.98361	0.000654	1	CGGTCAAG	3.18442	cluster_9	WRKY
MA1086.1	WRKY43	SiRpro_2613-bp	-1935	-1926	+	8.352	0.000475	1	CGGTCAAGGA	3.32331	cluster_9	WRKY
MA1260.1	ERF013	SiRpro_2613-bp	-1934	-1914	+	10.5303	5.5e-05	0.119	GGTCAAGGACGCGGCGGCGGC	4.25964	cluster_11	ERF/DREB_B
MA2022.1	LOB	SiRpro_2613-bp	-1934	-1918	-	6.9596	0.000232	0.0805	CCGCCGCGTCCTTGACC	3.63451	cluster_3	ERF/DREB_A
MA1244.1	ABR1	SiRpro_2613-bp	-1934	-1916	+	15.2727	3.45e-06	0.00817	GGTCAAGGACGCGGCGGCG	5.46218	cluster_3	ERF/DREB_A
MA1246.1	LEP	SiRpro_2613-bp	-1934	-1914	-	17.4394	7.09e-07	0.00242	GCCGCCGCCGCGTCCTTGACC	6.14935	cluster_3	ERF/DREB_A
MA1075.1	WRKY12	SiRpro_2613-bp	-1934	-1927	-	10.0569	0.000132	1	CCTTGACC	3.87943	cluster_9	WRKY
MA1084.1	WRKY38	SiRpro_2613-bp	-1934	-1927	-	9.62602	0.00018	1	CCTTGACC	3.74473	cluster_9	WRKY
MA1080.1	WRKY23	SiRpro_2613-bp	-1934	-1927	+	4.17978	0.000557	1	GGTCAAGG	3.25414	cluster_9	WRKY
MA1805.1	WRKY53	SiRpro_2613-bp	-1934	-1926	+	8.95714	0.000337	1	GGTCAAGGA	3.47237	cluster_9	WRKY
MA1337.1	BZIP44	SiRpro_2613-bp	-1933	-1919	+	-3.77273	0.000917	1	GTCAAGGACGCGGCG	3.03763	cluster_8	bZIP_A
MA0994.2	ERF8	SiRpro_2613-bp	-1932	-1915	+	7.31818	0.000231	0.0766	TCAAGGACGCGGCGGCGG	3.63639	cluster_3	ERF/DREB_A
MA1236.1	ERF003	SiRpro_2613-bp	-1932	-1914	+	13.1212	1.23e-05	0.0158	TCAAGGACGCGGCGGCGGC	4.91009	cluster_3	ERF/DREB_A
MA1257.1	ERF9	SiRpro_2613-bp	-1932	-1912	+	18.0909	4.12e-07	0.00188	TCAAGGACGCGGCGGCGGCGG	6.3851	cluster_3	ERF/DREB_A
MA1256.1	RAP2-12	SiRpro_2613-bp	-1932	-1912	+	17.197	9.45e-07	0.00323	TCAAGGACGCGGCGGCGGCGG	6.02457	cluster_3	ERF/DREB_A
MA1754.1	ERF073	SiRpro_2613-bp	-1932	-1912	-	15.6557	2.61e-06	0.0073	CCGCCGCCGCCGCGTCCTTGA	5.58336	cluster_3	ERF/DREB_A
MA1260.1	ERF013	SiRpro_2613-bp	-1931	-1911	+	10.4848	5.59e-05	0.119	CAAGGACGCGGCGGCGGCGGC	4.25259	cluster_11	ERF/DREB_B
MA1833.1	Zm00001d049364	SiRpro_2613-bp	-1931	-1916	-	11.4014	2.59e-05	0.0157	CGCCGCCGCGTCCTTG	4.5867	cluster_3	ERF/DREB_A
MA2022.1	LOB	SiRpro_2613-bp	-1931	-1915	-	16.5152	1.19e-06	0.00314	CCGCCGCCGCGTCCTTG	5.92445	cluster_3	ERF/DREB_A
MA1244.1	ABR1	SiRpro_2613-bp	-1931	-1913	+	16.5455	1.36e-06	0.00524	CAAGGACGCGGCGGCGGCG	5.86646	cluster_3	ERF/DREB_A
MA1246.1	LEP	SiRpro_2613-bp	-1931	-1911	-	20.0909	7.41e-08	0.000568	GCCGCCGCCGCCGCGTCCTTG	7.13018	cluster_3	ERF/DREB_A
MA1817.1	Zm00001d020267	SiRpro_2613-bp	-1930	-1918	-	8.69091	0.000131	0.0522	CCGCCGCGTCCTT	3.88273	cluster_3	ERF/DREB_A
MA1000.2	ERF105	SiRpro_2613-bp	-1930	-1916	+	3.72727	0.000304	0.14	AAGGACGCGGCGGCG	3.51713	cluster_3	ERF/DREB_A
MA1417.1	O2	SiRpro_2613-bp	-1930	-1918	-	1.81034	0.000727	0.75	CCGCCGCGTCCTT	3.13847	cluster_8	bZIP_A
MA1258.1	DREB2A	SiRpro_2613-bp	-1929	-1909	+	11.9697	4.08e-05	0.132	AGGACGCGGCGGCGGCGGCGG	4.38934	cluster_11	ERF/DREB_B
MA0976.2	CRF4	SiRpro_2613-bp	-1929	-1918	-	9.39796	0.000104	0.0848	CCGCCGCGTCCT	3.98297	cluster_3	ERF/DREB_A
MA1001.3	ERF11	SiRpro_2613-bp	-1929	-1918	-	8.97959	0.000135	0.104	CCGCCGCGTCCT	3.86967	cluster_3	ERF/DREB_A
MA1820.1	Zm00001d024324	SiRpro_2613-bp	-1929	-1917	-	10.8424	4.25e-05	0.0257	GCCGCCGCGTCCT	4.37161	cluster_3	ERF/DREB_A
MA1817.1	Zm00001d020267	SiRpro_2613-bp	-1929	-1917	+	4.24848	0.00099	0.132	AGGACGCGGCGGC	3.00436	cluster_3	ERF/DREB_A
MA1261.1	ERF122	SiRpro_2613-bp	-1929	-1915	+	17.4474	8.18e-08	0.00264	AGGACGCGGCGGCGG	7.08725	cluster_3	ERF/DREB_A
MA1264.1	ERF095	SiRpro_2613-bp	-1929	-1915	+	5.93939	0.000236	0.107	AGGACGCGGCGGCGG	3.62709	cluster_3	ERF/DREB_A
MA1225.1	ERF5	SiRpro_2613-bp	-1929	-1915	-	4.84848	0.000523	0.128	CCGCCGCCGCGTCCT	3.2815	cluster_3	ERF/DREB_A
MA0994.2	ERF8	SiRpro_2613-bp	-1929	-1912	+	18.803	2.23e-07	0.00105	AGGACGCGGCGGCGGCGG	6.6517	cluster_3	ERF/DREB_A
MA1236.1	ERF003	SiRpro_2613-bp	-1929	-1911	+	20.4394	4.53e-08	0.00045	AGGACGCGGCGGCGGCGGC	7.3439	cluster_3	ERF/DREB_A
MA1754.1	ERF073	SiRpro_2613-bp	-1929	-1909	-	23.6885	1.03e-09	1.26e-05	CCGCCGCCGCCGCCGCGTCCT	8.98716	cluster_3	ERF/DREB_A
MA1257.1	ERF9	SiRpro_2613-bp	-1929	-1909	+	23.9242	2.34e-09	2.86e-05	AGGACGCGGCGGCGGCGGCGG	8.63078	cluster_3	ERF/DREB_A
MA1256.1	RAP2-12	SiRpro_2613-bp	-1929	-1909	+	22	6.65e-09	6.97e-05	AGGACGCGGCGGCGGCGGCGG	8.17718	cluster_3	ERF/DREB_A
MA1262.1	ERF2	SiRpro_2613-bp	-1929	-1909	-	10.2424	4.99e-05	0.0494	CCGCCGCCGCCGCCGCGTCCT	4.3019	cluster_3	ERF/DREB_A
MA0970.1	CAMTA3	SiRpro_2613-bp	-1929	-1921	-	11.2581	3.06e-05	0.38	CCGCGTCCT	4.51428	cluster_6	bHLH_A
MA1197.1	CAMTA1	SiRpro_2613-bp	-1929	-1918	-	4.09091	0.000775	1	CCGCCGCGTCCT	3.1107	cluster_6	bHLH_A
MA1230.1	ERF037	SiRpro_2613-bp	-1928	-1915	-	5.0303	0.000286	0.452	CCGCCGCCGCGTCC	3.54363	cluster_11	ERF/DREB_B
MA1259.1	ERF023	SiRpro_2613-bp	-1928	-1914	+	7.87879	0.000145	0.294	GGACGCGGCGGCGGC	3.83863	cluster_11	ERF/DREB_B
MA1260.1	ERF013	SiRpro_2613-bp	-1928	-1908	+	14.0909	1.02e-05	0.0549	GGACGCGGCGGCGGCGGCGGC	4.9914	cluster_11	ERF/DREB_B
MA0123.1	abi4	SiRpro_2613-bp	-1928	-1919	-	11.2584	7.5e-05	0.0932	CGCCGCGTCC	4.12494	cluster_3	ERF/DREB_A
MA1819.1	Zm00001d005892	SiRpro_2613-bp	-1928	-1917	-	10.5697	7.36e-05	0.0413	GCCGCCGCGTCC	4.13312	cluster_3	ERF/DREB_A
MA0992.2	ERF4	SiRpro_2613-bp	-1928	-1917	-	9.13115	0.00014	0.173	GCCGCCGCGTCC	3.85387	cluster_3	ERF/DREB_A
MA1231.2	ERF15	SiRpro_2613-bp	-1928	-1915	-	8.94382	0.000133	0.128	CCGCCGCCGCGTCC	3.87615	cluster_3	ERF/DREB_A
MA1226.1	DREB2G	SiRpro_2613-bp	-1928	-1914	+	17.1212	8.69e-07	0.00667	GGACGCGGCGGCGGC	6.06098	cluster_3	ERF/DREB_A
MA1833.1	Zm00001d049364	SiRpro_2613-bp	-1928	-1913	-	20.2958	7.11e-08	0.000329	CGCCGCCGCCGCGTCC	7.14813	cluster_3	ERF/DREB_A
MA1833.1	Zm00001d049364	SiRpro_2613-bp	-1928	-1913	+	7.24648	0.000209	0.0471	GGACGCGGCGGCGGCG	3.67985	cluster_3	ERF/DREB_A
MA2022.1	LOB	SiRpro_2613-bp	-1928	-1912	-	23.9495	1.86e-09	2.26e-05	CCGCCGCCGCCGCGTCC	8.73049	cluster_3	ERF/DREB_A
MA1244.1	ABR1	SiRpro_2613-bp	-1928	-1910	+	20.4394	3.55e-08	0.000501	GGACGCGGCGGCGGCGGCG	7.44977	cluster_3	ERF/DREB_A
MA1239.1	ERF104	SiRpro_2613-bp	-1928	-1910	-	10.6212	4.1e-05	0.0359	CGCCGCCGCCGCCGCGTCC	4.38722	cluster_3	ERF/DREB_A
MA1246.1	LEP	SiRpro_2613-bp	-1928	-1908	-	24.8485	2.25e-10	3.44e-06	GCCGCCGCCGCCGCCGCGTCC	9.64782	cluster_3	ERF/DREB_A
MA1240.1	ERF10	SiRpro_2613-bp	-1928	-1908	-	9.93939	6.23e-05	0.0546	GCCGCCGCCGCCGCCGCGTCC	4.20551	cluster_3	ERF/DREB_A
MA1061.1	SPT	SiRpro_2613-bp	-1928	-1920	-	7.46774	0.000832	0.973	GCCGCGTCC	3.07988	cluster_6	bHLH_A
MA1426.1	MYB124	SiRpro_2613-bp	-1928	-1919	+	8.65574	0.000459	0.399	GGACGCGGCG	3.33819	cluster_6	bHLH_A
MA1426.1	MYB124	SiRpro_2613-bp	-1928	-1919	-	7.60656	0.000977	0.472	CGCCGCGTCC	3.01011	cluster_6	bHLH_A
MA1698.1	ARF7	SiRpro_2613-bp	-1927	-1914	-	5.71545	0.00098	0.678	GCCGCCGCCGCGTC	3.00877	cluster_11	ARF_A
MA1424.1	ERF019	SiRpro_2613-bp	-1927	-1913	-	11.1967	5.4e-05	0.142	CGCCGCCGCCGCGTC	4.26761	cluster_11	ERF/DREB_B
MA1220.1	TINY	SiRpro_2613-bp	-1927	-1913	-	10.1515	0.000108	0.247	CGCCGCCGCCGCGTC	3.96658	cluster_11	ERF/DREB_B
MA1679.1	RAP2-1	SiRpro_2613-bp	-1927	-1913	-	8.16393	0.000215	0.324	CGCCGCCGCCGCGTC	3.66756	cluster_11	ERF/DREB_B
MA1804.1	WIN1	SiRpro_2613-bp	-1927	-1918	-	9.8	0.000125	0.107	CCGCCGCGTC	3.90309	cluster_3	ERF/DREB_A
MA0998.1	ERF096	SiRpro_2613-bp	-1927	-1918	-	7.36879	0.000795	0.273	CCGCCGCGTC	3.09963	cluster_3	ERF/DREB_A
MA1245.2	ERF112	SiRpro_2613-bp	-1927	-1917	-	6.85366	0.000385	0.161	GCCGCCGCGTC	3.41454	cluster_3	ERF/DREB_A
MA1005.2	ERF3	SiRpro_2613-bp	-1927	-1917	-	5.74138	0.000509	0.203	GCCGCCGCGTC	3.29328	cluster_3	ERF/DREB_A
MA1819.1	Zm00001d005892	SiRpro_2613-bp	-1927	-1916	+	7.65455	0.000338	0.0751	GACGCGGCGGCG	3.47108	cluster_3	ERF/DREB_A
MA1817.1	Zm00001d020267	SiRpro_2613-bp	-1927	-1915	-	16.4242	1.26e-06	0.00366	CCGCCGCCGCGTC	5.89963	cluster_3	ERF/DREB_A
MA1820.1	Zm00001d024324	SiRpro_2613-bp	-1927	-1915	+	9.64848	8.12e-05	0.0346	GACGCGGCGGCGG	4.09044	cluster_3	ERF/DREB_A
MA2021.1	LBD13	SiRpro_2613-bp	-1927	-1915	-	10.5854	0.000104	0.176	CCGCCGCCGCGTC	3.98297	cluster_3	ERF/DREB_A
MA2017.1	JUB1	SiRpro_2613-bp	-1927	-1914	+	7.56061	0.000509	0.46	GACGCGGCGGCGGC	3.29328	cluster_3	ERF/DREB_A
MA1000.2	ERF105	SiRpro_2613-bp	-1927	-1913	+	19.9848	8.03e-08	0.00055	GACGCGGCGGCGGCG	7.09528	cluster_3	ERF/DREB_A
MA2013.1	ERF115	SiRpro_2613-bp	-1927	-1913	-	18.6935	2.86e-07	0.00135	CGCCGCCGCCGCGTC	6.54363	cluster_3	ERF/DREB_A
MA1228.1	ERF091	SiRpro_2613-bp	-1927	-1911	+	9.45455	5.15e-05	0.0565	GACGCGGCGGCGGCGGC	4.28819	cluster_3	ERF/DREB_A
MA2040.1	AT5G05550	SiRpro_2613-bp	-1926	-1914	-	6.77586	0.000476	0.278	GCCGCCGCCGCGT	3.32239	cluster_10	C10
MA2039.1	ASIL2	SiRpro_2613-bp	-1926	-1914	-	6.34426	0.000573	0.316	GCCGCCGCCGCGT	3.24185	cluster_10	C10
MA1238.2	ERF038	SiRpro_2613-bp	-1926	-1914	-	7.24138	0.000363	0.425	GCCGCCGCCGCGT	3.44009	cluster_11	ERF/DREB_B
MA1233.2	ERF021	SiRpro_2613-bp	-1926	-1912	-	12.1376	3.53e-05	0.115	CCGCCGCCGCCGCGT	4.45223	cluster_11	ERF/DREB_B
MA1229.1	ERF034	SiRpro_2613-bp	-1926	-1912	+	8.63636	0.000165	0.346	ACGCGGCGGCGGCGG	3.78252	cluster_11	ERF/DREB_B
MA1752.1	ERF025	SiRpro_2613-bp	-1926	-1912	-	7.86885	0.00028	0.494	CCGCCGCCGCCGCGT	3.55284	cluster_11	ERF/DREB_B
MA1376.1	DEAR3	SiRpro_2613-bp	-1926	-1910	+	4.13636	0.000278	0.373	ACGCGGCGGCGGCGGCG	3.55596	cluster_11	ERF/DREB_B
MA1243.1	DREB2E	SiRpro_2613-bp	-1926	-1910	-	4.39394	0.000366	0.473	CGCCGCCGCCGCCGCGT	3.43652	cluster_11	ERF/DREB_B
MA1258.1	DREB2A	SiRpro_2613-bp	-1926	-1906	+	12.6364	2.77e-05	0.114	ACGCGGCGGCGGCGGCGGCGG	4.55752	cluster_11	ERF/DREB_B
MA0979.1	ERF008	SiRpro_2613-bp	-1926	-1919	-	7.91935	0.000598	0.235	CGCCGCGT	3.2233	cluster_3	ERF/DREB_A
MA0567.1	ERF1B	SiRpro_2613-bp	-1926	-1919	-	6.04878	0.000827	0.298	CGCCGCGT	3.08249	cluster_3	ERF/DREB_A
MA1034.1	Os05g0497200	SiRpro_2613-bp	-1926	-1919	-	0.247706	0.000928	0.208	CGCCGCGT	3.03245	cluster_3	ERF/DREB_A
MA0997.1	ERF069	SiRpro_2613-bp	-1926	-1918	-	9.20968	0.000111	0.098	CCGCCGCGT	3.95468	cluster_3	ERF/DREB_A
MA1671.1	ERF118	SiRpro_2613-bp	-1926	-1916	-	14.1273	1.07e-05	0.0214	CGCCGCCGCGT	4.97062	cluster_3	ERF/DREB_A
MA0976.2	CRF4	SiRpro_2613-bp	-1926	-1915	-	16.4796	1.48e-06	0.00697	CCGCCGCCGCGT	5.82974	cluster_3	ERF/DREB_A
MA1001.3	ERF11	SiRpro_2613-bp	-1926	-1915	-	16.3878	1.5e-06	0.00656	CCGCCGCCGCGT	5.82391	cluster_3	ERF/DREB_A
MA1831.1	Zm00001d031796	SiRpro_2613-bp	-1926	-1915	+	11.2553	5.04e-05	0.0592	ACGCGGCGGCGG	4.29757	cluster_3	ERF/DREB_A
MA1820.1	Zm00001d024324	SiRpro_2613-bp	-1926	-1914	-	19.3394	1.67e-07	0.000849	GCCGCCGCCGCGT	6.77728	cluster_3	ERF/DREB_A
MA1817.1	Zm00001d020267	SiRpro_2613-bp	-1926	-1914	+	6.88485	0.00032	0.0785	ACGCGGCGGCGGC	3.49485	cluster_3	ERF/DREB_A
MA1264.1	ERF095	SiRpro_2613-bp	-1926	-1912	+	20.7576	3.51e-08	0.00024	ACGCGGCGGCGGCGG	7.45469	cluster_3	ERF/DREB_A
MA1252.1	ERF086	SiRpro_2613-bp	-1926	-1912	-	19.2727	1.18e-07	0.000662	CCGCCGCCGCCGCGT	6.92812	cluster_3	ERF/DREB_A
MA1225.1	ERF5	SiRpro_2613-bp	-1926	-1912	-	19.3788	1.41e-07	0.000665	CCGCCGCCGCCGCGT	6.85078	cluster_3	ERF/DREB_A
MA1247.1	ERF087	SiRpro_2613-bp	-1926	-1912	+	18.697	2.6e-07	0.00134	ACGCGGCGGCGGCGG	6.58503	cluster_3	ERF/DREB_A
MA1221.1	RAP2-6	SiRpro_2613-bp	-1926	-1912	+	18.0758	4.31e-07	0.002	ACGCGGCGGCGGCGG	6.36552	cluster_3	ERF/DREB_A
MA1261.1	ERF122	SiRpro_2613-bp	-1926	-1912	+	15.1184	2.58e-06	0.0177	ACGCGGCGGCGGCGG	5.58838	cluster_3	ERF/DREB_A
MA1250.1	DREB2D	SiRpro_2613-bp	-1926	-1912	-	15.2879	3.59e-06	0.0141	CCGCCGCCGCCGCGT	5.44491	cluster_3	ERF/DREB_A
MA1753.1	ERF057	SiRpro_2613-bp	-1926	-1912	-	7.01639	0.000234	0.109	CCGCCGCCGCCGCGT	3.63078	cluster_3	ERF/DREB_A
MA1222.1	ERF014	SiRpro_2613-bp	-1926	-1912	-	3.9697	0.000409	0.18	CCGCCGCCGCCGCGT	3.38828	cluster_3	ERF/DREB_A
MA1833.1	Zm00001d049364	SiRpro_2613-bp	-1926	-1911	+	5.50704	0.000457	0.074	ACGCGGCGGCGGCGGC	3.34008	cluster_3	ERF/DREB_A
MA0994.2	ERF8	SiRpro_2613-bp	-1926	-1909	+	21.1515	1.86e-08	0.000163	ACGCGGCGGCGGCGGCGG	7.73049	cluster_3	ERF/DREB_A
MA1236.1	ERF003	SiRpro_2613-bp	-1926	-1908	+	21.3636	1.68e-08	0.000259	ACGCGGCGGCGGCGGCGGC	7.77469	cluster_3	ERF/DREB_A
MA1262.1	ERF2	SiRpro_2613-bp	-1926	-1906	-	25.9697	2.55e-11	3.91e-07	CCGCCGCCGCCGCCGCCGCGT	10.5935	cluster_3	ERF/DREB_A
MA1257.1	ERF9	SiRpro_2613-bp	-1926	-1906	+	25.0758	6.26e-10	9.59e-06	ACGCGGCGGCGGCGGCGGCGG	9.20343	cluster_3	ERF/DREB_A
MA1754.1	ERF073	SiRpro_2613-bp	-1926	-1906	-	23.8525	7.83e-10	1.2e-05	CCGCCGCCGCCGCCGCCGCGT	9.10624	cluster_3	ERF/DREB_A
MA1256.1	RAP2-12	SiRpro_2613-bp	-1926	-1906	+	21.9848	6.79e-09	6.97e-05	ACGCGGCGGCGGCGGCGGCGG	8.16813	cluster_3	ERF/DREB_A
MA0969.1	CAMTA2	SiRpro_2613-bp	-1926	-1918	-	10.6111	0.0001	0.944	CCGCCGCGT	4	cluster_6	bHLH_A
MA2040.1	AT5G05550	SiRpro_2613-bp	-1925	-1913	+	5.39655	0.000838	0.33	CGCGGCGGCGGCG	3.07676	cluster_10	C10
MA2039.1	ASIL2	SiRpro_2613-bp	-1925	-1913	+	5.32787	0.00087	0.327	CGCGGCGGCGGCG	3.06048	cluster_10	C10
MA0995.2	ERF039	SiRpro_2613-bp	-1925	-1915	-	7.8764	0.0004	0.496	CCGCCGCCGCG	3.39794	cluster_11	ERF/DREB_B
MA2012.1	ERF023	SiRpro_2613-bp	-1925	-1915	-	4.41429	0.000867	0.63	CCGCCGCCGCG	3.06198	cluster_11	ERF/DREB_B
MA1265.2	ERF015	SiRpro_2613-bp	-1925	-1914	-	7.63934	0.000267	0.318	GCCGCCGCCGCG	3.57349	cluster_11	ERF/DREB_B
MA2011.1	ERF010	SiRpro_2613-bp	-1925	-1914	-	7.88525	0.000318	0.345	GCCGCCGCCGCG	3.49757	cluster_11	ERF/DREB_B
MA1230.1	ERF037	SiRpro_2613-bp	-1925	-1912	-	4.06061	0.000343	0.452	CCGCCGCCGCCGCG	3.46471	cluster_11	ERF/DREB_B
MA1259.1	ERF023	SiRpro_2613-bp	-1925	-1911	+	7.22727	0.000178	0.294	CGCGGCGGCGGCGGC	3.74958	cluster_11	ERF/DREB_B
MA1251.1	RAP2-9	SiRpro_2613-bp	-1925	-1907	-	3.62121	0.000314	0.425	CGCCGCCGCCGCCGCCGCG	3.50307	cluster_11	ERF/DREB_B
MA1260.1	ERF013	SiRpro_2613-bp	-1925	-1905	+	14.4242	8.29e-06	0.0549	CGCGGCGGCGGCGGCGGCGGC	5.08145	cluster_11	ERF/DREB_B
MA1232.1	ERF054	SiRpro_2613-bp	-1925	-1906	+	15.7727	2.05e-06	0.00526	CGCGGCGGCGGCGGCGGCGG	5.68825	cluster_27	ERF/DREB_C
MA1248.1	ERF012	SiRpro_2613-bp	-1925	-1906	-	4.9697	0.000319	0.191	CCGCCGCCGCCGCCGCCGCG	3.49621	cluster_27	ERF/DREB_C
MA0975.1	CRF2	SiRpro_2613-bp	-1925	-1918	-	11.5574	7.55e-05	0.0895	CCGCCGCG	4.12205	cluster_3	ERF/DREB_A
MA1053.1	ERF109	SiRpro_2613-bp	-1925	-1918	-	5.78571	0.000719	0.221	CCGCCGCG	3.14327	cluster_3	ERF/DREB_A
MA1818.1	Zm00001d052229	SiRpro_2613-bp	-1925	-1916	-	16.7885	1.02e-06	0.00446	CGCCGCCGCG	5.9914	cluster_3	ERF/DREB_A
MA0993.1	ERF7	SiRpro_2613-bp	-1925	-1916	-	10.6452	2.66e-05	0.055	CGCCGCCGCG	4.57512	cluster_3	ERF/DREB_A
MA0123.1	abi4	SiRpro_2613-bp	-1925	-1916	-	12	3.59e-05	0.0653	CGCCGCCGCG	4.44491	cluster_3	ERF/DREB_A
MA1832.1	Zm00001d002364	SiRpro_2613-bp	-1925	-1915	-	18.3469	2.29e-07	0.00128	CCGCCGCCGCG	6.64016	cluster_3	ERF/DREB_A
MA1821.1	Zm00001d020595	SiRpro_2613-bp	-1925	-1915	+	19.0192	2.29e-07	0.00128	CGCGGCGGCGG	6.64016	cluster_3	ERF/DREB_A
MA1242.1	DREB2F	SiRpro_2613-bp	-1925	-1915	-	11.3939	3.42e-05	0.0556	CCGCCGCCGCG	4.46597	cluster_3	ERF/DREB_A
MA1819.1	Zm00001d005892	SiRpro_2613-bp	-1925	-1914	-	19.0788	6.9e-08	0.000467	GCCGCCGCCGCG	7.16115	cluster_3	ERF/DREB_A
MA0992.2	ERF4	SiRpro_2613-bp	-1925	-1914	-	13.3115	1.6e-05	0.0581	GCCGCCGCCGCG	4.79588	cluster_3	ERF/DREB_A
MA1819.1	Zm00001d005892	SiRpro_2613-bp	-1925	-1914	+	9.81212	0.000111	0.0495	CGCGGCGGCGGC	3.95468	cluster_3	ERF/DREB_A
MA1820.1	Zm00001d024324	SiRpro_2613-bp	-1925	-1913	+	7.90303	0.000203	0.0576	CGCGGCGGCGGCG	3.6925	cluster_3	ERF/DREB_A
MA1231.2	ERF15	SiRpro_2613-bp	-1925	-1912	-	16.9213	5.48e-07	0.00281	CCGCCGCCGCCGCG	6.26122	cluster_3	ERF/DREB_A
MA1263.1	ERF055	SiRpro_2613-bp	-1925	-1912	+	10.6515	8.86e-05	0.16	CGCGGCGGCGGCGG	4.05257	cluster_3	ERF/DREB_A
MA1234.1	ERF017	SiRpro_2613-bp	-1925	-1912	+	6.80303	0.000469	0.368	CGCGGCGGCGGCGG	3.32883	cluster_3	ERF/DREB_A
MA1226.1	DREB2G	SiRpro_2613-bp	-1925	-1911	+	17.3485	7.09e-07	0.00666	CGCGGCGGCGGCGGC	6.14935	cluster_3	ERF/DREB_A
MA1833.1	Zm00001d049364	SiRpro_2613-bp	-1925	-1910	-	25.5986	1.34e-10	2.01e-06	CGCCGCCGCCGCCGCG	9.8729	cluster_3	ERF/DREB_A
MA1833.1	Zm00001d049364	SiRpro_2613-bp	-1925	-1910	+	10.2465	4.79e-05	0.0231	CGCGGCGGCGGCGGCG	4.31966	cluster_3	ERF/DREB_A
MA2022.1	LOB	SiRpro_2613-bp	-1925	-1909	-	25.7374	1.77e-10	3.59e-06	CCGCCGCCGCCGCCGCG	9.75203	cluster_3	ERF/DREB_A
MA1239.1	ERF104	SiRpro_2613-bp	-1925	-1907	-	25.803	3.93e-11	8.03e-07	CGCCGCCGCCGCCGCCGCG	10.4056	cluster_3	ERF/DREB_A
MA1244.1	ABR1	SiRpro_2613-bp	-1925	-1907	+	21.2273	1.39e-08	0.000284	CGCGGCGGCGGCGGCGGCG	7.85699	cluster_3	ERF/DREB_A
MA1240.1	ERF10	SiRpro_2613-bp	-1925	-1905	-	26.2727	4.19e-12	1.29e-07	GCCGCCGCCGCCGCCGCCGCG	11.3778	cluster_3	ERF/DREB_A
MA1246.1	LEP	SiRpro_2613-bp	-1925	-1905	-	25.7879	4.5e-11	9.2e-07	GCCGCCGCCGCCGCCGCCGCG	10.3468	cluster_3	ERF/DREB_A
MA1424.1	ERF019	SiRpro_2613-bp	-1924	-1910	-	12.6557	2.66e-05	0.117	CGCCGCCGCCGCCGC	4.57512	cluster_11	ERF/DREB_B
MA1220.1	TINY	SiRpro_2613-bp	-1924	-1910	-	11.3939	6.05e-05	0.213	CGCCGCCGCCGCCGC	4.21824	cluster_11	ERF/DREB_B
MA1679.1	RAP2-1	SiRpro_2613-bp	-1924	-1910	-	9.14754	0.00014	0.309	CGCCGCCGCCGCCGC	3.85387	cluster_11	ERF/DREB_B
MA1053.1	ERF109	SiRpro_2613-bp	-1924	-1917	+	7.20408	0.000425	0.169	GCGGCGGC	3.37161	cluster_3	ERF/DREB_A
MA1051.1	RAP2-3	SiRpro_2613-bp	-1924	-1917	+	7.91743	0.000558	0.221	GCGGCGGC	3.25337	cluster_3	ERF/DREB_A
MA1804.1	WIN1	SiRpro_2613-bp	-1924	-1915	-	12.7111	1.26e-06	0.00775	CCGCCGCCGC	5.89963	cluster_3	ERF/DREB_A
MA0998.1	ERF096	SiRpro_2613-bp	-1924	-1915	-	13.1418	3e-06	0.0142	CCGCCGCCGC	5.52288	cluster_3	ERF/DREB_A
MA1006.1	ERF6	SiRpro_2613-bp	-1924	-1915	-	11.5082	8.68e-05	0.167	CCGCCGCCGC	4.06148	cluster_3	ERF/DREB_A
MA1006.1	ERF6	SiRpro_2613-bp	-1924	-1915	+	-1.63934	0.000568	0.232	GCGGCGGCGG	3.24565	cluster_3	ERF/DREB_A
MA1005.2	ERF3	SiRpro_2613-bp	-1924	-1914	-	18.7069	7.65e-08	0.000589	GCCGCCGCCGC	7.11634	cluster_3	ERF/DREB_A
MA1245.2	ERF112	SiRpro_2613-bp	-1924	-1914	-	18.7195	7.65e-08	0.000588	GCCGCCGCCGC	7.11634	cluster_3	ERF/DREB_A
MA1831.1	Zm00001d031796	SiRpro_2613-bp	-1924	-1913	-	8.24823	0.000274	0.109	CGCCGCCGCCGC	3.56225	cluster_3	ERF/DREB_A
MA1817.1	Zm00001d020267	SiRpro_2613-bp	-1924	-1912	-	22.8485	3.89e-09	5.89e-05	CCGCCGCCGCCGC	8.41005	cluster_3	ERF/DREB_A
MA2021.1	LBD13	SiRpro_2613-bp	-1924	-1912	-	12.4878	3.1e-05	0.135	CCGCCGCCGCCGC	4.50864	cluster_3	ERF/DREB_A
MA1817.1	Zm00001d020267	SiRpro_2613-bp	-1924	-1912	+	7.48485	0.000241	0.0675	GCGGCGGCGGCGG	3.61798	cluster_3	ERF/DREB_A
MA1820.1	Zm00001d024324	SiRpro_2613-bp	-1924	-1912	+	7.49091	0.000251	0.0626	GCGGCGGCGGCGG	3.60033	cluster_3	ERF/DREB_A
MA2017.1	JUB1	SiRpro_2613-bp	-1924	-1911	+	7.22727	0.00061	0.46	GCGGCGGCGGCGGC	3.21467	cluster_3	ERF/DREB_A
MA1000.2	ERF105	SiRpro_2613-bp	-1924	-1910	+	23.0909	4.38e-10	6.75e-06	GCGGCGGCGGCGGCG	9.35853	cluster_3	ERF/DREB_A
MA2013.1	ERF115	SiRpro_2613-bp	-1924	-1910	-	22.9032	9.72e-10	1.49e-05	CGCCGCCGCCGCCGC	9.01233	cluster_3	ERF/DREB_A
MA1225.1	ERF5	SiRpro_2613-bp	-1924	-1910	+	5.56061	0.0004	0.105	GCGGCGGCGGCGGCG	3.39794	cluster_3	ERF/DREB_A
MA1221.1	RAP2-6	SiRpro_2613-bp	-1924	-1910	-	3.80303	0.000715	0.185	CGCCGCCGCCGCCGC	3.14569	cluster_3	ERF/DREB_A
MA1264.1	ERF095	SiRpro_2613-bp	-1924	-1910	-	1.04545	0.000987	0.212	CGCCGCCGCCGCCGC	3.00568	cluster_3	ERF/DREB_A
MA1228.1	ERF091	SiRpro_2613-bp	-1924	-1908	+	26.1667	1e-11	2.06e-07	GCGGCGGCGGCGGCGGC	11	cluster_3	ERF/DREB_A
MA0994.2	ERF8	SiRpro_2613-bp	-1924	-1907	-	4.98485	0.000613	0.13	CGCCGCCGCCGCCGCCGC	3.21254	cluster_3	ERF/DREB_A
MA1815.1	GRF4	SiRpro_2613-bp	-1924	-1912	-	6.39024	0.000788	0.499	CCGCCGCCGCCGC	3.10347	cluster_40	GRF4
MA2040.1	AT5G05550	SiRpro_2613-bp	-1923	-1911	-	8.48276	0.000223	0.215	GCCGCCGCCGCCG	3.6517	cluster_10	C10
MA2039.1	ASIL2	SiRpro_2613-bp	-1923	-1911	-	7.65574	0.000324	0.275	GCCGCCGCCGCCG	3.48945	cluster_10	C10
MA0986.1	DREB2C	SiRpro_2613-bp	-1923	-1916	-	6.38532	0.000747	0.468	CGCCGCCG	3.12668	cluster_11	ERF/DREB_B
MA1238.2	ERF038	SiRpro_2613-bp	-1923	-1911	-	8.17241	0.000241	0.379	GCCGCCGCCGCCG	3.61798	cluster_11	ERF/DREB_B
MA1253.1	ERF036	SiRpro_2613-bp	-1923	-1910	+	5.16667	0.00097	1	CGGCGGCGGCGGCG	3.01323	cluster_11	ERF/DREB_B
MA1233.2	ERF021	SiRpro_2613-bp	-1923	-1909	-	13.1927	1.7e-05	0.0808	CCGCCGCCGCCGCCG	4.76955	cluster_11	ERF/DREB_B
MA1229.1	ERF034	SiRpro_2613-bp	-1923	-1909	+	10.0152	9.97e-05	0.326	CGGCGGCGGCGGCGG	4.0013	cluster_11	ERF/DREB_B
MA1752.1	ERF025	SiRpro_2613-bp	-1923	-1909	-	8.72131	0.000206	0.494	CCGCCGCCGCCGCCG	3.68613	cluster_11	ERF/DREB_B
MA1376.1	DEAR3	SiRpro_2613-bp	-1923	-1907	+	5.19697	0.000218	0.364	CGGCGGCGGCGGCGGCG	3.66154	cluster_11	ERF/DREB_B
MA1243.1	DREB2E	SiRpro_2613-bp	-1923	-1907	-	6.15152	0.000262	0.473	CGCCGCCGCCGCCGCCG	3.5817	cluster_11	ERF/DREB_B
MA1258.1	DREB2A	SiRpro_2613-bp	-1923	-1903	+	14.1364	1e-05	0.0774	CGGCGGCGGCGGCGGCGGCGG	5	cluster_11	ERF/DREB_B
MA1049.1	ERF094	SiRpro_2613-bp	-1923	-1916	-	14.7377	6.67e-06	0.0165	CGCCGCCG	5.17587	cluster_3	ERF/DREB_A
MA1034.1	Os05g0497200	SiRpro_2613-bp	-1923	-1916	-	15.5138	6.67e-06	0.0164	CGCCGCCG	5.17587	cluster_3	ERF/DREB_A
MA0979.1	ERF008	SiRpro_2613-bp	-1923	-1916	-	12.9032	1.33e-05	0.0329	CGCCGCCG	4.87615	cluster_3	ERF/DREB_A
MA1004.1	ERF13	SiRpro_2613-bp	-1923	-1916	-	13.5082	1.48e-05	0.0284	CGCCGCCG	4.82974	cluster_3	ERF/DREB_A
MA0567.1	ERF1B	SiRpro_2613-bp	-1923	-1916	-	13.9268	2.47e-05	0.0463	CGCCGCCG	4.6073	cluster_3	ERF/DREB_A
MA1034.1	Os05g0497200	SiRpro_2613-bp	-1923	-1916	+	6.16514	0.00044	0.149	CGGCGGCG	3.35655	cluster_3	ERF/DREB_A
MA1004.1	ERF13	SiRpro_2613-bp	-1923	-1916	+	6.44262	0.000807	0.267	CGGCGGCG	3.09313	cluster_3	ERF/DREB_A
MA0997.1	ERF069	SiRpro_2613-bp	-1923	-1915	-	10.6935	6.67e-06	0.0158	CCGCCGCCG	5.17587	cluster_3	ERF/DREB_A
MA0123.1	abi4	SiRpro_2613-bp	-1923	-1914	+	8.32584	0.000485	0.21	CGGCGGCGGC	3.31426	cluster_3	ERF/DREB_A
MA1671.1	ERF118	SiRpro_2613-bp	-1923	-1913	-	18.4	7.65e-08	0.000523	CGCCGCCGCCG	7.11634	cluster_3	ERF/DREB_A
MA0976.2	CRF4	SiRpro_2613-bp	-1923	-1912	-	20.1633	3.82e-08	0.000587	CCGCCGCCGCCG	7.41794	cluster_3	ERF/DREB_A
MA1001.3	ERF11	SiRpro_2613-bp	-1923	-1912	-	19.7041	6.38e-08	0.00098	CCGCCGCCGCCG	7.19518	cluster_3	ERF/DREB_A
MA1831.1	Zm00001d031796	SiRpro_2613-bp	-1923	-1912	+	14.5603	5.36e-06	0.0183	CGGCGGCGGCGG	5.27084	cluster_3	ERF/DREB_A
MA1820.1	Zm00001d024324	SiRpro_2613-bp	-1923	-1911	-	22.5636	3.89e-09	5.92e-05	GCCGCCGCCGCCG	8.41005	cluster_3	ERF/DREB_A
MA1817.1	Zm00001d020267	SiRpro_2613-bp	-1923	-1911	+	7.67273	0.00022	0.0664	CGGCGGCGGCGGC	3.65758	cluster_3	ERF/DREB_A
MA1264.1	ERF095	SiRpro_2613-bp	-1923	-1909	+	24.0758	1.98e-10	4.06e-06	CGGCGGCGGCGGCGG	9.70333	cluster_3	ERF/DREB_A
MA1225.1	ERF5	SiRpro_2613-bp	-1923	-1909	-	24.5758	1.98e-10	4.05e-06	CCGCCGCCGCCGCCG	9.70333	cluster_3	ERF/DREB_A
MA1252.1	ERF086	SiRpro_2613-bp	-1923	-1909	-	22.197	7.31e-10	1.5e-05	CCGCCGCCGCCGCCG	9.13608	cluster_3	ERF/DREB_A
MA1247.1	ERF087	SiRpro_2613-bp	-1923	-1909	+	22.7424	1.02e-09	2.1e-05	CGGCGGCGGCGGCGG	8.9914	cluster_3	ERF/DREB_A
MA1221.1	RAP2-6	SiRpro_2613-bp	-1923	-1909	+	22.6667	1.67e-09	3.44e-05	CGGCGGCGGCGGCGG	8.77728	cluster_3	ERF/DREB_A
MA1753.1	ERF057	SiRpro_2613-bp	-1923	-1909	-	22.4262	3.57e-09	7.34e-05	CCGCCGCCGCCGCCG	8.44733	cluster_3	ERF/DREB_A
MA1266.1	RAP2-11	SiRpro_2613-bp	-1923	-1909	-	19.1818	1.06e-08	0.000217	CCGCCGCCGCCGCCG	7.97469	cluster_3	ERF/DREB_A
MA1250.1	DREB2D	SiRpro_2613-bp	-1923	-1909	-	20.7576	1.24e-08	0.000255	CCGCCGCCGCCGCCG	7.90658	cluster_3	ERF/DREB_A
MA1222.1	ERF014	SiRpro_2613-bp	-1923	-1909	-	19.3182	1.31e-07	0.00175	CCGCCGCCGCCGCCG	6.88273	cluster_3	ERF/DREB_A
MA1261.1	ERF122	SiRpro_2613-bp	-1923	-1909	+	16.9342	2.14e-07	0.00264	CGGCGGCGGCGGCGG	6.66959	cluster_3	ERF/DREB_A
MA2013.1	ERF115	SiRpro_2613-bp	-1923	-1909	+	3.6129	0.000879	0.168	CGGCGGCGGCGGCGG	3.05601	cluster_3	ERF/DREB_A
MA1833.1	Zm00001d049364	SiRpro_2613-bp	-1923	-1908	+	8.73239	0.000103	0.0324	CGGCGGCGGCGGCGGC	3.98716	cluster_3	ERF/DREB_A
MA0994.2	ERF8	SiRpro_2613-bp	-1923	-1906	+	23.4848	3.2e-10	9.81e-06	CGGCGGCGGCGGCGGCGG	9.49485	cluster_3	ERF/DREB_A
MA1236.1	ERF003	SiRpro_2613-bp	-1923	-1905	+	25.1364	5.72e-11	1.76e-06	CGGCGGCGGCGGCGGCGGC	10.2426	cluster_3	ERF/DREB_A
MA1244.1	ABR1	SiRpro_2613-bp	-1923	-1905	-	4.95455	0.000568	0.18	GCCGCCGCCGCCGCCGCCG	3.24565	cluster_3	ERF/DREB_A
MA1262.1	ERF2	SiRpro_2613-bp	-1923	-1903	-	28.5909	2.59e-14	1.59e-09	CCGCCGCCGCCGCCGCCGCCG	13.5867	cluster_3	ERF/DREB_A
MA1257.1	ERF9	SiRpro_2613-bp	-1923	-1903	+	30.6818	5.75e-14	3.53e-09	CGGCGGCGGCGGCGGCGGCGG	13.2403	cluster_3	ERF/DREB_A
MA1754.1	ERF073	SiRpro_2613-bp	-1923	-1903	-	26.4262	1.09e-12	6.7e-08	CCGCCGCCGCCGCCGCCGCCG	11.9626	cluster_3	ERF/DREB_A
MA1256.1	RAP2-12	SiRpro_2613-bp	-1923	-1903	+	25.2424	1.68e-11	1.04e-06	CGGCGGCGGCGGCGGCGGCGG	10.7747	cluster_3	ERF/DREB_A
MA2040.1	AT5G05550	SiRpro_2613-bp	-1922	-1910	+	6.12069	0.000626	0.293	GGCGGCGGCGGCG	3.20343	cluster_10	C10
MA2039.1	ASIL2	SiRpro_2613-bp	-1922	-1910	+	6.06557	0.000645	0.316	GGCGGCGGCGGCG	3.19044	cluster_10	C10
MA0995.2	ERF039	SiRpro_2613-bp	-1922	-1912	-	8.47191	0.000291	0.496	CCGCCGCCGCC	3.53611	cluster_11	ERF/DREB_B
MA2012.1	ERF023	SiRpro_2613-bp	-1922	-1912	-	5.22857	0.000659	0.63	CCGCCGCCGCC	3.18111	cluster_11	ERF/DREB_B
MA1265.2	ERF015	SiRpro_2613-bp	-1922	-1911	-	8.80328	0.000165	0.299	GCCGCCGCCGCC	3.78252	cluster_11	ERF/DREB_B
MA2011.1	ERF010	SiRpro_2613-bp	-1922	-1911	-	9.04918	0.000192	0.345	GCCGCCGCCGCC	3.7167	cluster_11	ERF/DREB_B
MA1230.1	ERF037	SiRpro_2613-bp	-1922	-1909	-	5.84848	0.000243	0.452	CCGCCGCCGCCGCC	3.61439	cluster_11	ERF/DREB_B
MA1259.1	ERF023	SiRpro_2613-bp	-1922	-1908	+	8.80303	0.000107	0.294	GGCGGCGGCGGCGGC	3.97062	cluster_11	ERF/DREB_B
MA1241.1	ERF043	SiRpro_2613-bp	-1922	-1907	-	-3.5	0.000983	0.74	CGCCGCCGCCGCCGCC	3.00745	cluster_11	ERF/DREB_B
MA1251.1	RAP2-9	SiRpro_2613-bp	-1922	-1904	-	4.51515	0.000257	0.425	CGCCGCCGCCGCCGCCGCC	3.59007	cluster_11	ERF/DREB_B
MA1260.1	ERF013	SiRpro_2613-bp	-1922	-1902	+	15.9848	2.65e-06	0.0502	GGCGGCGGCGGCGGCGGCGGC	5.57675	cluster_11	ERF/DREB_B
MA1232.1	ERF054	SiRpro_2613-bp	-1922	-1903	+	23.2727	4.97e-12	3.05e-07	GGCGGCGGCGGCGGCGGCGG	11.3036	cluster_27	ERF/DREB_C
MA1248.1	ERF012	SiRpro_2613-bp	-1922	-1903	-	19.5606	5.19e-08	0.00159	CCGCCGCCGCCGCCGCCGCC	7.28483	cluster_27	ERF/DREB_C
MA0975.1	CRF2	SiRpro_2613-bp	-1922	-1915	-	15.1967	6.67e-06	0.0242	CCGCCGCC	5.17587	cluster_3	ERF/DREB_A
MA1053.1	ERF109	SiRpro_2613-bp	-1922	-1915	-	14.3571	1.33e-05	0.0294	CCGCCGCC	4.87615	cluster_3	ERF/DREB_A
MA1051.1	RAP2-3	SiRpro_2613-bp	-1922	-1915	-	13.211	1.33e-05	0.0294	CCGCCGCC	4.87615	cluster_3	ERF/DREB_A
MA1818.1	Zm00001d052229	SiRpro_2613-bp	-1922	-1913	-	18.2115	3.39e-07	0.00189	CGCCGCCGCC	6.4698	cluster_3	ERF/DREB_A
MA0123.1	abi4	SiRpro_2613-bp	-1922	-1913	-	13.8876	3.93e-06	0.0173	CGCCGCCGCC	5.40561	cluster_3	ERF/DREB_A
MA0993.1	ERF7	SiRpro_2613-bp	-1922	-1913	-	10.6935	2.35e-05	0.0538	CGCCGCCGCC	4.62893	cluster_3	ERF/DREB_A
MA1832.1	Zm00001d002364	SiRpro_2613-bp	-1922	-1912	-	19.9388	7.65e-08	0.000781	CCGCCGCCGCC	7.11634	cluster_3	ERF/DREB_A
MA1821.1	Zm00001d020595	SiRpro_2613-bp	-1922	-1912	+	20.4615	7.65e-08	0.000785	GGCGGCGGCGG	7.11634	cluster_3	ERF/DREB_A
MA1242.1	DREB2F	SiRpro_2613-bp	-1922	-1912	-	18.8182	2.83e-07	0.00291	CCGCCGCCGCC	6.54821	cluster_3	ERF/DREB_A
MA1819.1	Zm00001d005892	SiRpro_2613-bp	-1922	-1911	-	20.1212	1.72e-08	0.000175	GCCGCCGCCGCC	7.76447	cluster_3	ERF/DREB_A
MA0992.2	ERF4	SiRpro_2613-bp	-1922	-1911	-	14.6557	6.59e-06	0.0407	GCCGCCGCCGCC	5.18111	cluster_3	ERF/DREB_A
MA1819.1	Zm00001d005892	SiRpro_2613-bp	-1922	-1911	+	10.6727	6.94e-05	0.0399	GGCGGCGGCGGC	4.15864	cluster_3	ERF/DREB_A
MA1820.1	Zm00001d024324	SiRpro_2613-bp	-1922	-1910	+	8.75152	0.000131	0.0447	GGCGGCGGCGGCG	3.88273	cluster_3	ERF/DREB_A
MA1231.2	ERF15	SiRpro_2613-bp	-1922	-1909	-	17.9213	6.74e-08	0.000692	CCGCCGCCGCCGCC	7.17134	cluster_3	ERF/DREB_A
MA1263.1	ERF055	SiRpro_2613-bp	-1922	-1909	+	13.4394	1.73e-05	0.0669	GGCGGCGGCGGCGG	4.76195	cluster_3	ERF/DREB_A
MA1234.1	ERF017	SiRpro_2613-bp	-1922	-1909	+	8.83333	0.000221	0.325	GGCGGCGGCGGCGG	3.65561	cluster_3	ERF/DREB_A
MA1226.1	DREB2G	SiRpro_2613-bp	-1922	-1908	+	20.4697	2.56e-08	0.000525	GGCGGCGGCGGCGGC	7.59176	cluster_3	ERF/DREB_A
MA1833.1	Zm00001d049364	SiRpro_2613-bp	-1922	-1907	-	26.6549	4.45e-11	8.93e-07	CGCCGCCGCCGCCGCC	10.3516	cluster_3	ERF/DREB_A
MA1833.1	Zm00001d049364	SiRpro_2613-bp	-1922	-1907	+	9.14789	8.38e-05	0.0293	GGCGGCGGCGGCGGCG	4.07676	cluster_3	ERF/DREB_A
MA2022.1	LOB	SiRpro_2613-bp	-1922	-1906	-	27.8687	1e-11	3.05e-07	CCGCCGCCGCCGCCGCC	11	cluster_3	ERF/DREB_A
MA1239.1	ERF104	SiRpro_2613-bp	-1922	-1904	-	27.6667	5.1e-13	1.57e-08	CGCCGCCGCCGCCGCCGCC	12.2924	cluster_3	ERF/DREB_A
MA1244.1	ABR1	SiRpro_2613-bp	-1922	-1904	+	23.697	3.36e-10	1.03e-05	GGCGGCGGCGGCGGCGGCG	9.47366	cluster_3	ERF/DREB_A
MA1240.1	ERF10	SiRpro_2613-bp	-1922	-1902	-	27.3485	5.75e-14	3.53e-09	GCCGCCGCCGCCGCCGCCGCC	13.2403	cluster_3	ERF/DREB_A
MA1246.1	LEP	SiRpro_2613-bp	-1922	-1902	-	28.4545	1.28e-13	7.82e-09	GCCGCCGCCGCCGCCGCCGCC	12.8928	cluster_3	ERF/DREB_A
MA1424.1	ERF019	SiRpro_2613-bp	-1921	-1907	-	12.6557	2.66e-05	0.117	CGCCGCCGCCGCCGC	4.57512	cluster_11	ERF/DREB_B
MA1220.1	TINY	SiRpro_2613-bp	-1921	-1907	-	11.3939	6.05e-05	0.213	CGCCGCCGCCGCCGC	4.21824	cluster_11	ERF/DREB_B
MA1679.1	RAP2-1	SiRpro_2613-bp	-1921	-1907	-	9.14754	0.00014	0.309	CGCCGCCGCCGCCGC	3.85387	cluster_11	ERF/DREB_B
MA1053.1	ERF109	SiRpro_2613-bp	-1921	-1914	+	7.20408	0.000425	0.169	GCGGCGGC	3.37161	cluster_3	ERF/DREB_A
MA1051.1	RAP2-3	SiRpro_2613-bp	-1921	-1914	+	7.91743	0.000558	0.221	GCGGCGGC	3.25337	cluster_3	ERF/DREB_A
MA1804.1	WIN1	SiRpro_2613-bp	-1921	-1912	-	12.7111	1.26e-06	0.00775	CCGCCGCCGC	5.89963	cluster_3	ERF/DREB_A
MA0998.1	ERF096	SiRpro_2613-bp	-1921	-1912	-	13.1418	3e-06	0.0142	CCGCCGCCGC	5.52288	cluster_3	ERF/DREB_A
MA1006.1	ERF6	SiRpro_2613-bp	-1921	-1912	-	11.5082	8.68e-05	0.167	CCGCCGCCGC	4.06148	cluster_3	ERF/DREB_A
MA1006.1	ERF6	SiRpro_2613-bp	-1921	-1912	+	-1.63934	0.000568	0.232	GCGGCGGCGG	3.24565	cluster_3	ERF/DREB_A
MA1005.2	ERF3	SiRpro_2613-bp	-1921	-1911	-	18.7069	7.65e-08	0.000589	GCCGCCGCCGC	7.11634	cluster_3	ERF/DREB_A
MA1245.2	ERF112	SiRpro_2613-bp	-1921	-1911	-	18.7195	7.65e-08	0.000588	GCCGCCGCCGC	7.11634	cluster_3	ERF/DREB_A
MA1831.1	Zm00001d031796	SiRpro_2613-bp	-1921	-1910	-	8.24823	0.000274	0.109	CGCCGCCGCCGC	3.56225	cluster_3	ERF/DREB_A
MA1817.1	Zm00001d020267	SiRpro_2613-bp	-1921	-1909	-	22.8485	3.89e-09	5.89e-05	CCGCCGCCGCCGC	8.41005	cluster_3	ERF/DREB_A
MA2021.1	LBD13	SiRpro_2613-bp	-1921	-1909	-	12.4878	3.1e-05	0.135	CCGCCGCCGCCGC	4.50864	cluster_3	ERF/DREB_A
MA1817.1	Zm00001d020267	SiRpro_2613-bp	-1921	-1909	+	7.48485	0.000241	0.0675	GCGGCGGCGGCGG	3.61798	cluster_3	ERF/DREB_A
MA1820.1	Zm00001d024324	SiRpro_2613-bp	-1921	-1909	+	7.49091	0.000251	0.0626	GCGGCGGCGGCGG	3.60033	cluster_3	ERF/DREB_A
MA2017.1	JUB1	SiRpro_2613-bp	-1921	-1908	+	7.22727	0.00061	0.46	GCGGCGGCGGCGGC	3.21467	cluster_3	ERF/DREB_A
MA1000.2	ERF105	SiRpro_2613-bp	-1921	-1907	+	23.0909	4.38e-10	6.75e-06	GCGGCGGCGGCGGCG	9.35853	cluster_3	ERF/DREB_A
MA2013.1	ERF115	SiRpro_2613-bp	-1921	-1907	-	22.9032	9.72e-10	1.49e-05	CGCCGCCGCCGCCGC	9.01233	cluster_3	ERF/DREB_A
MA1225.1	ERF5	SiRpro_2613-bp	-1921	-1907	+	5.56061	0.0004	0.105	GCGGCGGCGGCGGCG	3.39794	cluster_3	ERF/DREB_A
MA1221.1	RAP2-6	SiRpro_2613-bp	-1921	-1907	-	3.80303	0.000715	0.185	CGCCGCCGCCGCCGC	3.14569	cluster_3	ERF/DREB_A
MA1264.1	ERF095	SiRpro_2613-bp	-1921	-1907	-	1.04545	0.000987	0.212	CGCCGCCGCCGCCGC	3.00568	cluster_3	ERF/DREB_A
MA1228.1	ERF091	SiRpro_2613-bp	-1921	-1905	+	26.1667	1e-11	2.06e-07	GCGGCGGCGGCGGCGGC	11	cluster_3	ERF/DREB_A
MA0994.2	ERF8	SiRpro_2613-bp	-1921	-1904	-	4.98485	0.000613	0.13	CGCCGCCGCCGCCGCCGC	3.21254	cluster_3	ERF/DREB_A
MA1815.1	GRF4	SiRpro_2613-bp	-1921	-1909	-	6.39024	0.000788	0.499	CCGCCGCCGCCGC	3.10347	cluster_40	GRF4
MA2040.1	AT5G05550	SiRpro_2613-bp	-1920	-1908	-	8.48276	0.000223	0.215	GCCGCCGCCGCCG	3.6517	cluster_10	C10
MA2039.1	ASIL2	SiRpro_2613-bp	-1920	-1908	-	7.65574	0.000324	0.275	GCCGCCGCCGCCG	3.48945	cluster_10	C10
MA0986.1	DREB2C	SiRpro_2613-bp	-1920	-1913	-	6.38532	0.000747	0.468	CGCCGCCG	3.12668	cluster_11	ERF/DREB_B
MA1238.2	ERF038	SiRpro_2613-bp	-1920	-1908	-	8.17241	0.000241	0.379	GCCGCCGCCGCCG	3.61798	cluster_11	ERF/DREB_B
MA1253.1	ERF036	SiRpro_2613-bp	-1920	-1907	+	5.16667	0.00097	1	CGGCGGCGGCGGCG	3.01323	cluster_11	ERF/DREB_B
MA1233.2	ERF021	SiRpro_2613-bp	-1920	-1906	-	13.1927	1.7e-05	0.0808	CCGCCGCCGCCGCCG	4.76955	cluster_11	ERF/DREB_B
MA1229.1	ERF034	SiRpro_2613-bp	-1920	-1906	+	10.0152	9.97e-05	0.326	CGGCGGCGGCGGCGG	4.0013	cluster_11	ERF/DREB_B
MA1752.1	ERF025	SiRpro_2613-bp	-1920	-1906	-	8.72131	0.000206	0.494	CCGCCGCCGCCGCCG	3.68613	cluster_11	ERF/DREB_B
MA1376.1	DEAR3	SiRpro_2613-bp	-1920	-1904	+	5.19697	0.000218	0.364	CGGCGGCGGCGGCGGCG	3.66154	cluster_11	ERF/DREB_B
MA1243.1	DREB2E	SiRpro_2613-bp	-1920	-1904	-	6.15152	0.000262	0.473	CGCCGCCGCCGCCGCCG	3.5817	cluster_11	ERF/DREB_B
MA1258.1	DREB2A	SiRpro_2613-bp	-1920	-1900	+	13.6818	1.4e-05	0.0802	CGGCGGCGGCGGCGGCGGCGA	4.85387	cluster_11	ERF/DREB_B
MA1049.1	ERF094	SiRpro_2613-bp	-1920	-1913	-	14.7377	6.67e-06	0.0165	CGCCGCCG	5.17587	cluster_3	ERF/DREB_A
MA1034.1	Os05g0497200	SiRpro_2613-bp	-1920	-1913	-	15.5138	6.67e-06	0.0164	CGCCGCCG	5.17587	cluster_3	ERF/DREB_A
MA0979.1	ERF008	SiRpro_2613-bp	-1920	-1913	-	12.9032	1.33e-05	0.0329	CGCCGCCG	4.87615	cluster_3	ERF/DREB_A
MA1004.1	ERF13	SiRpro_2613-bp	-1920	-1913	-	13.5082	1.48e-05	0.0284	CGCCGCCG	4.82974	cluster_3	ERF/DREB_A
MA0567.1	ERF1B	SiRpro_2613-bp	-1920	-1913	-	13.9268	2.47e-05	0.0463	CGCCGCCG	4.6073	cluster_3	ERF/DREB_A
MA1034.1	Os05g0497200	SiRpro_2613-bp	-1920	-1913	+	6.16514	0.00044	0.149	CGGCGGCG	3.35655	cluster_3	ERF/DREB_A
MA1004.1	ERF13	SiRpro_2613-bp	-1920	-1913	+	6.44262	0.000807	0.267	CGGCGGCG	3.09313	cluster_3	ERF/DREB_A
MA0997.1	ERF069	SiRpro_2613-bp	-1920	-1912	-	10.6935	6.67e-06	0.0158	CCGCCGCCG	5.17587	cluster_3	ERF/DREB_A
MA0123.1	abi4	SiRpro_2613-bp	-1920	-1911	+	8.32584	0.000485	0.21	CGGCGGCGGC	3.31426	cluster_3	ERF/DREB_A
MA1671.1	ERF118	SiRpro_2613-bp	-1920	-1910	-	18.4	7.65e-08	0.000523	CGCCGCCGCCG	7.11634	cluster_3	ERF/DREB_A
MA0976.2	CRF4	SiRpro_2613-bp	-1920	-1909	-	20.1633	3.82e-08	0.000587	CCGCCGCCGCCG	7.41794	cluster_3	ERF/DREB_A
MA1001.3	ERF11	SiRpro_2613-bp	-1920	-1909	-	19.7041	6.38e-08	0.00098	CCGCCGCCGCCG	7.19518	cluster_3	ERF/DREB_A
MA1831.1	Zm00001d031796	SiRpro_2613-bp	-1920	-1909	+	14.5603	5.36e-06	0.0183	CGGCGGCGGCGG	5.27084	cluster_3	ERF/DREB_A
MA1820.1	Zm00001d024324	SiRpro_2613-bp	-1920	-1908	-	22.5636	3.89e-09	5.92e-05	GCCGCCGCCGCCG	8.41005	cluster_3	ERF/DREB_A
MA1817.1	Zm00001d020267	SiRpro_2613-bp	-1920	-1908	+	7.67273	0.00022	0.0664	CGGCGGCGGCGGC	3.65758	cluster_3	ERF/DREB_A
MA1264.1	ERF095	SiRpro_2613-bp	-1920	-1906	+	24.0758	1.98e-10	4.06e-06	CGGCGGCGGCGGCGG	9.70333	cluster_3	ERF/DREB_A
MA1225.1	ERF5	SiRpro_2613-bp	-1920	-1906	-	24.5758	1.98e-10	4.05e-06	CCGCCGCCGCCGCCG	9.70333	cluster_3	ERF/DREB_A
MA1252.1	ERF086	SiRpro_2613-bp	-1920	-1906	-	22.197	7.31e-10	1.5e-05	CCGCCGCCGCCGCCG	9.13608	cluster_3	ERF/DREB_A
MA1247.1	ERF087	SiRpro_2613-bp	-1920	-1906	+	22.7424	1.02e-09	2.1e-05	CGGCGGCGGCGGCGG	8.9914	cluster_3	ERF/DREB_A
MA1221.1	RAP2-6	SiRpro_2613-bp	-1920	-1906	+	22.6667	1.67e-09	3.44e-05	CGGCGGCGGCGGCGG	8.77728	cluster_3	ERF/DREB_A
MA1753.1	ERF057	SiRpro_2613-bp	-1920	-1906	-	22.4262	3.57e-09	7.34e-05	CCGCCGCCGCCGCCG	8.44733	cluster_3	ERF/DREB_A
MA1266.1	RAP2-11	SiRpro_2613-bp	-1920	-1906	-	19.1818	1.06e-08	0.000217	CCGCCGCCGCCGCCG	7.97469	cluster_3	ERF/DREB_A
MA1250.1	DREB2D	SiRpro_2613-bp	-1920	-1906	-	20.7576	1.24e-08	0.000255	CCGCCGCCGCCGCCG	7.90658	cluster_3	ERF/DREB_A
MA1222.1	ERF014	SiRpro_2613-bp	-1920	-1906	-	19.3182	1.31e-07	0.00175	CCGCCGCCGCCGCCG	6.88273	cluster_3	ERF/DREB_A
MA1261.1	ERF122	SiRpro_2613-bp	-1920	-1906	+	16.9342	2.14e-07	0.00264	CGGCGGCGGCGGCGG	6.66959	cluster_3	ERF/DREB_A
MA2013.1	ERF115	SiRpro_2613-bp	-1920	-1906	+	3.6129	0.000879	0.168	CGGCGGCGGCGGCGG	3.05601	cluster_3	ERF/DREB_A
MA1833.1	Zm00001d049364	SiRpro_2613-bp	-1920	-1905	+	8.73239	0.000103	0.0324	CGGCGGCGGCGGCGGC	3.98716	cluster_3	ERF/DREB_A
MA0994.2	ERF8	SiRpro_2613-bp	-1920	-1903	+	23.4848	3.2e-10	9.81e-06	CGGCGGCGGCGGCGGCGG	9.49485	cluster_3	ERF/DREB_A
MA1236.1	ERF003	SiRpro_2613-bp	-1920	-1902	+	25.1364	5.72e-11	1.76e-06	CGGCGGCGGCGGCGGCGGC	10.2426	cluster_3	ERF/DREB_A
MA1244.1	ABR1	SiRpro_2613-bp	-1920	-1902	-	4.95455	0.000568	0.18	GCCGCCGCCGCCGCCGCCG	3.24565	cluster_3	ERF/DREB_A
MA1257.1	ERF9	SiRpro_2613-bp	-1920	-1900	+	29.6818	4.22e-13	1.29e-08	CGGCGGCGGCGGCGGCGGCGA	12.3747	cluster_3	ERF/DREB_A
MA1262.1	ERF2	SiRpro_2613-bp	-1920	-1900	-	27.3939	1.03e-12	3.17e-08	TCGCCGCCGCCGCCGCCGCCG	11.9872	cluster_3	ERF/DREB_A
MA1754.1	ERF073	SiRpro_2613-bp	-1920	-1900	-	25.3607	3.67e-11	1.13e-06	TCGCCGCCGCCGCCGCCGCCG	10.4353	cluster_3	ERF/DREB_A
MA1256.1	RAP2-12	SiRpro_2613-bp	-1920	-1900	+	24.2576	1.53e-10	4.71e-06	CGGCGGCGGCGGCGGCGGCGA	9.81531	cluster_3	ERF/DREB_A
MA2040.1	AT5G05550	SiRpro_2613-bp	-1919	-1907	+	6.12069	0.000626	0.293	GGCGGCGGCGGCG	3.20343	cluster_10	C10
MA2039.1	ASIL2	SiRpro_2613-bp	-1919	-1907	+	6.06557	0.000645	0.316	GGCGGCGGCGGCG	3.19044	cluster_10	C10
MA0995.2	ERF039	SiRpro_2613-bp	-1919	-1909	-	8.47191	0.000291	0.496	CCGCCGCCGCC	3.53611	cluster_11	ERF/DREB_B
MA2012.1	ERF023	SiRpro_2613-bp	-1919	-1909	-	5.22857	0.000659	0.63	CCGCCGCCGCC	3.18111	cluster_11	ERF/DREB_B
MA1265.2	ERF015	SiRpro_2613-bp	-1919	-1908	-	8.80328	0.000165	0.299	GCCGCCGCCGCC	3.78252	cluster_11	ERF/DREB_B
MA2011.1	ERF010	SiRpro_2613-bp	-1919	-1908	-	9.04918	0.000192	0.345	GCCGCCGCCGCC	3.7167	cluster_11	ERF/DREB_B
MA1230.1	ERF037	SiRpro_2613-bp	-1919	-1906	-	5.84848	0.000243	0.452	CCGCCGCCGCCGCC	3.61439	cluster_11	ERF/DREB_B
MA1259.1	ERF023	SiRpro_2613-bp	-1919	-1905	+	8.80303	0.000107	0.294	GGCGGCGGCGGCGGC	3.97062	cluster_11	ERF/DREB_B
MA1241.1	ERF043	SiRpro_2613-bp	-1919	-1904	-	-3.5	0.000983	0.74	CGCCGCCGCCGCCGCC	3.00745	cluster_11	ERF/DREB_B
MA1251.1	RAP2-9	SiRpro_2613-bp	-1919	-1901	-	4.51515	0.000257	0.425	CGCCGCCGCCGCCGCCGCC	3.59007	cluster_11	ERF/DREB_B
MA1260.1	ERF013	SiRpro_2613-bp	-1919	-1899	+	14.2727	9.13e-06	0.0549	GGCGGCGGCGGCGGCGGCGAA	5.03953	cluster_11	ERF/DREB_B
MA1232.1	ERF054	SiRpro_2613-bp	-1919	-1900	+	22.3182	8.21e-11	2.52e-06	GGCGGCGGCGGCGGCGGCGA	10.0857	cluster_27	ERF/DREB_C
MA1248.1	ERF012	SiRpro_2613-bp	-1919	-1900	-	18.6818	1.59e-07	0.00326	TCGCCGCCGCCGCCGCCGCC	6.7986	cluster_27	ERF/DREB_C
MA0975.1	CRF2	SiRpro_2613-bp	-1919	-1912	-	15.1967	6.67e-06	0.0242	CCGCCGCC	5.17587	cluster_3	ERF/DREB_A
MA1053.1	ERF109	SiRpro_2613-bp	-1919	-1912	-	14.3571	1.33e-05	0.0294	CCGCCGCC	4.87615	cluster_3	ERF/DREB_A
MA1051.1	RAP2-3	SiRpro_2613-bp	-1919	-1912	-	13.211	1.33e-05	0.0294	CCGCCGCC	4.87615	cluster_3	ERF/DREB_A
MA1818.1	Zm00001d052229	SiRpro_2613-bp	-1919	-1910	-	18.2115	3.39e-07	0.00189	CGCCGCCGCC	6.4698	cluster_3	ERF/DREB_A
MA0123.1	abi4	SiRpro_2613-bp	-1919	-1910	-	13.8876	3.93e-06	0.0173	CGCCGCCGCC	5.40561	cluster_3	ERF/DREB_A
MA0993.1	ERF7	SiRpro_2613-bp	-1919	-1910	-	10.6935	2.35e-05	0.0538	CGCCGCCGCC	4.62893	cluster_3	ERF/DREB_A
MA1832.1	Zm00001d002364	SiRpro_2613-bp	-1919	-1909	-	19.9388	7.65e-08	0.000781	CCGCCGCCGCC	7.11634	cluster_3	ERF/DREB_A
MA1821.1	Zm00001d020595	SiRpro_2613-bp	-1919	-1909	+	20.4615	7.65e-08	0.000785	GGCGGCGGCGG	7.11634	cluster_3	ERF/DREB_A
MA1242.1	DREB2F	SiRpro_2613-bp	-1919	-1909	-	18.8182	2.83e-07	0.00291	CCGCCGCCGCC	6.54821	cluster_3	ERF/DREB_A
MA1819.1	Zm00001d005892	SiRpro_2613-bp	-1919	-1908	-	20.1212	1.72e-08	0.000175	GCCGCCGCCGCC	7.76447	cluster_3	ERF/DREB_A
MA0992.2	ERF4	SiRpro_2613-bp	-1919	-1908	-	14.6557	6.59e-06	0.0407	GCCGCCGCCGCC	5.18111	cluster_3	ERF/DREB_A
MA1819.1	Zm00001d005892	SiRpro_2613-bp	-1919	-1908	+	10.6727	6.94e-05	0.0399	GGCGGCGGCGGC	4.15864	cluster_3	ERF/DREB_A
MA1820.1	Zm00001d024324	SiRpro_2613-bp	-1919	-1907	+	8.75152	0.000131	0.0447	GGCGGCGGCGGCG	3.88273	cluster_3	ERF/DREB_A
MA1231.2	ERF15	SiRpro_2613-bp	-1919	-1906	-	17.9213	6.74e-08	0.000692	CCGCCGCCGCCGCC	7.17134	cluster_3	ERF/DREB_A
MA1263.1	ERF055	SiRpro_2613-bp	-1919	-1906	+	13.4394	1.73e-05	0.0669	GGCGGCGGCGGCGG	4.76195	cluster_3	ERF/DREB_A
MA1234.1	ERF017	SiRpro_2613-bp	-1919	-1906	+	8.83333	0.000221	0.325	GGCGGCGGCGGCGG	3.65561	cluster_3	ERF/DREB_A
MA1226.1	DREB2G	SiRpro_2613-bp	-1919	-1905	+	20.4697	2.56e-08	0.000525	GGCGGCGGCGGCGGC	7.59176	cluster_3	ERF/DREB_A
MA1833.1	Zm00001d049364	SiRpro_2613-bp	-1919	-1904	-	26.6549	4.45e-11	8.93e-07	CGCCGCCGCCGCCGCC	10.3516	cluster_3	ERF/DREB_A
MA1833.1	Zm00001d049364	SiRpro_2613-bp	-1919	-1904	+	9.14789	8.38e-05	0.0293	GGCGGCGGCGGCGGCG	4.07676	cluster_3	ERF/DREB_A
MA2022.1	LOB	SiRpro_2613-bp	-1919	-1903	-	27.8687	1e-11	3.05e-07	CCGCCGCCGCCGCCGCC	11	cluster_3	ERF/DREB_A
MA1239.1	ERF104	SiRpro_2613-bp	-1919	-1901	-	27.6667	5.1e-13	1.57e-08	CGCCGCCGCCGCCGCCGCC	12.2924	cluster_3	ERF/DREB_A
MA1244.1	ABR1	SiRpro_2613-bp	-1919	-1901	+	23.697	3.36e-10	1.03e-05	GGCGGCGGCGGCGGCGGCG	9.47366	cluster_3	ERF/DREB_A
MA1246.1	LEP	SiRpro_2613-bp	-1919	-1899	-	27.197	2.64e-12	8.11e-08	TTCGCCGCCGCCGCCGCCGCC	11.5784	cluster_3	ERF/DREB_A
MA1240.1	ERF10	SiRpro_2613-bp	-1919	-1899	-	25.9242	9.82e-12	2.01e-07	TTCGCCGCCGCCGCCGCCGCC	11.0079	cluster_3	ERF/DREB_A
MA1424.1	ERF019	SiRpro_2613-bp	-1918	-1904	-	12.6557	2.66e-05	0.117	CGCCGCCGCCGCCGC	4.57512	cluster_11	ERF/DREB_B
MA1220.1	TINY	SiRpro_2613-bp	-1918	-1904	-	11.3939	6.05e-05	0.213	CGCCGCCGCCGCCGC	4.21824	cluster_11	ERF/DREB_B
MA1679.1	RAP2-1	SiRpro_2613-bp	-1918	-1904	-	9.14754	0.00014	0.309	CGCCGCCGCCGCCGC	3.85387	cluster_11	ERF/DREB_B
MA1053.1	ERF109	SiRpro_2613-bp	-1918	-1911	+	7.20408	0.000425	0.169	GCGGCGGC	3.37161	cluster_3	ERF/DREB_A
MA1051.1	RAP2-3	SiRpro_2613-bp	-1918	-1911	+	7.91743	0.000558	0.221	GCGGCGGC	3.25337	cluster_3	ERF/DREB_A
MA1804.1	WIN1	SiRpro_2613-bp	-1918	-1909	-	12.7111	1.26e-06	0.00775	CCGCCGCCGC	5.89963	cluster_3	ERF/DREB_A
MA0998.1	ERF096	SiRpro_2613-bp	-1918	-1909	-	13.1418	3e-06	0.0142	CCGCCGCCGC	5.52288	cluster_3	ERF/DREB_A
MA1006.1	ERF6	SiRpro_2613-bp	-1918	-1909	-	11.5082	8.68e-05	0.167	CCGCCGCCGC	4.06148	cluster_3	ERF/DREB_A
MA1006.1	ERF6	SiRpro_2613-bp	-1918	-1909	+	-1.63934	0.000568	0.232	GCGGCGGCGG	3.24565	cluster_3	ERF/DREB_A
MA1005.2	ERF3	SiRpro_2613-bp	-1918	-1908	-	18.7069	7.65e-08	0.000589	GCCGCCGCCGC	7.11634	cluster_3	ERF/DREB_A
MA1245.2	ERF112	SiRpro_2613-bp	-1918	-1908	-	18.7195	7.65e-08	0.000588	GCCGCCGCCGC	7.11634	cluster_3	ERF/DREB_A
MA1831.1	Zm00001d031796	SiRpro_2613-bp	-1918	-1907	-	8.24823	0.000274	0.109	CGCCGCCGCCGC	3.56225	cluster_3	ERF/DREB_A
MA1817.1	Zm00001d020267	SiRpro_2613-bp	-1918	-1906	-	22.8485	3.89e-09	5.89e-05	CCGCCGCCGCCGC	8.41005	cluster_3	ERF/DREB_A
MA2021.1	LBD13	SiRpro_2613-bp	-1918	-1906	-	12.4878	3.1e-05	0.135	CCGCCGCCGCCGC	4.50864	cluster_3	ERF/DREB_A
MA1817.1	Zm00001d020267	SiRpro_2613-bp	-1918	-1906	+	7.48485	0.000241	0.0675	GCGGCGGCGGCGG	3.61798	cluster_3	ERF/DREB_A
MA1820.1	Zm00001d024324	SiRpro_2613-bp	-1918	-1906	+	7.49091	0.000251	0.0626	GCGGCGGCGGCGG	3.60033	cluster_3	ERF/DREB_A
MA2017.1	JUB1	SiRpro_2613-bp	-1918	-1905	+	7.22727	0.00061	0.46	GCGGCGGCGGCGGC	3.21467	cluster_3	ERF/DREB_A
MA1000.2	ERF105	SiRpro_2613-bp	-1918	-1904	+	23.0909	4.38e-10	6.75e-06	GCGGCGGCGGCGGCG	9.35853	cluster_3	ERF/DREB_A
MA2013.1	ERF115	SiRpro_2613-bp	-1918	-1904	-	22.9032	9.72e-10	1.49e-05	CGCCGCCGCCGCCGC	9.01233	cluster_3	ERF/DREB_A
MA1225.1	ERF5	SiRpro_2613-bp	-1918	-1904	+	5.56061	0.0004	0.105	GCGGCGGCGGCGGCG	3.39794	cluster_3	ERF/DREB_A
MA1221.1	RAP2-6	SiRpro_2613-bp	-1918	-1904	-	3.80303	0.000715	0.185	CGCCGCCGCCGCCGC	3.14569	cluster_3	ERF/DREB_A
MA1264.1	ERF095	SiRpro_2613-bp	-1918	-1904	-	1.04545	0.000987	0.212	CGCCGCCGCCGCCGC	3.00568	cluster_3	ERF/DREB_A
MA1228.1	ERF091	SiRpro_2613-bp	-1918	-1902	+	26.1667	1e-11	2.06e-07	GCGGCGGCGGCGGCGGC	11	cluster_3	ERF/DREB_A
MA0994.2	ERF8	SiRpro_2613-bp	-1918	-1901	-	4.98485	0.000613	0.13	CGCCGCCGCCGCCGCCGC	3.21254	cluster_3	ERF/DREB_A
MA1815.1	GRF4	SiRpro_2613-bp	-1918	-1906	-	6.39024	0.000788	0.499	CCGCCGCCGCCGC	3.10347	cluster_40	GRF4
MA2040.1	AT5G05550	SiRpro_2613-bp	-1917	-1905	-	8.48276	0.000223	0.215	GCCGCCGCCGCCG	3.6517	cluster_10	C10
MA2039.1	ASIL2	SiRpro_2613-bp	-1917	-1905	-	7.65574	0.000324	0.275	GCCGCCGCCGCCG	3.48945	cluster_10	C10
MA0986.1	DREB2C	SiRpro_2613-bp	-1917	-1910	-	6.38532	0.000747	0.468	CGCCGCCG	3.12668	cluster_11	ERF/DREB_B
MA1238.2	ERF038	SiRpro_2613-bp	-1917	-1905	-	8.17241	0.000241	0.379	GCCGCCGCCGCCG	3.61798	cluster_11	ERF/DREB_B
MA1253.1	ERF036	SiRpro_2613-bp	-1917	-1904	+	5.16667	0.00097	1	CGGCGGCGGCGGCG	3.01323	cluster_11	ERF/DREB_B
MA1233.2	ERF021	SiRpro_2613-bp	-1917	-1903	-	13.1927	1.7e-05	0.0808	CCGCCGCCGCCGCCG	4.76955	cluster_11	ERF/DREB_B
MA1229.1	ERF034	SiRpro_2613-bp	-1917	-1903	+	10.0152	9.97e-05	0.326	CGGCGGCGGCGGCGG	4.0013	cluster_11	ERF/DREB_B
MA1752.1	ERF025	SiRpro_2613-bp	-1917	-1903	-	8.72131	0.000206	0.494	CCGCCGCCGCCGCCG	3.68613	cluster_11	ERF/DREB_B
MA1376.1	DEAR3	SiRpro_2613-bp	-1917	-1901	+	5.19697	0.000218	0.364	CGGCGGCGGCGGCGGCG	3.66154	cluster_11	ERF/DREB_B
MA1243.1	DREB2E	SiRpro_2613-bp	-1917	-1901	-	6.15152	0.000262	0.473	CGCCGCCGCCGCCGCCG	3.5817	cluster_11	ERF/DREB_B
MA1258.1	DREB2A	SiRpro_2613-bp	-1917	-1897	+	13.0758	2.11e-05	0.0929	CGGCGGCGGCGGCGGCGAAGG	4.67572	cluster_11	ERF/DREB_B
MA1049.1	ERF094	SiRpro_2613-bp	-1917	-1910	-	14.7377	6.67e-06	0.0165	CGCCGCCG	5.17587	cluster_3	ERF/DREB_A
MA1034.1	Os05g0497200	SiRpro_2613-bp	-1917	-1910	-	15.5138	6.67e-06	0.0164	CGCCGCCG	5.17587	cluster_3	ERF/DREB_A
MA0979.1	ERF008	SiRpro_2613-bp	-1917	-1910	-	12.9032	1.33e-05	0.0329	CGCCGCCG	4.87615	cluster_3	ERF/DREB_A
MA1004.1	ERF13	SiRpro_2613-bp	-1917	-1910	-	13.5082	1.48e-05	0.0284	CGCCGCCG	4.82974	cluster_3	ERF/DREB_A
MA0567.1	ERF1B	SiRpro_2613-bp	-1917	-1910	-	13.9268	2.47e-05	0.0463	CGCCGCCG	4.6073	cluster_3	ERF/DREB_A
MA1034.1	Os05g0497200	SiRpro_2613-bp	-1917	-1910	+	6.16514	0.00044	0.149	CGGCGGCG	3.35655	cluster_3	ERF/DREB_A
MA1004.1	ERF13	SiRpro_2613-bp	-1917	-1910	+	6.44262	0.000807	0.267	CGGCGGCG	3.09313	cluster_3	ERF/DREB_A
MA0997.1	ERF069	SiRpro_2613-bp	-1917	-1909	-	10.6935	6.67e-06	0.0158	CCGCCGCCG	5.17587	cluster_3	ERF/DREB_A
MA0123.1	abi4	SiRpro_2613-bp	-1917	-1908	+	8.32584	0.000485	0.21	CGGCGGCGGC	3.31426	cluster_3	ERF/DREB_A
MA1671.1	ERF118	SiRpro_2613-bp	-1917	-1907	-	18.4	7.65e-08	0.000523	CGCCGCCGCCG	7.11634	cluster_3	ERF/DREB_A
MA0976.2	CRF4	SiRpro_2613-bp	-1917	-1906	-	20.1633	3.82e-08	0.000587	CCGCCGCCGCCG	7.41794	cluster_3	ERF/DREB_A
MA1001.3	ERF11	SiRpro_2613-bp	-1917	-1906	-	19.7041	6.38e-08	0.00098	CCGCCGCCGCCG	7.19518	cluster_3	ERF/DREB_A
MA1831.1	Zm00001d031796	SiRpro_2613-bp	-1917	-1906	+	14.5603	5.36e-06	0.0183	CGGCGGCGGCGG	5.27084	cluster_3	ERF/DREB_A
MA1820.1	Zm00001d024324	SiRpro_2613-bp	-1917	-1905	-	22.5636	3.89e-09	5.92e-05	GCCGCCGCCGCCG	8.41005	cluster_3	ERF/DREB_A
MA1817.1	Zm00001d020267	SiRpro_2613-bp	-1917	-1905	+	7.67273	0.00022	0.0664	CGGCGGCGGCGGC	3.65758	cluster_3	ERF/DREB_A
MA1264.1	ERF095	SiRpro_2613-bp	-1917	-1903	+	24.0758	1.98e-10	4.06e-06	CGGCGGCGGCGGCGG	9.70333	cluster_3	ERF/DREB_A
MA1225.1	ERF5	SiRpro_2613-bp	-1917	-1903	-	24.5758	1.98e-10	4.05e-06	CCGCCGCCGCCGCCG	9.70333	cluster_3	ERF/DREB_A
MA1252.1	ERF086	SiRpro_2613-bp	-1917	-1903	-	22.197	7.31e-10	1.5e-05	CCGCCGCCGCCGCCG	9.13608	cluster_3	ERF/DREB_A
MA1247.1	ERF087	SiRpro_2613-bp	-1917	-1903	+	22.7424	1.02e-09	2.1e-05	CGGCGGCGGCGGCGG	8.9914	cluster_3	ERF/DREB_A
MA1221.1	RAP2-6	SiRpro_2613-bp	-1917	-1903	+	22.6667	1.67e-09	3.44e-05	CGGCGGCGGCGGCGG	8.77728	cluster_3	ERF/DREB_A
MA1753.1	ERF057	SiRpro_2613-bp	-1917	-1903	-	22.4262	3.57e-09	7.34e-05	CCGCCGCCGCCGCCG	8.44733	cluster_3	ERF/DREB_A
MA1266.1	RAP2-11	SiRpro_2613-bp	-1917	-1903	-	19.1818	1.06e-08	0.000217	CCGCCGCCGCCGCCG	7.97469	cluster_3	ERF/DREB_A
MA1250.1	DREB2D	SiRpro_2613-bp	-1917	-1903	-	20.7576	1.24e-08	0.000255	CCGCCGCCGCCGCCG	7.90658	cluster_3	ERF/DREB_A
MA1222.1	ERF014	SiRpro_2613-bp	-1917	-1903	-	19.3182	1.31e-07	0.00175	CCGCCGCCGCCGCCG	6.88273	cluster_3	ERF/DREB_A
MA1261.1	ERF122	SiRpro_2613-bp	-1917	-1903	+	16.9342	2.14e-07	0.00264	CGGCGGCGGCGGCGG	6.66959	cluster_3	ERF/DREB_A
MA2013.1	ERF115	SiRpro_2613-bp	-1917	-1903	+	3.6129	0.000879	0.168	CGGCGGCGGCGGCGG	3.05601	cluster_3	ERF/DREB_A
MA1833.1	Zm00001d049364	SiRpro_2613-bp	-1917	-1902	+	8.73239	0.000103	0.0324	CGGCGGCGGCGGCGGC	3.98716	cluster_3	ERF/DREB_A
MA0994.2	ERF8	SiRpro_2613-bp	-1917	-1900	+	22.3182	3.27e-09	5.01e-05	CGGCGGCGGCGGCGGCGA	8.48545	cluster_3	ERF/DREB_A
MA1236.1	ERF003	SiRpro_2613-bp	-1917	-1899	+	24.5758	1.94e-10	3.98e-06	CGGCGGCGGCGGCGGCGAA	9.7122	cluster_3	ERF/DREB_A
MA1262.1	ERF2	SiRpro_2613-bp	-1917	-1897	-	26.3182	1.26e-11	2.59e-07	CCTTCGCCGCCGCCGCCGCCG	10.8996	cluster_3	ERF/DREB_A
MA1754.1	ERF073	SiRpro_2613-bp	-1917	-1897	-	24.9836	8.75e-11	1.79e-06	CCTTCGCCGCCGCCGCCGCCG	10.058	cluster_3	ERF/DREB_A
MA1257.1	ERF9	SiRpro_2613-bp	-1917	-1897	+	25.8333	2.46e-10	5.02e-06	CGGCGGCGGCGGCGGCGAAGG	9.60906	cluster_3	ERF/DREB_A
MA1256.1	RAP2-12	SiRpro_2613-bp	-1917	-1897	+	22.3333	4.14e-09	6.37e-05	CGGCGGCGGCGGCGGCGAAGG	8.383	cluster_3	ERF/DREB_A
MA2040.1	AT5G05550	SiRpro_2613-bp	-1916	-1904	+	6.12069	0.000626	0.293	GGCGGCGGCGGCG	3.20343	cluster_10	C10
MA2039.1	ASIL2	SiRpro_2613-bp	-1916	-1904	+	6.06557	0.000645	0.316	GGCGGCGGCGGCG	3.19044	cluster_10	C10
MA0995.2	ERF039	SiRpro_2613-bp	-1916	-1906	-	8.47191	0.000291	0.496	CCGCCGCCGCC	3.53611	cluster_11	ERF/DREB_B
MA2012.1	ERF023	SiRpro_2613-bp	-1916	-1906	-	5.22857	0.000659	0.63	CCGCCGCCGCC	3.18111	cluster_11	ERF/DREB_B
MA1265.2	ERF015	SiRpro_2613-bp	-1916	-1905	-	8.80328	0.000165	0.299	GCCGCCGCCGCC	3.78252	cluster_11	ERF/DREB_B
MA2011.1	ERF010	SiRpro_2613-bp	-1916	-1905	-	9.04918	0.000192	0.345	GCCGCCGCCGCC	3.7167	cluster_11	ERF/DREB_B
MA1230.1	ERF037	SiRpro_2613-bp	-1916	-1903	-	5.84848	0.000243	0.452	CCGCCGCCGCCGCC	3.61439	cluster_11	ERF/DREB_B
MA1259.1	ERF023	SiRpro_2613-bp	-1916	-1902	+	8.80303	0.000107	0.294	GGCGGCGGCGGCGGC	3.97062	cluster_11	ERF/DREB_B
MA1241.1	ERF043	SiRpro_2613-bp	-1916	-1901	-	-3.5	0.000983	0.74	CGCCGCCGCCGCCGCC	3.00745	cluster_11	ERF/DREB_B
MA1251.1	RAP2-9	SiRpro_2613-bp	-1916	-1898	-	4.78788	0.000242	0.425	CTTCGCCGCCGCCGCCGCC	3.61618	cluster_11	ERF/DREB_B
MA1260.1	ERF013	SiRpro_2613-bp	-1916	-1896	+	-0.318182	0.000797	0.294	GGCGGCGGCGGCGGCGAAGGC	3.09854	cluster_11	ERF/DREB_B
MA1232.1	ERF054	SiRpro_2613-bp	-1916	-1897	+	21.2424	9.44e-10	1.93e-05	GGCGGCGGCGGCGGCGAAGG	9.02503	cluster_27	ERF/DREB_C
MA1248.1	ERF012	SiRpro_2613-bp	-1916	-1897	-	17.9697	3.59e-07	0.00348	CCTTCGCCGCCGCCGCCGCC	6.44491	cluster_27	ERF/DREB_C
MA0975.1	CRF2	SiRpro_2613-bp	-1916	-1909	-	15.1967	6.67e-06	0.0242	CCGCCGCC	5.17587	cluster_3	ERF/DREB_A
MA1053.1	ERF109	SiRpro_2613-bp	-1916	-1909	-	14.3571	1.33e-05	0.0294	CCGCCGCC	4.87615	cluster_3	ERF/DREB_A
MA1051.1	RAP2-3	SiRpro_2613-bp	-1916	-1909	-	13.211	1.33e-05	0.0294	CCGCCGCC	4.87615	cluster_3	ERF/DREB_A
MA1818.1	Zm00001d052229	SiRpro_2613-bp	-1916	-1907	-	18.2115	3.39e-07	0.00189	CGCCGCCGCC	6.4698	cluster_3	ERF/DREB_A
MA0123.1	abi4	SiRpro_2613-bp	-1916	-1907	-	13.8876	3.93e-06	0.0173	CGCCGCCGCC	5.40561	cluster_3	ERF/DREB_A
MA0993.1	ERF7	SiRpro_2613-bp	-1916	-1907	-	10.6935	2.35e-05	0.0538	CGCCGCCGCC	4.62893	cluster_3	ERF/DREB_A
MA1832.1	Zm00001d002364	SiRpro_2613-bp	-1916	-1906	-	19.9388	7.65e-08	0.000781	CCGCCGCCGCC	7.11634	cluster_3	ERF/DREB_A
MA1821.1	Zm00001d020595	SiRpro_2613-bp	-1916	-1906	+	20.4615	7.65e-08	0.000785	GGCGGCGGCGG	7.11634	cluster_3	ERF/DREB_A
MA1242.1	DREB2F	SiRpro_2613-bp	-1916	-1906	-	18.8182	2.83e-07	0.00291	CCGCCGCCGCC	6.54821	cluster_3	ERF/DREB_A
MA1819.1	Zm00001d005892	SiRpro_2613-bp	-1916	-1905	-	20.1212	1.72e-08	0.000175	GCCGCCGCCGCC	7.76447	cluster_3	ERF/DREB_A
MA0992.2	ERF4	SiRpro_2613-bp	-1916	-1905	-	14.6557	6.59e-06	0.0407	GCCGCCGCCGCC	5.18111	cluster_3	ERF/DREB_A
MA1819.1	Zm00001d005892	SiRpro_2613-bp	-1916	-1905	+	10.6727	6.94e-05	0.0399	GGCGGCGGCGGC	4.15864	cluster_3	ERF/DREB_A
MA1820.1	Zm00001d024324	SiRpro_2613-bp	-1916	-1904	+	8.75152	0.000131	0.0447	GGCGGCGGCGGCG	3.88273	cluster_3	ERF/DREB_A
MA1231.2	ERF15	SiRpro_2613-bp	-1916	-1903	-	17.9213	6.74e-08	0.000692	CCGCCGCCGCCGCC	7.17134	cluster_3	ERF/DREB_A
MA1263.1	ERF055	SiRpro_2613-bp	-1916	-1903	+	13.4394	1.73e-05	0.0669	GGCGGCGGCGGCGG	4.76195	cluster_3	ERF/DREB_A
MA1234.1	ERF017	SiRpro_2613-bp	-1916	-1903	+	8.83333	0.000221	0.325	GGCGGCGGCGGCGG	3.65561	cluster_3	ERF/DREB_A
MA1226.1	DREB2G	SiRpro_2613-bp	-1916	-1902	+	20.4697	2.56e-08	0.000525	GGCGGCGGCGGCGGC	7.59176	cluster_3	ERF/DREB_A
MA1833.1	Zm00001d049364	SiRpro_2613-bp	-1916	-1901	-	26.6549	4.45e-11	8.93e-07	CGCCGCCGCCGCCGCC	10.3516	cluster_3	ERF/DREB_A
MA1833.1	Zm00001d049364	SiRpro_2613-bp	-1916	-1901	+	9.14789	8.38e-05	0.0293	GGCGGCGGCGGCGGCG	4.07676	cluster_3	ERF/DREB_A
MA2022.1	LOB	SiRpro_2613-bp	-1916	-1900	-	25.1616	4.1e-10	6.21e-06	TCGCCGCCGCCGCCGCC	9.38722	cluster_3	ERF/DREB_A
MA1239.1	ERF104	SiRpro_2613-bp	-1916	-1898	-	24.7273	2.43e-10	3.73e-06	CTTCGCCGCCGCCGCCGCC	9.61439	cluster_3	ERF/DREB_A
MA1244.1	ABR1	SiRpro_2613-bp	-1916	-1898	+	18.7879	1.99e-07	0.00175	GGCGGCGGCGGCGGCGAAG	6.70115	cluster_3	ERF/DREB_A
MA1240.1	ERF10	SiRpro_2613-bp	-1916	-1896	-	24.8636	8.72e-11	1.34e-06	GCCTTCGCCGCCGCCGCCGCC	10.0595	cluster_3	ERF/DREB_A
MA1246.1	LEP	SiRpro_2613-bp	-1916	-1896	-	24.0303	7.62e-10	9.34e-06	GCCTTCGCCGCCGCCGCCGCC	9.11805	cluster_3	ERF/DREB_A
MA1424.1	ERF019	SiRpro_2613-bp	-1915	-1901	-	12.6557	2.66e-05	0.117	CGCCGCCGCCGCCGC	4.57512	cluster_11	ERF/DREB_B
MA1220.1	TINY	SiRpro_2613-bp	-1915	-1901	-	11.3939	6.05e-05	0.213	CGCCGCCGCCGCCGC	4.21824	cluster_11	ERF/DREB_B
MA1679.1	RAP2-1	SiRpro_2613-bp	-1915	-1901	-	9.14754	0.00014	0.309	CGCCGCCGCCGCCGC	3.85387	cluster_11	ERF/DREB_B
MA1053.1	ERF109	SiRpro_2613-bp	-1915	-1908	+	7.20408	0.000425	0.169	GCGGCGGC	3.37161	cluster_3	ERF/DREB_A
MA1051.1	RAP2-3	SiRpro_2613-bp	-1915	-1908	+	7.91743	0.000558	0.221	GCGGCGGC	3.25337	cluster_3	ERF/DREB_A
MA1804.1	WIN1	SiRpro_2613-bp	-1915	-1906	-	12.7111	1.26e-06	0.00775	CCGCCGCCGC	5.89963	cluster_3	ERF/DREB_A
MA0998.1	ERF096	SiRpro_2613-bp	-1915	-1906	-	13.1418	3e-06	0.0142	CCGCCGCCGC	5.52288	cluster_3	ERF/DREB_A
MA1006.1	ERF6	SiRpro_2613-bp	-1915	-1906	-	11.5082	8.68e-05	0.167	CCGCCGCCGC	4.06148	cluster_3	ERF/DREB_A
MA1006.1	ERF6	SiRpro_2613-bp	-1915	-1906	+	-1.63934	0.000568	0.232	GCGGCGGCGG	3.24565	cluster_3	ERF/DREB_A
MA1005.2	ERF3	SiRpro_2613-bp	-1915	-1905	-	18.7069	7.65e-08	0.000589	GCCGCCGCCGC	7.11634	cluster_3	ERF/DREB_A
MA1245.2	ERF112	SiRpro_2613-bp	-1915	-1905	-	18.7195	7.65e-08	0.000588	GCCGCCGCCGC	7.11634	cluster_3	ERF/DREB_A
MA1831.1	Zm00001d031796	SiRpro_2613-bp	-1915	-1904	-	8.24823	0.000274	0.109	CGCCGCCGCCGC	3.56225	cluster_3	ERF/DREB_A
MA1817.1	Zm00001d020267	SiRpro_2613-bp	-1915	-1903	-	22.8485	3.89e-09	5.89e-05	CCGCCGCCGCCGC	8.41005	cluster_3	ERF/DREB_A
MA2021.1	LBD13	SiRpro_2613-bp	-1915	-1903	-	12.4878	3.1e-05	0.135	CCGCCGCCGCCGC	4.50864	cluster_3	ERF/DREB_A
MA1817.1	Zm00001d020267	SiRpro_2613-bp	-1915	-1903	+	7.48485	0.000241	0.0675	GCGGCGGCGGCGG	3.61798	cluster_3	ERF/DREB_A
MA1820.1	Zm00001d024324	SiRpro_2613-bp	-1915	-1903	+	7.49091	0.000251	0.0626	GCGGCGGCGGCGG	3.60033	cluster_3	ERF/DREB_A
MA2017.1	JUB1	SiRpro_2613-bp	-1915	-1902	+	7.22727	0.00061	0.46	GCGGCGGCGGCGGC	3.21467	cluster_3	ERF/DREB_A
MA1000.2	ERF105	SiRpro_2613-bp	-1915	-1901	+	23.0909	4.38e-10	6.75e-06	GCGGCGGCGGCGGCG	9.35853	cluster_3	ERF/DREB_A
MA2013.1	ERF115	SiRpro_2613-bp	-1915	-1901	-	22.9032	9.72e-10	1.49e-05	CGCCGCCGCCGCCGC	9.01233	cluster_3	ERF/DREB_A
MA1225.1	ERF5	SiRpro_2613-bp	-1915	-1901	+	5.56061	0.0004	0.105	GCGGCGGCGGCGGCG	3.39794	cluster_3	ERF/DREB_A
MA1221.1	RAP2-6	SiRpro_2613-bp	-1915	-1901	-	3.80303	0.000715	0.185	CGCCGCCGCCGCCGC	3.14569	cluster_3	ERF/DREB_A
MA1264.1	ERF095	SiRpro_2613-bp	-1915	-1901	-	1.04545	0.000987	0.212	CGCCGCCGCCGCCGC	3.00568	cluster_3	ERF/DREB_A
MA1228.1	ERF091	SiRpro_2613-bp	-1915	-1899	+	23.5606	1.36e-09	1.39e-05	GCGGCGGCGGCGGCGAA	8.86646	cluster_3	ERF/DREB_A
MA0994.2	ERF8	SiRpro_2613-bp	-1915	-1898	-	4.25758	0.000816	0.151	CTTCGCCGCCGCCGCCGC	3.08831	cluster_3	ERF/DREB_A
MA1815.1	GRF4	SiRpro_2613-bp	-1915	-1903	-	6.39024	0.000788	0.499	CCGCCGCCGCCGC	3.10347	cluster_40	GRF4
MA2040.1	AT5G05550	SiRpro_2613-bp	-1914	-1902	-	8.48276	0.000223	0.215	GCCGCCGCCGCCG	3.6517	cluster_10	C10
MA2039.1	ASIL2	SiRpro_2613-bp	-1914	-1902	-	7.65574	0.000324	0.275	GCCGCCGCCGCCG	3.48945	cluster_10	C10
MA0986.1	DREB2C	SiRpro_2613-bp	-1914	-1907	-	6.38532	0.000747	0.468	CGCCGCCG	3.12668	cluster_11	ERF/DREB_B
MA1238.2	ERF038	SiRpro_2613-bp	-1914	-1902	-	8.17241	0.000241	0.379	GCCGCCGCCGCCG	3.61798	cluster_11	ERF/DREB_B
MA1253.1	ERF036	SiRpro_2613-bp	-1914	-1901	+	5.16667	0.00097	1	CGGCGGCGGCGGCG	3.01323	cluster_11	ERF/DREB_B
MA1233.2	ERF021	SiRpro_2613-bp	-1914	-1900	-	12.6147	2.57e-05	0.0982	TCGCCGCCGCCGCCG	4.59007	cluster_11	ERF/DREB_B
MA1229.1	ERF034	SiRpro_2613-bp	-1914	-1900	+	9.60606	0.000117	0.326	CGGCGGCGGCGGCGA	3.93181	cluster_11	ERF/DREB_B
MA1752.1	ERF025	SiRpro_2613-bp	-1914	-1900	-	8.32787	0.000238	0.494	TCGCCGCCGCCGCCG	3.62342	cluster_11	ERF/DREB_B
MA1376.1	DEAR3	SiRpro_2613-bp	-1914	-1898	+	4.40909	0.000262	0.373	CGGCGGCGGCGGCGAAG	3.5817	cluster_11	ERF/DREB_B
MA1243.1	DREB2E	SiRpro_2613-bp	-1914	-1898	-	5.69697	0.000288	0.473	CTTCGCCGCCGCCGCCG	3.54061	cluster_11	ERF/DREB_B
MA1258.1	DREB2A	SiRpro_2613-bp	-1914	-1894	+	12.0152	3.98e-05	0.132	CGGCGGCGGCGGCGAAGGCCG	4.40012	cluster_11	ERF/DREB_B
MA1049.1	ERF094	SiRpro_2613-bp	-1914	-1907	-	14.7377	6.67e-06	0.0165	CGCCGCCG	5.17587	cluster_3	ERF/DREB_A
MA1034.1	Os05g0497200	SiRpro_2613-bp	-1914	-1907	-	15.5138	6.67e-06	0.0164	CGCCGCCG	5.17587	cluster_3	ERF/DREB_A
MA0979.1	ERF008	SiRpro_2613-bp	-1914	-1907	-	12.9032	1.33e-05	0.0329	CGCCGCCG	4.87615	cluster_3	ERF/DREB_A
MA1004.1	ERF13	SiRpro_2613-bp	-1914	-1907	-	13.5082	1.48e-05	0.0284	CGCCGCCG	4.82974	cluster_3	ERF/DREB_A
MA0567.1	ERF1B	SiRpro_2613-bp	-1914	-1907	-	13.9268	2.47e-05	0.0463	CGCCGCCG	4.6073	cluster_3	ERF/DREB_A
MA1034.1	Os05g0497200	SiRpro_2613-bp	-1914	-1907	+	6.16514	0.00044	0.149	CGGCGGCG	3.35655	cluster_3	ERF/DREB_A
MA1004.1	ERF13	SiRpro_2613-bp	-1914	-1907	+	6.44262	0.000807	0.267	CGGCGGCG	3.09313	cluster_3	ERF/DREB_A
MA0997.1	ERF069	SiRpro_2613-bp	-1914	-1906	-	10.6935	6.67e-06	0.0158	CCGCCGCCG	5.17587	cluster_3	ERF/DREB_A
MA0123.1	abi4	SiRpro_2613-bp	-1914	-1905	+	8.32584	0.000485	0.21	CGGCGGCGGC	3.31426	cluster_3	ERF/DREB_A
MA1671.1	ERF118	SiRpro_2613-bp	-1914	-1904	-	18.4	7.65e-08	0.000523	CGCCGCCGCCG	7.11634	cluster_3	ERF/DREB_A
MA0976.2	CRF4	SiRpro_2613-bp	-1914	-1903	-	20.1633	3.82e-08	0.000587	CCGCCGCCGCCG	7.41794	cluster_3	ERF/DREB_A
MA1001.3	ERF11	SiRpro_2613-bp	-1914	-1903	-	19.7041	6.38e-08	0.00098	CCGCCGCCGCCG	7.19518	cluster_3	ERF/DREB_A
MA1831.1	Zm00001d031796	SiRpro_2613-bp	-1914	-1903	+	14.5603	5.36e-06	0.0183	CGGCGGCGGCGG	5.27084	cluster_3	ERF/DREB_A
MA1820.1	Zm00001d024324	SiRpro_2613-bp	-1914	-1902	-	22.5636	3.89e-09	5.92e-05	GCCGCCGCCGCCG	8.41005	cluster_3	ERF/DREB_A
MA1817.1	Zm00001d020267	SiRpro_2613-bp	-1914	-1902	+	7.67273	0.00022	0.0664	CGGCGGCGGCGGC	3.65758	cluster_3	ERF/DREB_A
MA1264.1	ERF095	SiRpro_2613-bp	-1914	-1900	+	22.6364	2.71e-09	4.17e-05	CGGCGGCGGCGGCGA	8.56703	cluster_3	ERF/DREB_A
MA1225.1	ERF5	SiRpro_2613-bp	-1914	-1900	-	22.5909	4.47e-09	6.86e-05	TCGCCGCCGCCGCCG	8.34969	cluster_3	ERF/DREB_A
MA1247.1	ERF087	SiRpro_2613-bp	-1914	-1900	+	21.2273	1.23e-08	9.48e-05	CGGCGGCGGCGGCGA	7.91009	cluster_3	ERF/DREB_A
MA1252.1	ERF086	SiRpro_2613-bp	-1914	-1900	-	20.6364	1.64e-08	0.000126	TCGCCGCCGCCGCCG	7.78516	cluster_3	ERF/DREB_A
MA1221.1	RAP2-6	SiRpro_2613-bp	-1914	-1900	+	20.6818	3.11e-08	0.000239	CGGCGGCGGCGGCGA	7.50724	cluster_3	ERF/DREB_A
MA1753.1	ERF057	SiRpro_2613-bp	-1914	-1900	-	20.4262	4.4e-08	0.000305	TCGCCGCCGCCGCCG	7.35655	cluster_3	ERF/DREB_A
MA1250.1	DREB2D	SiRpro_2613-bp	-1914	-1900	-	18.8636	1.54e-07	0.00118	TCGCCGCCGCCGCCG	6.81248	cluster_3	ERF/DREB_A
MA1266.1	RAP2-11	SiRpro_2613-bp	-1914	-1900	-	17.4848	2.18e-07	0.00149	TCGCCGCCGCCGCCG	6.66154	cluster_3	ERF/DREB_A
MA1222.1	ERF014	SiRpro_2613-bp	-1914	-1900	-	17.7424	5.84e-07	0.004	TCGCCGCCGCCGCCG	6.23359	cluster_3	ERF/DREB_A
MA1261.1	ERF122	SiRpro_2613-bp	-1914	-1900	+	15.2237	2.27e-06	0.0175	CGGCGGCGGCGGCGA	5.64397	cluster_3	ERF/DREB_A
MA2013.1	ERF115	SiRpro_2613-bp	-1914	-1900	+	4.24194	0.000692	0.151	CGGCGGCGGCGGCGA	3.15989	cluster_3	ERF/DREB_A
MA1833.1	Zm00001d049364	SiRpro_2613-bp	-1914	-1899	+	5.11972	0.000541	0.0818	CGGCGGCGGCGGCGAA	3.2668	cluster_3	ERF/DREB_A
MA0994.2	ERF8	SiRpro_2613-bp	-1914	-1897	+	22.5	2.52e-09	5.01e-05	CGGCGGCGGCGGCGAAGG	8.5986	cluster_3	ERF/DREB_A
MA1236.1	ERF003	SiRpro_2613-bp	-1914	-1896	+	19.803	8.54e-08	0.000657	CGGCGGCGGCGGCGAAGGC	7.06854	cluster_3	ERF/DREB_A
MA1262.1	ERF2	SiRpro_2613-bp	-1914	-1894	-	24.1667	5.27e-10	5.4e-06	CGGCCTTCGCCGCCGCCGCCG	9.27819	cluster_3	ERF/DREB_A
MA1754.1	ERF073	SiRpro_2613-bp	-1914	-1894	-	20.0164	9.81e-08	0.000503	CGGCCTTCGCCGCCGCCGCCG	7.00833	cluster_3	ERF/DREB_A
MA1257.1	ERF9	SiRpro_2613-bp	-1914	-1894	+	13.6212	7.41e-06	0.00967	CGGCGGCGGCGGCGAAGGCCG	5.13018	cluster_3	ERF/DREB_A
MA2040.1	AT5G05550	SiRpro_2613-bp	-1913	-1901	+	6.12069	0.000626	0.293	GGCGGCGGCGGCG	3.20343	cluster_10	C10
MA2039.1	ASIL2	SiRpro_2613-bp	-1913	-1901	+	6.06557	0.000645	0.316	GGCGGCGGCGGCG	3.19044	cluster_10	C10
MA0995.2	ERF039	SiRpro_2613-bp	-1913	-1903	-	8.47191	0.000291	0.496	CCGCCGCCGCC	3.53611	cluster_11	ERF/DREB_B
MA2012.1	ERF023	SiRpro_2613-bp	-1913	-1903	-	5.22857	0.000659	0.63	CCGCCGCCGCC	3.18111	cluster_11	ERF/DREB_B
MA1265.2	ERF015	SiRpro_2613-bp	-1913	-1902	-	8.80328	0.000165	0.299	GCCGCCGCCGCC	3.78252	cluster_11	ERF/DREB_B
MA2011.1	ERF010	SiRpro_2613-bp	-1913	-1902	-	9.04918	0.000192	0.345	GCCGCCGCCGCC	3.7167	cluster_11	ERF/DREB_B
MA1230.1	ERF037	SiRpro_2613-bp	-1913	-1900	-	4.78788	0.000299	0.452	TCGCCGCCGCCGCC	3.52433	cluster_11	ERF/DREB_B
MA1259.1	ERF023	SiRpro_2613-bp	-1913	-1899	+	7.45455	0.000166	0.294	GGCGGCGGCGGCGAA	3.77989	cluster_11	ERF/DREB_B
MA1251.1	RAP2-9	SiRpro_2613-bp	-1913	-1895	-	3.01515	0.00036	0.425	GGCCTTCGCCGCCGCCGCC	3.4437	cluster_11	ERF/DREB_B
MA1232.1	ERF054	SiRpro_2613-bp	-1913	-1894	+	19.9091	1.09e-08	9.58e-05	GGCGGCGGCGGCGAAGGCCG	7.96257	cluster_27	ERF/DREB_C
MA1248.1	ERF012	SiRpro_2613-bp	-1913	-1894	-	16.3636	1.75e-06	0.0111	CGGCCTTCGCCGCCGCCGCC	5.75696	cluster_27	ERF/DREB_C
MA0975.1	CRF2	SiRpro_2613-bp	-1913	-1906	-	15.1967	6.67e-06	0.0242	CCGCCGCC	5.17587	cluster_3	ERF/DREB_A
MA1053.1	ERF109	SiRpro_2613-bp	-1913	-1906	-	14.3571	1.33e-05	0.0294	CCGCCGCC	4.87615	cluster_3	ERF/DREB_A
MA1051.1	RAP2-3	SiRpro_2613-bp	-1913	-1906	-	13.211	1.33e-05	0.0294	CCGCCGCC	4.87615	cluster_3	ERF/DREB_A
MA1818.1	Zm00001d052229	SiRpro_2613-bp	-1913	-1904	-	18.2115	3.39e-07	0.00189	CGCCGCCGCC	6.4698	cluster_3	ERF/DREB_A
MA0123.1	abi4	SiRpro_2613-bp	-1913	-1904	-	13.8876	3.93e-06	0.0173	CGCCGCCGCC	5.40561	cluster_3	ERF/DREB_A
MA0993.1	ERF7	SiRpro_2613-bp	-1913	-1904	-	10.6935	2.35e-05	0.0538	CGCCGCCGCC	4.62893	cluster_3	ERF/DREB_A
MA1832.1	Zm00001d002364	SiRpro_2613-bp	-1913	-1903	-	19.9388	7.65e-08	0.000781	CCGCCGCCGCC	7.11634	cluster_3	ERF/DREB_A
MA1821.1	Zm00001d020595	SiRpro_2613-bp	-1913	-1903	+	20.4615	7.65e-08	0.000785	GGCGGCGGCGG	7.11634	cluster_3	ERF/DREB_A
MA1242.1	DREB2F	SiRpro_2613-bp	-1913	-1903	-	18.8182	2.83e-07	0.00291	CCGCCGCCGCC	6.54821	cluster_3	ERF/DREB_A
MA1819.1	Zm00001d005892	SiRpro_2613-bp	-1913	-1902	-	20.1212	1.72e-08	0.000175	GCCGCCGCCGCC	7.76447	cluster_3	ERF/DREB_A
MA0992.2	ERF4	SiRpro_2613-bp	-1913	-1902	-	14.6557	6.59e-06	0.0407	GCCGCCGCCGCC	5.18111	cluster_3	ERF/DREB_A
MA1819.1	Zm00001d005892	SiRpro_2613-bp	-1913	-1902	+	10.6727	6.94e-05	0.0399	GGCGGCGGCGGC	4.15864	cluster_3	ERF/DREB_A
MA1820.1	Zm00001d024324	SiRpro_2613-bp	-1913	-1901	+	8.75152	0.000131	0.0447	GGCGGCGGCGGCG	3.88273	cluster_3	ERF/DREB_A
MA1231.2	ERF15	SiRpro_2613-bp	-1913	-1900	-	17.1461	3.58e-07	0.002	TCGCCGCCGCCGCC	6.44612	cluster_3	ERF/DREB_A
MA1263.1	ERF055	SiRpro_2613-bp	-1913	-1900	+	12.7121	2.84e-05	0.0836	GGCGGCGGCGGCGA	4.54668	cluster_3	ERF/DREB_A
MA1234.1	ERF017	SiRpro_2613-bp	-1913	-1900	+	8.31818	0.000272	0.325	GGCGGCGGCGGCGA	3.56543	cluster_3	ERF/DREB_A
MA1226.1	DREB2G	SiRpro_2613-bp	-1913	-1899	+	17.3182	7.32e-07	0.00666	GGCGGCGGCGGCGAA	6.13549	cluster_3	ERF/DREB_A
MA1833.1	Zm00001d049364	SiRpro_2613-bp	-1913	-1898	-	21.0775	3.49e-08	0.00021	CTTCGCCGCCGCCGCC	7.45717	cluster_3	ERF/DREB_A
MA1833.1	Zm00001d049364	SiRpro_2613-bp	-1913	-1898	+	5.66197	0.000427	0.0719	GGCGGCGGCGGCGAAG	3.36957	cluster_3	ERF/DREB_A
MA2022.1	LOB	SiRpro_2613-bp	-1913	-1897	-	19.8485	9.83e-08	0.000497	CCTTCGCCGCCGCCGCC	7.00745	cluster_3	ERF/DREB_A
MA1239.1	ERF104	SiRpro_2613-bp	-1913	-1895	-	23.2879	2.08e-09	1.86e-05	GGCCTTCGCCGCCGCCGCC	8.68194	cluster_3	ERF/DREB_A
MA1240.1	ERF10	SiRpro_2613-bp	-1913	-1893	-	23.4848	9.27e-10	9.49e-06	CCGGCCTTCGCCGCCGCCGCC	9.03292	cluster_3	ERF/DREB_A
MA1246.1	LEP	SiRpro_2613-bp	-1913	-1893	-	10.1667	5.4e-05	0.0318	CCGGCCTTCGCCGCCGCCGCC	4.26761	cluster_3	ERF/DREB_A
MA1424.1	ERF019	SiRpro_2613-bp	-1912	-1898	-	10.9344	6.04e-05	0.142	CTTCGCCGCCGCCGC	4.21896	cluster_11	ERF/DREB_B
MA1220.1	TINY	SiRpro_2613-bp	-1912	-1898	-	10.4545	9.44e-05	0.238	CTTCGCCGCCGCCGC	4.02503	cluster_11	ERF/DREB_B
MA1679.1	RAP2-1	SiRpro_2613-bp	-1912	-1898	-	7.65574	0.000267	0.358	CTTCGCCGCCGCCGC	3.57349	cluster_11	ERF/DREB_B
MA1227.2	ERF027	SiRpro_2613-bp	-1912	-1898	-	6.04587	0.00083	0.833	CTTCGCCGCCGCCGC	3.08092	cluster_11	ERF/DREB_B
MA1053.1	ERF109	SiRpro_2613-bp	-1912	-1905	+	7.20408	0.000425	0.169	GCGGCGGC	3.37161	cluster_3	ERF/DREB_A
MA1051.1	RAP2-3	SiRpro_2613-bp	-1912	-1905	+	7.91743	0.000558	0.221	GCGGCGGC	3.25337	cluster_3	ERF/DREB_A
MA1804.1	WIN1	SiRpro_2613-bp	-1912	-1903	-	12.7111	1.26e-06	0.00775	CCGCCGCCGC	5.89963	cluster_3	ERF/DREB_A
MA0998.1	ERF096	SiRpro_2613-bp	-1912	-1903	-	13.1418	3e-06	0.0142	CCGCCGCCGC	5.52288	cluster_3	ERF/DREB_A
MA1006.1	ERF6	SiRpro_2613-bp	-1912	-1903	-	11.5082	8.68e-05	0.167	CCGCCGCCGC	4.06148	cluster_3	ERF/DREB_A
MA1006.1	ERF6	SiRpro_2613-bp	-1912	-1903	+	-1.63934	0.000568	0.232	GCGGCGGCGG	3.24565	cluster_3	ERF/DREB_A
MA1005.2	ERF3	SiRpro_2613-bp	-1912	-1902	-	18.7069	7.65e-08	0.000589	GCCGCCGCCGC	7.11634	cluster_3	ERF/DREB_A
MA1245.2	ERF112	SiRpro_2613-bp	-1912	-1902	-	18.7195	7.65e-08	0.000588	GCCGCCGCCGC	7.11634	cluster_3	ERF/DREB_A
MA1831.1	Zm00001d031796	SiRpro_2613-bp	-1912	-1901	-	8.24823	0.000274	0.109	CGCCGCCGCCGC	3.56225	cluster_3	ERF/DREB_A
MA1817.1	Zm00001d020267	SiRpro_2613-bp	-1912	-1900	-	20.9091	2.89e-08	0.000219	TCGCCGCCGCCGC	7.5391	cluster_3	ERF/DREB_A
MA2021.1	LBD13	SiRpro_2613-bp	-1912	-1900	-	11.8943	4.76e-05	0.135	TCGCCGCCGCCGC	4.32239	cluster_3	ERF/DREB_A
MA1817.1	Zm00001d020267	SiRpro_2613-bp	-1912	-1900	+	6.47273	0.000385	0.0865	GCGGCGGCGGCGA	3.41454	cluster_3	ERF/DREB_A
MA1820.1	Zm00001d024324	SiRpro_2613-bp	-1912	-1900	+	5.32727	0.000648	0.1	GCGGCGGCGGCGA	3.18842	cluster_3	ERF/DREB_A
MA2017.1	JUB1	SiRpro_2613-bp	-1912	-1899	+	7.22727	0.00061	0.46	GCGGCGGCGGCGAA	3.21467	cluster_3	ERF/DREB_A
MA2013.1	ERF115	SiRpro_2613-bp	-1912	-1898	-	22.3548	4.09e-09	5.02e-05	CTTCGCCGCCGCCGC	8.38828	cluster_3	ERF/DREB_A
MA1000.2	ERF105	SiRpro_2613-bp	-1912	-1898	+	20.2879	5.49e-08	0.000423	GCGGCGGCGGCGAAG	7.26043	cluster_3	ERF/DREB_A
MA1221.1	RAP2-6	SiRpro_2613-bp	-1912	-1898	-	3.13636	0.000888	0.201	CTTCGCCGCCGCCGC	3.05159	cluster_3	ERF/DREB_A
MA1228.1	ERF091	SiRpro_2613-bp	-1912	-1896	+	23.6061	1.24e-09	1.39e-05	GCGGCGGCGGCGAAGGC	8.90658	cluster_3	ERF/DREB_A
MA2040.1	AT5G05550	SiRpro_2613-bp	-1911	-1899	-	10.0172	0.000104	0.19	TTCGCCGCCGCCG	3.98297	cluster_10	C10
MA2039.1	ASIL2	SiRpro_2613-bp	-1911	-1899	-	9.54098	0.000134	0.199	TTCGCCGCCGCCG	3.8729	cluster_10	C10
MA0986.1	DREB2C	SiRpro_2613-bp	-1911	-1904	-	6.38532	0.000747	0.468	CGCCGCCG	3.12668	cluster_11	ERF/DREB_B
MA1238.2	ERF038	SiRpro_2613-bp	-1911	-1899	-	7.32759	0.000349	0.425	TTCGCCGCCGCCG	3.45717	cluster_11	ERF/DREB_B
MA1233.2	ERF021	SiRpro_2613-bp	-1911	-1897	-	10.5505	9.12e-05	0.157	CCTTCGCCGCCGCCG	4.04001	cluster_11	ERF/DREB_B
MA1229.1	ERF034	SiRpro_2613-bp	-1911	-1897	+	8.80303	0.000156	0.346	CGGCGGCGGCGAAGG	3.80688	cluster_11	ERF/DREB_B
MA1752.1	ERF025	SiRpro_2613-bp	-1911	-1897	-	9.09836	0.000178	0.494	CCTTCGCCGCCGCCG	3.74958	cluster_11	ERF/DREB_B
MA1243.1	DREB2E	SiRpro_2613-bp	-1911	-1895	-	5.5	0.000299	0.473	GGCCTTCGCCGCCGCCG	3.52433	cluster_11	ERF/DREB_B
MA1376.1	DEAR3	SiRpro_2613-bp	-1911	-1895	+	2.48485	0.000411	0.413	CGGCGGCGGCGAAGGCC	3.38616	cluster_11	ERF/DREB_B
MA1049.1	ERF094	SiRpro_2613-bp	-1911	-1904	-	14.7377	6.67e-06	0.0165	CGCCGCCG	5.17587	cluster_3	ERF/DREB_A
MA1034.1	Os05g0497200	SiRpro_2613-bp	-1911	-1904	-	15.5138	6.67e-06	0.0164	CGCCGCCG	5.17587	cluster_3	ERF/DREB_A
MA0979.1	ERF008	SiRpro_2613-bp	-1911	-1904	-	12.9032	1.33e-05	0.0329	CGCCGCCG	4.87615	cluster_3	ERF/DREB_A
MA1004.1	ERF13	SiRpro_2613-bp	-1911	-1904	-	13.5082	1.48e-05	0.0284	CGCCGCCG	4.82974	cluster_3	ERF/DREB_A
MA0567.1	ERF1B	SiRpro_2613-bp	-1911	-1904	-	13.9268	2.47e-05	0.0463	CGCCGCCG	4.6073	cluster_3	ERF/DREB_A
MA1034.1	Os05g0497200	SiRpro_2613-bp	-1911	-1904	+	6.16514	0.00044	0.149	CGGCGGCG	3.35655	cluster_3	ERF/DREB_A
MA1004.1	ERF13	SiRpro_2613-bp	-1911	-1904	+	6.44262	0.000807	0.267	CGGCGGCG	3.09313	cluster_3	ERF/DREB_A
MA0997.1	ERF069	SiRpro_2613-bp	-1911	-1903	-	10.6935	6.67e-06	0.0158	CCGCCGCCG	5.17587	cluster_3	ERF/DREB_A
MA0123.1	abi4	SiRpro_2613-bp	-1911	-1902	+	8.32584	0.000485	0.21	CGGCGGCGGC	3.31426	cluster_3	ERF/DREB_A
MA1671.1	ERF118	SiRpro_2613-bp	-1911	-1901	-	18.4	7.65e-08	0.000523	CGCCGCCGCCG	7.11634	cluster_3	ERF/DREB_A
MA0976.2	CRF4	SiRpro_2613-bp	-1911	-1900	-	18.0102	3.96e-07	0.0024	TCGCCGCCGCCG	6.4023	cluster_3	ERF/DREB_A
MA1001.3	ERF11	SiRpro_2613-bp	-1911	-1900	-	17.5306	6.35e-07	0.00388	TCGCCGCCGCCG	6.19723	cluster_3	ERF/DREB_A
MA1831.1	Zm00001d031796	SiRpro_2613-bp	-1911	-1900	+	13.7943	9.37e-06	0.023	CGGCGGCGGCGA	5.02826	cluster_3	ERF/DREB_A
MA1820.1	Zm00001d024324	SiRpro_2613-bp	-1911	-1899	-	18.6727	2.37e-07	0.00111	TTCGCCGCCGCCG	6.62525	cluster_3	ERF/DREB_A
MA1247.1	ERF087	SiRpro_2613-bp	-1911	-1897	+	21.4394	8.95e-09	7.88e-05	CGGCGGCGGCGAAGG	8.04818	cluster_3	ERF/DREB_A
MA1225.1	ERF5	SiRpro_2613-bp	-1911	-1897	-	22.0606	1.12e-08	8.64e-05	CCTTCGCCGCCGCCG	7.95078	cluster_3	ERF/DREB_A
MA1221.1	RAP2-6	SiRpro_2613-bp	-1911	-1897	+	21.0303	1.98e-08	0.000174	CGGCGGCGGCGAAGG	7.70333	cluster_3	ERF/DREB_A
MA1252.1	ERF086	SiRpro_2613-bp	-1911	-1897	-	20.5	2.12e-08	0.000145	CCTTCGCCGCCGCCG	7.67366	cluster_3	ERF/DREB_A
MA1264.1	ERF095	SiRpro_2613-bp	-1911	-1897	+	20.7727	3.42e-08	0.00024	CGGCGGCGGCGAAGG	7.46597	cluster_3	ERF/DREB_A
MA1753.1	ERF057	SiRpro_2613-bp	-1911	-1897	-	20.3279	4.95e-08	0.000305	CCTTCGCCGCCGCCG	7.30539	cluster_3	ERF/DREB_A
MA1266.1	RAP2-11	SiRpro_2613-bp	-1911	-1897	-	18.1364	7.86e-08	0.000891	CCTTCGCCGCCGCCG	7.10458	cluster_3	ERF/DREB_A
MA1250.1	DREB2D	SiRpro_2613-bp	-1911	-1897	-	18.3939	2.42e-07	0.00129	CCTTCGCCGCCGCCG	6.61618	cluster_3	ERF/DREB_A
MA1222.1	ERF014	SiRpro_2613-bp	-1911	-1897	-	17.2576	8.9e-07	0.00469	CCTTCGCCGCCGCCG	6.05061	cluster_3	ERF/DREB_A
MA1261.1	ERF122	SiRpro_2613-bp	-1911	-1897	+	13.9211	8.91e-06	0.0324	CGGCGGCGGCGAAGG	5.05012	cluster_3	ERF/DREB_A
MA0994.2	ERF8	SiRpro_2613-bp	-1911	-1894	+	12.6061	1.67e-05	0.0201	CGGCGGCGGCGAAGGCCG	4.77728	cluster_3	ERF/DREB_A
MA1236.1	ERF003	SiRpro_2613-bp	-1911	-1893	+	5.40909	0.000423	0.129	CGGCGGCGGCGAAGGCCGG	3.37366	cluster_3	ERF/DREB_A
MA1244.1	ABR1	SiRpro_2613-bp	-1911	-1893	-	3.37879	0.000979	0.229	CCGGCCTTCGCCGCCGCCG	3.00922	cluster_3	ERF/DREB_A
MA1262.1	ERF2	SiRpro_2613-bp	-1911	-1891	-	21.2273	2.24e-08	0.000163	CGCCGGCCTTCGCCGCCGCCG	7.64975	cluster_3	ERF/DREB_A
MA2039.1	ASIL2	SiRpro_2613-bp	-1910	-1898	+	7.31148	0.000379	0.297	GGCGGCGGCGAAG	3.42136	cluster_10	C10
MA2040.1	AT5G05550	SiRpro_2613-bp	-1910	-1898	+	7.10345	0.000414	0.259	GGCGGCGGCGAAG	3.383	cluster_10	C10
MA0995.2	ERF039	SiRpro_2613-bp	-1910	-1900	-	8.07865	0.00036	0.496	TCGCCGCCGCC	3.4437	cluster_11	ERF/DREB_B
MA2012.1	ERF023	SiRpro_2613-bp	-1910	-1900	-	4.11429	0.000963	0.63	TCGCCGCCGCC	3.01637	cluster_11	ERF/DREB_B
MA1265.2	ERF015	SiRpro_2613-bp	-1910	-1899	-	7.37705	0.000296	0.331	TTCGCCGCCGCC	3.52871	cluster_11	ERF/DREB_B
MA2011.1	ERF010	SiRpro_2613-bp	-1910	-1899	-	7.78689	0.000332	0.354	TTCGCCGCCGCC	3.47886	cluster_11	ERF/DREB_B
MA1251.1	RAP2-9	SiRpro_2613-bp	-1910	-1892	-	1.77273	0.000485	0.438	GCCGGCCTTCGCCGCCGCC	3.31426	cluster_11	ERF/DREB_B
MA1232.1	ERF054	SiRpro_2613-bp	-1910	-1891	+	18.4091	1.02e-07	0.000448	GGCGGCGGCGAAGGCCGGCG	6.9914	cluster_27	ERF/DREB_C
MA1248.1	ERF012	SiRpro_2613-bp	-1910	-1891	-	13.803	1.19e-05	0.0254	CGCCGGCCTTCGCCGCCGCC	4.92445	cluster_27	ERF/DREB_C
MA0975.1	CRF2	SiRpro_2613-bp	-1910	-1903	-	15.1967	6.67e-06	0.0242	CCGCCGCC	5.17587	cluster_3	ERF/DREB_A
MA1053.1	ERF109	SiRpro_2613-bp	-1910	-1903	-	14.3571	1.33e-05	0.0294	CCGCCGCC	4.87615	cluster_3	ERF/DREB_A
MA1051.1	RAP2-3	SiRpro_2613-bp	-1910	-1903	-	13.211	1.33e-05	0.0294	CCGCCGCC	4.87615	cluster_3	ERF/DREB_A
MA1818.1	Zm00001d052229	SiRpro_2613-bp	-1910	-1901	-	18.2115	3.39e-07	0.00189	CGCCGCCGCC	6.4698	cluster_3	ERF/DREB_A
MA0123.1	abi4	SiRpro_2613-bp	-1910	-1901	-	13.8876	3.93e-06	0.0173	CGCCGCCGCC	5.40561	cluster_3	ERF/DREB_A
MA0993.1	ERF7	SiRpro_2613-bp	-1910	-1901	-	10.6935	2.35e-05	0.0538	CGCCGCCGCC	4.62893	cluster_3	ERF/DREB_A
MA1832.1	Zm00001d002364	SiRpro_2613-bp	-1910	-1900	-	17.8776	4.75e-07	0.00194	TCGCCGCCGCC	6.32331	cluster_3	ERF/DREB_A
MA1821.1	Zm00001d020595	SiRpro_2613-bp	-1910	-1900	+	18.4231	4.75e-07	0.00195	GGCGGCGGCGA	6.32331	cluster_3	ERF/DREB_A
MA1242.1	DREB2F	SiRpro_2613-bp	-1910	-1900	-	16.7727	1.73e-06	0.00889	TCGCCGCCGCC	5.76195	cluster_3	ERF/DREB_A
MA1819.1	Zm00001d005892	SiRpro_2613-bp	-1910	-1899	-	16.4909	1.16e-06	0.00393	TTCGCCGCCGCC	5.93554	cluster_3	ERF/DREB_A
MA0992.2	ERF4	SiRpro_2613-bp	-1910	-1899	-	11.5246	4.16e-05	0.0803	TTCGCCGCCGCC	4.38091	cluster_3	ERF/DREB_A
MA1819.1	Zm00001d005892	SiRpro_2613-bp	-1910	-1899	+	7.4303	0.000381	0.0775	GGCGGCGGCGAA	3.41908	cluster_3	ERF/DREB_A
MA1820.1	Zm00001d024324	SiRpro_2613-bp	-1910	-1898	+	5.23636	0.000675	0.102	GGCGGCGGCGAAG	3.1707	cluster_3	ERF/DREB_A
MA1231.2	ERF15	SiRpro_2613-bp	-1910	-1897	-	19.1798	1.3e-09	8e-05	CCTTCGCCGCCGCC	8.88606	cluster_3	ERF/DREB_A
MA1263.1	ERF055	SiRpro_2613-bp	-1910	-1897	+	11.3182	6.37e-05	0.151	GGCGGCGGCGAAGG	4.19586	cluster_3	ERF/DREB_A
MA1234.1	ERF017	SiRpro_2613-bp	-1910	-1897	+	7.63636	0.000352	0.336	GGCGGCGGCGAAGG	3.45346	cluster_3	ERF/DREB_A
MA1226.1	DREB2G	SiRpro_2613-bp	-1910	-1896	+	2.87879	0.00091	0.278	GGCGGCGGCGAAGGC	3.04096	cluster_3	ERF/DREB_A
MA1833.1	Zm00001d049364	SiRpro_2613-bp	-1910	-1895	-	15.0704	3.03e-06	0.00461	GGCCTTCGCCGCCGCC	5.51856	cluster_3	ERF/DREB_A
MA2022.1	LOB	SiRpro_2613-bp	-1910	-1894	-	12.1717	1.72e-05	0.0193	CGGCCTTCGCCGCCGCC	4.76447	cluster_3	ERF/DREB_A
MA1239.1	ERF104	SiRpro_2613-bp	-1910	-1892	-	19.2576	1.68e-07	0.000735	GCCGGCCTTCGCCGCCGCC	6.77469	cluster_3	ERF/DREB_A
MA1240.1	ERF10	SiRpro_2613-bp	-1910	-1890	-	19.8636	8.35e-08	0.000369	GCGCCGGCCTTCGCCGCCGCC	7.07831	cluster_3	ERF/DREB_A
MA1053.1	ERF109	SiRpro_2613-bp	-1909	-1902	+	7.20408	0.000425	0.169	GCGGCGGC	3.37161	cluster_3	ERF/DREB_A
MA1051.1	RAP2-3	SiRpro_2613-bp	-1909	-1902	+	7.91743	0.000558	0.221	GCGGCGGC	3.25337	cluster_3	ERF/DREB_A
MA0998.1	ERF096	SiRpro_2613-bp	-1909	-1900	-	12.4539	1.41e-05	0.0272	TCGCCGCCGC	4.85078	cluster_3	ERF/DREB_A
MA1804.1	WIN1	SiRpro_2613-bp	-1909	-1900	-	10.3778	6.52e-05	0.0821	TCGCCGCCGC	4.18575	cluster_3	ERF/DREB_A
MA1006.1	ERF6	SiRpro_2613-bp	-1909	-1900	-	10.2459	0.000133	0.167	TCGCCGCCGC	3.87615	cluster_3	ERF/DREB_A
MA1006.1	ERF6	SiRpro_2613-bp	-1909	-1900	+	-2.4918	0.000931	0.288	GCGGCGGCGA	3.03105	cluster_3	ERF/DREB_A
MA1245.2	ERF112	SiRpro_2613-bp	-1909	-1899	-	15.8171	2.29e-06	0.00879	TTCGCCGCCGC	5.64016	cluster_3	ERF/DREB_A
MA1005.2	ERF3	SiRpro_2613-bp	-1909	-1899	-	15.9138	2.53e-06	0.00919	TTCGCCGCCGC	5.59688	cluster_3	ERF/DREB_A
MA1817.1	Zm00001d020267	SiRpro_2613-bp	-1909	-1897	-	12.4727	1.76e-05	0.0183	CCTTCGCCGCCGC	4.75449	cluster_3	ERF/DREB_A
MA2021.1	LBD13	SiRpro_2613-bp	-1909	-1897	-	9.39837	0.000192	0.208	CCTTCGCCGCCGC	3.7167	cluster_3	ERF/DREB_A
MA2017.1	JUB1	SiRpro_2613-bp	-1909	-1896	+	7.62121	0.000492	0.46	GCGGCGGCGAAGGC	3.30803	cluster_3	ERF/DREB_A
MA2013.1	ERF115	SiRpro_2613-bp	-1909	-1895	-	11.6452	2.51e-05	0.0314	GGCCTTCGCCGCCGC	4.60033	cluster_3	ERF/DREB_A
MA1000.2	ERF105	SiRpro_2613-bp	-1909	-1895	+	-0.166667	0.000755	0.225	GCGGCGGCGAAGGCC	3.12205	cluster_3	ERF/DREB_A
MA1228.1	ERF091	SiRpro_2613-bp	-1909	-1893	+	19.5455	1.55e-07	0.00068	GCGGCGGCGAAGGCCGG	6.80967	cluster_3	ERF/DREB_A
MA0986.1	DREB2C	SiRpro_2613-bp	-1908	-1901	-	6.38532	0.000747	0.468	CGCCGCCG	3.12668	cluster_11	ERF/DREB_B
MA1049.1	ERF094	SiRpro_2613-bp	-1908	-1901	-	14.7377	6.67e-06	0.0165	CGCCGCCG	5.17587	cluster_3	ERF/DREB_A
MA1034.1	Os05g0497200	SiRpro_2613-bp	-1908	-1901	-	15.5138	6.67e-06	0.0164	CGCCGCCG	5.17587	cluster_3	ERF/DREB_A
MA0979.1	ERF008	SiRpro_2613-bp	-1908	-1901	-	12.9032	1.33e-05	0.0329	CGCCGCCG	4.87615	cluster_3	ERF/DREB_A
MA1004.1	ERF13	SiRpro_2613-bp	-1908	-1901	-	13.5082	1.48e-05	0.0284	CGCCGCCG	4.82974	cluster_3	ERF/DREB_A
MA0567.1	ERF1B	SiRpro_2613-bp	-1908	-1901	-	13.9268	2.47e-05	0.0463	CGCCGCCG	4.6073	cluster_3	ERF/DREB_A
MA1034.1	Os05g0497200	SiRpro_2613-bp	-1908	-1901	+	6.16514	0.00044	0.149	CGGCGGCG	3.35655	cluster_3	ERF/DREB_A
MA1004.1	ERF13	SiRpro_2613-bp	-1908	-1901	+	6.44262	0.000807	0.267	CGGCGGCG	3.09313	cluster_3	ERF/DREB_A
MA0997.1	ERF069	SiRpro_2613-bp	-1908	-1900	-	9.82258	3.59e-05	0.0605	TCGCCGCCG	4.44491	cluster_3	ERF/DREB_A
MA1671.1	ERF118	SiRpro_2613-bp	-1908	-1898	-	15.2182	3.85e-06	0.0125	CTTCGCCGCCG	5.41454	cluster_3	ERF/DREB_A
MA1831.1	Zm00001d031796	SiRpro_2613-bp	-1908	-1897	+	10.6241	7.36e-05	0.0632	CGGCGGCGAAGG	4.13312	cluster_3	ERF/DREB_A
MA0976.2	CRF4	SiRpro_2613-bp	-1908	-1897	-	7.11224	0.000296	0.13	CCTTCGCCGCCG	3.52871	cluster_3	ERF/DREB_A
MA1001.3	ERF11	SiRpro_2613-bp	-1908	-1897	-	6.84694	0.000363	0.153	CCTTCGCCGCCG	3.44009	cluster_3	ERF/DREB_A
MA1820.1	Zm00001d024324	SiRpro_2613-bp	-1908	-1896	-	12.0909	2.19e-05	0.0211	GCCTTCGCCGCCG	4.65956	cluster_3	ERF/DREB_A
MA1266.1	RAP2-11	SiRpro_2613-bp	-1908	-1894	-	15.8939	1.65e-06	0.00597	CGGCCTTCGCCGCCG	5.78252	cluster_3	ERF/DREB_A
MA1753.1	ERF057	SiRpro_2613-bp	-1908	-1894	-	13.6066	9.57e-06	0.0171	CGGCCTTCGCCGCCG	5.01909	cluster_3	ERF/DREB_A
MA1247.1	ERF087	SiRpro_2613-bp	-1908	-1894	+	13.6212	1.03e-05	0.0181	CGGCGGCGAAGGCCG	4.98716	cluster_3	ERF/DREB_A
MA1252.1	ERF086	SiRpro_2613-bp	-1908	-1894	-	13.3939	1.25e-05	0.0214	CGGCCTTCGCCGCCG	4.90309	cluster_3	ERF/DREB_A
MA1222.1	ERF014	SiRpro_2613-bp	-1908	-1894	-	13.197	1.33e-05	0.0241	CGGCCTTCGCCGCCG	4.87615	cluster_3	ERF/DREB_A
MA1221.1	RAP2-6	SiRpro_2613-bp	-1908	-1894	+	12.9697	1.42e-05	0.0218	CGGCGGCGAAGGCCG	4.84771	cluster_3	ERF/DREB_A
MA1225.1	ERF5	SiRpro_2613-bp	-1908	-1894	-	12.6515	1.49e-05	0.018	CGGCCTTCGCCGCCG	4.82681	cluster_3	ERF/DREB_A
MA1250.1	DREB2D	SiRpro_2613-bp	-1908	-1894	-	13	1.64e-05	0.0296	CGGCCTTCGCCGCCG	4.78516	cluster_3	ERF/DREB_A
MA1262.1	ERF2	SiRpro_2613-bp	-1908	-1888	-	7.78788	0.000137	0.0743	CTGCGCCGGCCTTCGCCGCCG	3.86328	cluster_3	ERF/DREB_A
MA1232.1	ERF054	SiRpro_2613-bp	-1907	-1888	+	14.8182	4.86e-06	0.0083	GGCGGCGAAGGCCGGCGCAG	5.31336	cluster_27	ERF/DREB_C
MA1248.1	ERF012	SiRpro_2613-bp	-1907	-1888	-	11.2121	4.6e-05	0.0721	CTGCGCCGGCCTTCGCCGCC	4.33724	cluster_27	ERF/DREB_C
MA0975.1	CRF2	SiRpro_2613-bp	-1907	-1900	-	13.0492	2.15e-05	0.039	TCGCCGCC	4.66756	cluster_3	ERF/DREB_A
MA1051.1	RAP2-3	SiRpro_2613-bp	-1907	-1900	-	11.8165	4.44e-05	0.0589	TCGCCGCC	4.35262	cluster_3	ERF/DREB_A
MA1053.1	ERF109	SiRpro_2613-bp	-1907	-1900	-	9.61224	0.000142	0.103	TCGCCGCC	3.84771	cluster_3	ERF/DREB_A
MA1818.1	Zm00001d052229	SiRpro_2613-bp	-1907	-1898	-	-3.09615	0.000233	0.117	CTTCGCCGCC	3.63264	cluster_3	ERF/DREB_A
MA1242.1	DREB2F	SiRpro_2613-bp	-1907	-1897	-	12.5	2.04e-05	0.0466	CCTTCGCCGCC	4.69037	cluster_3	ERF/DREB_A
MA1832.1	Zm00001d002364	SiRpro_2613-bp	-1907	-1897	-	-3.95918	0.000199	0.107	CCTTCGCCGCC	3.70115	cluster_3	ERF/DREB_A
MA1819.1	Zm00001d005892	SiRpro_2613-bp	-1907	-1896	-	10.2242	8.93e-05	0.0462	GCCTTCGCCGCC	4.04915	cluster_3	ERF/DREB_A
MA1833.1	Zm00001d049364	SiRpro_2613-bp	-1907	-1892	-	12.007	1.85e-05	0.0125	GCCGGCCTTCGCCGCC	4.73283	cluster_3	ERF/DREB_A
MA1051.1	RAP2-3	SiRpro_2613-bp	-1906	-1899	+	8.05505	0.000541	0.221	GCGGCGAA	3.2668	cluster_3	ERF/DREB_A
MA1053.1	ERF109	SiRpro_2613-bp	-1906	-1899	+	6.28571	0.000607	0.209	GCGGCGAA	3.21681	cluster_3	ERF/DREB_A
MA1817.1	Zm00001d020267	SiRpro_2613-bp	-1906	-1894	-	10.3576	5.48e-05	0.0339	CGGCCTTCGCCGC	4.26122	cluster_3	ERF/DREB_A
MA1244.1	ABR1	SiRpro_2613-bp	-1906	-1888	+	8.24242	0.000156	0.0929	GCGGCGAAGGCCGGCGCAG	3.80688	cluster_3	ERF/DREB_A
MA1246.1	LEP	SiRpro_2613-bp	-1906	-1886	-	6.74242	0.000231	0.077	GGCTGCGCCGGCCTTCGCCGC	3.63639	cluster_3	ERF/DREB_A
MA0976.2	CRF4	SiRpro_2613-bp	-1905	-1894	-	6.5102	0.000384	0.15	CGGCCTTCGCCG	3.41567	cluster_3	ERF/DREB_A
MA1001.3	ERF11	SiRpro_2613-bp	-1905	-1894	-	5.29592	0.000693	0.206	CGGCCTTCGCCG	3.15927	cluster_3	ERF/DREB_A
MA1820.1	Zm00001d024324	SiRpro_2613-bp	-1905	-1893	-	6.92727	0.000325	0.0751	CCGGCCTTCGCCG	3.48812	cluster_3	ERF/DREB_A
MA1266.1	RAP2-11	SiRpro_2613-bp	-1905	-1891	+	8.22727	0.000276	0.168	CGGCGAAGGCCGGCG	3.55909	cluster_3	ERF/DREB_A
MA1236.1	ERF003	SiRpro_2613-bp	-1904	-1886	+	4.06061	0.000676	0.146	GGCGAAGGCCGGCGCAGCC	3.17005	cluster_3	ERF/DREB_A
MA1239.1	ERF104	SiRpro_2613-bp	-1904	-1886	-	1.4697	0.000929	0.203	GGCTGCGCCGGCCTTCGCC	3.03198	cluster_3	ERF/DREB_A
MA1239.1	ERF104	SiRpro_2613-bp	-1904	-1886	+	1.22727	0.00099	0.21	GGCGAAGGCCGGCGCAGCC	3.00436	cluster_3	ERF/DREB_A
MA1240.1	ERF10	SiRpro_2613-bp	-1903	-1883	+	3.06061	0.000726	0.222	GCGAAGGCCGGCGCAGCCACC	3.13906	cluster_3	ERF/DREB_A
MA1424.1	ERF019	SiRpro_2613-bp	-1902	-1888	-	2.21311	0.000676	0.4	CTGCGCCGGCCTTCG	3.17005	cluster_11	ERF/DREB_B
MA1232.1	ERF054	SiRpro_2613-bp	-1902	-1883	-	4.71212	0.00087	0.248	GGTGGCTGCGCCGGCCTTCG	3.06048	cluster_27	ERF/DREB_C
MA1221.1	RAP2-6	SiRpro_2613-bp	-1902	-1888	-	3.90909	0.000691	0.185	CTGCGCCGGCCTTCG	3.16052	cluster_3	ERF/DREB_A
MA1262.1	ERF2	SiRpro_2613-bp	-1902	-1882	+	12.1364	2.02e-05	0.0283	CGAAGGCCGGCGCAGCCACCG	4.69465	cluster_3	ERF/DREB_A
MA2040.1	AT5G05550	SiRpro_2613-bp	-1901	-1889	-	6.31034	0.000579	0.293	TGCGCCGGCCTTC	3.23732	cluster_10	C10
MA2039.1	ASIL2	SiRpro_2613-bp	-1901	-1889	-	6.22951	0.000602	0.316	TGCGCCGGCCTTC	3.2204	cluster_10	C10
MA1376.1	DEAR3	SiRpro_2613-bp	-1901	-1885	+	3.43939	0.000326	0.413	GAAGGCCGGCGCAGCCA	3.48678	cluster_11	ERF/DREB_B
MA2013.1	ERF115	SiRpro_2613-bp	-1901	-1887	+	5.20968	0.000473	0.124	GAAGGCCGGCGCAGC	3.32514	cluster_3	ERF/DREB_A
MA1833.1	Zm00001d049364	SiRpro_2613-bp	-1901	-1886	+	7.76761	0.000164	0.0419	GAAGGCCGGCGCAGCC	3.78516	cluster_3	ERF/DREB_A
MA1833.1	Zm00001d049364	SiRpro_2613-bp	-1901	-1886	-	3.78169	0.000949	0.103	GGCTGCGCCGGCCTTC	3.02273	cluster_3	ERF/DREB_A
MA0994.2	ERF8	SiRpro_2613-bp	-1901	-1884	+	4.39394	0.000774	0.15	GAAGGCCGGCGCAGCCAC	3.11126	cluster_3	ERF/DREB_A
MA1239.1	ERF104	SiRpro_2613-bp	-1901	-1883	+	2.75758	0.000657	0.169	GAAGGCCGGCGCAGCCACC	3.18243	cluster_3	ERF/DREB_A
MA2040.1	AT5G05550	SiRpro_2613-bp	-1900	-1888	+	7.32759	0.000375	0.259	AAGGCCGGCGCAG	3.42597	cluster_10	C10
MA2039.1	ASIL2	SiRpro_2613-bp	-1900	-1888	+	7.29508	0.000381	0.297	AAGGCCGGCGCAG	3.41908	cluster_10	C10
MA1698.1	ARF7	SiRpro_2613-bp	-1900	-1887	+	5.85366	0.000921	0.669	AAGGCCGGCGCAGC	3.03574	cluster_11	ARF_A
MA0993.1	ERF7	SiRpro_2613-bp	-1900	-1891	-	9.24194	0.000171	0.193	CGCCGGCCTT	3.767	cluster_3	ERF/DREB_A
MA1795.1	RAP2-4	SiRpro_2613-bp	-1900	-1891	-	9.66129	0.000201	0.519	CGCCGGCCTT	3.6968	cluster_3	ERF/DREB_A
MA0123.1	abi4	SiRpro_2613-bp	-1900	-1891	-	8.2809	0.000501	0.214	CGCCGGCCTT	3.30016	cluster_3	ERF/DREB_A
MA0992.2	ERF4	SiRpro_2613-bp	-1900	-1889	-	4.98361	0.000775	0.27	TGCGCCGGCCTT	3.1107	cluster_3	ERF/DREB_A
MA1819.1	Zm00001d005892	SiRpro_2613-bp	-1900	-1889	+	5.8	0.000897	0.124	AAGGCCGGCGCA	3.04721	cluster_3	ERF/DREB_A
MA1820.1	Zm00001d024324	SiRpro_2613-bp	-1900	-1888	+	7.04848	0.000309	0.0723	AAGGCCGGCGCAG	3.51004	cluster_3	ERF/DREB_A
MA1234.1	ERF017	SiRpro_2613-bp	-1900	-1887	+	11.5758	5.59e-05	0.19	AAGGCCGGCGCAGC	4.25259	cluster_3	ERF/DREB_A
MA1263.1	ERF055	SiRpro_2613-bp	-1900	-1887	+	8.83333	0.00019	0.194	AAGGCCGGCGCAGC	3.72125	cluster_3	ERF/DREB_A
MA1228.1	ERF091	SiRpro_2613-bp	-1900	-1884	-	2.74242	0.000402	0.183	GTGGCTGCGCCGGCCTT	3.39577	cluster_3	ERF/DREB_A
MA1236.1	ERF003	SiRpro_2613-bp	-1900	-1882	-	6.43939	0.000288	0.105	CGGTGGCTGCGCCGGCCTT	3.54061	cluster_3	ERF/DREB_A
MA1240.1	ERF10	SiRpro_2613-bp	-1900	-1880	+	8.10606	0.000134	0.0856	AAGGCCGGCGCAGCCACCGGC	3.8729	cluster_3	ERF/DREB_A
MA1048.1	ERF018	SiRpro_2613-bp	-1899	-1892	-	9.10112	0.000187	0.651	GCCGGCCT	3.72816	cluster_11	ERF/DREB_B
MA0943.1	ARF5	SiRpro_2613-bp	-1899	-1892	-	6.61798	0.000777	1	GCCGGCCT	3.10958	cluster_11	ARF_A
MA1032.1	DREB1G	SiRpro_2613-bp	-1899	-1890	-	6.78689	0.000398	0.675	GCGCCGGCCT	3.40012	cluster_11	ERF/DREB_B
MA1032.1	DREB1G	SiRpro_2613-bp	-1899	-1890	+	5.36066	0.000498	0.685	AGGCCGGCGC	3.30277	cluster_11	ERF/DREB_B
MA0971.1	DREB1A	SiRpro_2613-bp	-1899	-1890	+	6.21311	0.000731	0.98	AGGCCGGCGC	3.13608	cluster_11	ERF/DREB_B
MA1232.1	ERF054	SiRpro_2613-bp	-1899	-1880	-	14.1667	8.28e-06	0.0118	GCCGGTGGCTGCGCCGGCCT	5.08197	cluster_27	ERF/DREB_C
MA1248.1	ERF012	SiRpro_2613-bp	-1899	-1880	+	3.19697	0.000494	0.225	AGGCCGGCGCAGCCACCGGC	3.30627	cluster_27	ERF/DREB_C
MA0997.1	ERF069	SiRpro_2613-bp	-1899	-1891	+	7.3871	0.000957	0.309	AGGCCGGCG	3.01909	cluster_3	ERF/DREB_A
MA1006.1	ERF6	SiRpro_2613-bp	-1899	-1890	+	13.918	1.35e-05	0.0856	AGGCCGGCGC	4.86967	cluster_3	ERF/DREB_A
MA1006.1	ERF6	SiRpro_2613-bp	-1899	-1890	-	11.9672	6.66e-05	0.167	GCGCCGGCCT	4.17653	cluster_3	ERF/DREB_A
MA0998.1	ERF096	SiRpro_2613-bp	-1899	-1890	-	10.3333	0.000123	0.125	GCGCCGGCCT	3.91009	cluster_3	ERF/DREB_A
MA0998.1	ERF096	SiRpro_2613-bp	-1899	-1890	+	8.56028	0.000419	0.26	AGGCCGGCGC	3.37779	cluster_3	ERF/DREB_A
MA1804.1	WIN1	SiRpro_2613-bp	-1899	-1890	-	8.16667	0.000581	0.231	GCGCCGGCCT	3.23582	cluster_3	ERF/DREB_A
MA1821.1	Zm00001d020595	SiRpro_2613-bp	-1899	-1889	-	-4.69231	0.000455	0.187	TGCGCCGGCCT	3.34199	cluster_3	ERF/DREB_A
MA1832.1	Zm00001d002364	SiRpro_2613-bp	-1899	-1889	+	-6.81633	0.000565	0.17	AGGCCGGCGCA	3.24795	cluster_3	ERF/DREB_A
MA1817.1	Zm00001d020267	SiRpro_2613-bp	-1899	-1887	+	9.16364	0.000102	0.0459	AGGCCGGCGCAGC	3.9914	cluster_3	ERF/DREB_A
MA1817.1	Zm00001d020267	SiRpro_2613-bp	-1899	-1887	-	4.84242	0.000775	0.117	GCTGCGCCGGCCT	3.1107	cluster_3	ERF/DREB_A
MA1252.1	ERF086	SiRpro_2613-bp	-1899	-1885	+	7.21212	0.000188	0.0967	AGGCCGGCGCAGCCA	3.72584	cluster_3	ERF/DREB_A
MA1225.1	ERF5	SiRpro_2613-bp	-1899	-1885	+	5.19697	0.000459	0.115	AGGCCGGCGCAGCCA	3.33819	cluster_3	ERF/DREB_A
MA2013.1	ERF115	SiRpro_2613-bp	-1899	-1885	-	3.91935	0.000783	0.163	TGGCTGCGCCGGCCT	3.10624	cluster_3	ERF/DREB_A
MA1000.2	ERF105	SiRpro_2613-bp	-1899	-1885	+	-1.22727	0.000954	0.237	AGGCCGGCGCAGCCA	3.02045	cluster_3	ERF/DREB_A
MA2022.1	LOB	SiRpro_2613-bp	-1899	-1883	+	10.7677	3.66e-05	0.0293	AGGCCGGCGCAGCCACC	4.43652	cluster_3	ERF/DREB_A
MA0994.2	ERF8	SiRpro_2613-bp	-1899	-1882	-	9.95455	6.78e-05	0.0393	CGGTGGCTGCGCCGGCCT	4.16877	cluster_3	ERF/DREB_A
MA1262.1	ERF2	SiRpro_2613-bp	-1899	-1879	+	13.8333	8.07e-06	0.0144	AGGCCGGCGCAGCCACCGGCG	5.09313	cluster_3	ERF/DREB_A
MA1754.1	ERF073	SiRpro_2613-bp	-1899	-1879	+	2.7377	0.000474	0.192	AGGCCGGCGCAGCCACCGGCG	3.32422	cluster_3	ERF/DREB_A
MA1256.1	RAP2-12	SiRpro_2613-bp	-1899	-1879	-	1.60606	0.000978	0.324	CGCCGGTGGCTGCGCCGGCCT	3.00966	cluster_3	ERF/DREB_A
MA0986.1	DREB2C	SiRpro_2613-bp	-1898	-1891	-	5.52294	0.000944	0.515	CGCCGGCC	3.02503	cluster_11	ERF/DREB_B
MA1023.1	PHYPADRAFT_28324	SiRpro_2613-bp	-1898	-1891	+	-2.77049	0.000965	0.798	GGCCGGCG	3.01547	cluster_11	ERF/DREB_B
MA0979.1	ERF008	SiRpro_2613-bp	-1898	-1891	-	10.0161	0.000141	0.143	CGCCGGCC	3.85078	cluster_3	ERF/DREB_A
MA1004.1	ERF13	SiRpro_2613-bp	-1898	-1891	+	10.5902	0.000153	0.162	GGCCGGCG	3.81531	cluster_3	ERF/DREB_A
MA1049.1	ERF094	SiRpro_2613-bp	-1898	-1891	+	9.19672	0.000183	0.166	GGCCGGCG	3.73755	cluster_3	ERF/DREB_A
MA1004.1	ERF13	SiRpro_2613-bp	-1898	-1891	-	9.88525	0.000222	0.21	CGCCGGCC	3.65365	cluster_3	ERF/DREB_A
MA1049.1	ERF094	SiRpro_2613-bp	-1898	-1891	-	8.2459	0.000275	0.202	CGCCGGCC	3.56067	cluster_3	ERF/DREB_A
MA1034.1	Os05g0497200	SiRpro_2613-bp	-1898	-1891	-	0.53211	0.000782	0.196	CGCCGGCC	3.10679	cluster_3	ERF/DREB_A
MA0567.1	ERF1B	SiRpro_2613-bp	-1898	-1891	-	6.15854	0.000791	0.298	CGCCGGCC	3.10182	cluster_3	ERF/DREB_A
MA0997.1	ERF069	SiRpro_2613-bp	-1898	-1890	-	9.66129	5.33e-05	0.0729	GCGCCGGCC	4.27327	cluster_3	ERF/DREB_A
MA1818.1	Zm00001d052229	SiRpro_2613-bp	-1898	-1889	+	-4.40385	0.000379	0.147	GGCCGGCGCA	3.42136	cluster_3	ERF/DREB_A
MA0993.1	ERF7	SiRpro_2613-bp	-1898	-1889	+	7.37097	0.000954	0.377	GGCCGGCGCA	3.02045	cluster_3	ERF/DREB_A
MA1671.1	ERF118	SiRpro_2613-bp	-1898	-1888	-	4.4	0.000904	0.265	CTGCGCCGGCC	3.04383	cluster_3	ERF/DREB_A
MA1831.1	Zm00001d031796	SiRpro_2613-bp	-1898	-1887	+	5.58156	0.000997	0.203	GGCCGGCGCAGC	3.0013	cluster_3	ERF/DREB_A
MA1820.1	Zm00001d024324	SiRpro_2613-bp	-1898	-1886	-	6.77576	0.000348	0.0776	GGCTGCGCCGGCC	3.45842	cluster_3	ERF/DREB_A
MA1266.1	RAP2-11	SiRpro_2613-bp	-1898	-1884	-	11.8182	4.74e-05	0.0596	GTGGCTGCGCCGGCC	4.32422	cluster_3	ERF/DREB_A
MA2013.1	ERF115	SiRpro_2613-bp	-1898	-1884	+	8.67742	0.000107	0.0653	GGCCGGCGCAGCCAC	3.97062	cluster_3	ERF/DREB_A
MA1252.1	ERF086	SiRpro_2613-bp	-1898	-1884	-	5.62121	0.000328	0.135	GTGGCTGCGCCGGCC	3.48413	cluster_3	ERF/DREB_A
MA1247.1	ERF087	SiRpro_2613-bp	-1898	-1884	+	5.10606	0.000369	0.129	GGCCGGCGCAGCCAC	3.43297	cluster_3	ERF/DREB_A
MA1221.1	RAP2-6	SiRpro_2613-bp	-1898	-1884	+	3.36364	0.000825	0.195	GGCCGGCGCAGCCAC	3.08355	cluster_3	ERF/DREB_A
MA1833.1	Zm00001d049364	SiRpro_2613-bp	-1898	-1883	+	14.0634	5.64e-06	0.00606	GGCCGGCGCAGCCACC	5.24872	cluster_3	ERF/DREB_A
MA1239.1	ERF104	SiRpro_2613-bp	-1898	-1880	+	13.5	9.73e-06	0.0149	GGCCGGCGCAGCCACCGGC	5.01189	cluster_3	ERF/DREB_A
MA1244.1	ABR1	SiRpro_2613-bp	-1898	-1880	-	11.4394	3.44e-05	0.0399	GCCGGTGGCTGCGCCGGCC	4.46344	cluster_3	ERF/DREB_A
MA1232.1	ERF054	SiRpro_2613-bp	-1897	-1878	+	11.2727	5.61e-05	0.0507	GCCGGCGCAGCCACCGGCGC	4.25104	cluster_27	ERF/DREB_C
MA1053.1	ERF109	SiRpro_2613-bp	-1897	-1890	-	9.5102	0.000157	0.105	GCGCCGGC	3.8041	cluster_3	ERF/DREB_A
MA1051.1	RAP2-3	SiRpro_2613-bp	-1897	-1890	-	9.53211	0.000234	0.139	GCGCCGGC	3.63078	cluster_3	ERF/DREB_A
MA1818.1	Zm00001d052229	SiRpro_2613-bp	-1897	-1888	-	-4.65385	0.000445	0.151	CTGCGCCGGC	3.35164	cluster_3	ERF/DREB_A
MA1245.2	ERF112	SiRpro_2613-bp	-1897	-1887	+	6.40244	0.000461	0.17	GCCGGCGCAGC	3.3363	cluster_3	ERF/DREB_A
MA1832.1	Zm00001d002364	SiRpro_2613-bp	-1897	-1887	-	-6.87755	0.00059	0.173	GCTGCGCCGGC	3.22915	cluster_3	ERF/DREB_A
MA1819.1	Zm00001d005892	SiRpro_2613-bp	-1897	-1886	+	10.7697	6.53e-05	0.0399	GCCGGCGCAGCC	4.18509	cluster_3	ERF/DREB_A
MA1819.1	Zm00001d005892	SiRpro_2613-bp	-1897	-1886	-	9.14545	0.000156	0.0579	GGCTGCGCCGGC	3.80688	cluster_3	ERF/DREB_A
MA1820.1	Zm00001d024324	SiRpro_2613-bp	-1897	-1885	+	10.2727	5.76e-05	0.0279	GCCGGCGCAGCCA	4.23958	cluster_3	ERF/DREB_A
MA1833.1	Zm00001d049364	SiRpro_2613-bp	-1897	-1882	-	5.42254	0.000475	0.0758	CGGTGGCTGCGCCGGC	3.32331	cluster_3	ERF/DREB_A
MA1228.1	ERF091	SiRpro_2613-bp	-1897	-1881	-	11.9091	1.88e-05	0.0293	CCGGTGGCTGCGCCGGC	4.72584	cluster_3	ERF/DREB_A
MA1239.1	ERF104	SiRpro_2613-bp	-1897	-1879	-	5.31818	0.000306	0.11	CGCCGGTGGCTGCGCCGGC	3.51428	cluster_3	ERF/DREB_A
MA1236.1	ERF003	SiRpro_2613-bp	-1897	-1879	-	4.74242	0.000535	0.136	CGCCGGTGGCTGCGCCGGC	3.27165	cluster_3	ERF/DREB_A
MA1246.1	LEP	SiRpro_2613-bp	-1897	-1877	+	6.4697	0.000256	0.0827	GCCGGCGCAGCCACCGGCGCG	3.59176	cluster_3	ERF/DREB_A
MA1240.1	ERF10	SiRpro_2613-bp	-1897	-1877	+	4.22727	0.000514	0.203	GCCGGCGCAGCCACCGGCGCG	3.28904	cluster_3	ERF/DREB_A
MA1233.2	ERF021	SiRpro_2613-bp	-1896	-1882	+	7.3211	0.000468	0.319	CCGGCGCAGCCACCG	3.32975	cluster_11	ERF/DREB_B
MA1053.1	ERF109	SiRpro_2613-bp	-1896	-1889	+	9.86735	9.98e-05	0.0822	CCGGCGCA	4.00087	cluster_3	ERF/DREB_A
MA1051.1	RAP2-3	SiRpro_2613-bp	-1896	-1889	+	9.94495	0.000186	0.128	CCGGCGCA	3.73049	cluster_3	ERF/DREB_A
MA0975.1	CRF2	SiRpro_2613-bp	-1896	-1889	+	6.86885	0.000494	0.24	CCGGCGCA	3.30627	cluster_3	ERF/DREB_A
MA1804.1	WIN1	SiRpro_2613-bp	-1896	-1887	+	10.3111	7.1e-05	0.0834	CCGGCGCAGC	4.14874	cluster_3	ERF/DREB_A
MA0976.2	CRF4	SiRpro_2613-bp	-1896	-1885	+	7.84694	0.000213	0.115	CCGGCGCAGCCA	3.67162	cluster_3	ERF/DREB_A
MA1001.3	ERF11	SiRpro_2613-bp	-1896	-1885	+	7.15306	0.000316	0.151	CCGGCGCAGCCA	3.50031	cluster_3	ERF/DREB_A
MA1817.1	Zm00001d020267	SiRpro_2613-bp	-1896	-1884	+	10.5576	4.93e-05	0.0314	CCGGCGCAGCCAC	4.30715	cluster_3	ERF/DREB_A
MA1231.2	ERF15	SiRpro_2613-bp	-1896	-1883	+	10.191	7.88e-05	0.0961	CCGGCGCAGCCACC	4.10347	cluster_3	ERF/DREB_A
MA1225.1	ERF5	SiRpro_2613-bp	-1896	-1882	+	13.8788	7.35e-06	0.011	CCGGCGCAGCCACCG	5.13371	cluster_3	ERF/DREB_A
MA1221.1	RAP2-6	SiRpro_2613-bp	-1896	-1882	-	9.21212	9.1e-05	0.0652	CGGTGGCTGCGCCGG	4.04096	cluster_3	ERF/DREB_A
MA1264.1	ERF095	SiRpro_2613-bp	-1896	-1882	-	5.86364	0.000242	0.107	CGGTGGCTGCGCCGG	3.61618	cluster_3	ERF/DREB_A
MA1250.1	DREB2D	SiRpro_2613-bp	-1896	-1882	+	6.9697	0.000294	0.149	CCGGCGCAGCCACCG	3.53165	cluster_3	ERF/DREB_A
MA1753.1	ERF057	SiRpro_2613-bp	-1896	-1882	+	6.36066	0.000302	0.132	CCGGCGCAGCCACCG	3.51999	cluster_3	ERF/DREB_A
MA1247.1	ERF087	SiRpro_2613-bp	-1896	-1882	-	4.90909	0.000393	0.133	CGGTGGCTGCGCCGG	3.40561	cluster_3	ERF/DREB_A
MA1252.1	ERF086	SiRpro_2613-bp	-1896	-1882	+	4.83333	0.000426	0.156	CCGGCGCAGCCACCG	3.37059	cluster_3	ERF/DREB_A
MA1222.1	ERF014	SiRpro_2613-bp	-1896	-1882	+	2.31818	0.000617	0.233	CCGGCGCAGCCACCG	3.20971	cluster_3	ERF/DREB_A
MA2022.1	LOB	SiRpro_2613-bp	-1896	-1880	+	12.5354	1.4e-05	0.017	CCGGCGCAGCCACCGGC	4.85387	cluster_3	ERF/DREB_A
MA0994.2	ERF8	SiRpro_2613-bp	-1896	-1879	-	9.28788	9.38e-05	0.0463	CGCCGGTGGCTGCGCCGG	4.0278	cluster_3	ERF/DREB_A
MA1257.1	ERF9	SiRpro_2613-bp	-1896	-1876	-	11.8333	1.97e-05	0.0157	ACGCGCCGGTGGCTGCGCCGG	4.70553	cluster_3	ERF/DREB_A
MA1256.1	RAP2-12	SiRpro_2613-bp	-1896	-1876	-	9.06061	8.32e-05	0.0898	ACGCGCCGGTGGCTGCGCCGG	4.07988	cluster_3	ERF/DREB_A
MA1754.1	ERF073	SiRpro_2613-bp	-1896	-1876	+	7.67213	0.000104	0.0845	CCGGCGCAGCCACCGGCGCGT	3.98297	cluster_3	ERF/DREB_A
MA1262.1	ERF2	SiRpro_2613-bp	-1896	-1876	+	3.31818	0.0006	0.173	CCGGCGCAGCCACCGGCGCGT	3.22185	cluster_3	ERF/DREB_A
MA1034.1	Os05g0497200	SiRpro_2613-bp	-1895	-1888	+	5.88073	0.000587	0.163	CGGCGCAG	3.23136	cluster_3	ERF/DREB_A
MA1034.1	Os05g0497200	SiRpro_2613-bp	-1895	-1888	-	5.88073	0.000587	0.163	CTGCGCCG	3.23136	cluster_3	ERF/DREB_A
MA0123.1	abi4	SiRpro_2613-bp	-1895	-1886	+	11.6629	5.26e-05	0.081	CGGCGCAGCC	4.27901	cluster_3	ERF/DREB_A
MA1671.1	ERF118	SiRpro_2613-bp	-1895	-1885	+	6.92727	0.000353	0.179	CGGCGCAGCCA	3.45223	cluster_3	ERF/DREB_A
MA2013.1	ERF115	SiRpro_2613-bp	-1895	-1881	+	7.95161	0.000149	0.0754	CGGCGCAGCCACCGG	3.82681	cluster_3	ERF/DREB_A
MA1000.2	ERF105	SiRpro_2613-bp	-1895	-1881	-	3.63636	0.000311	0.14	CCGGTGGCTGCGCCG	3.50724	cluster_3	ERF/DREB_A
MA1833.1	Zm00001d049364	SiRpro_2613-bp	-1895	-1880	+	12.2887	1.58e-05	0.0112	CGGCGCAGCCACCGGC	4.80134	cluster_3	ERF/DREB_A
MA1244.1	ABR1	SiRpro_2613-bp	-1895	-1877	-	10.5152	5.49e-05	0.0504	CGCGCCGGTGGCTGCGCCG	4.26043	cluster_3	ERF/DREB_A
MA1239.1	ERF104	SiRpro_2613-bp	-1895	-1877	+	2.57576	0.000691	0.174	CGGCGCAGCCACCGGCGCG	3.16052	cluster_3	ERF/DREB_A
MA1257.1	ERF9	SiRpro_2613-bp	-1895	-1875	+	2.74242	0.000941	0.173	CGGCGCAGCCACCGGCGCGTC	3.02641	cluster_3	ERF/DREB_A
MA1005.2	ERF3	SiRpro_2613-bp	-1894	-1884	+	9.55172	0.000105	0.0937	GGCGCAGCCAC	3.97881	cluster_3	ERF/DREB_A
MA1245.2	ERF112	SiRpro_2613-bp	-1894	-1884	+	9.47561	0.000121	0.0916	GGCGCAGCCAC	3.91721	cluster_3	ERF/DREB_A
MA1819.1	Zm00001d005892	SiRpro_2613-bp	-1894	-1883	+	8.89091	0.000178	0.0595	GGCGCAGCCACC	3.74958	cluster_3	ERF/DREB_A
MA0992.2	ERF4	SiRpro_2613-bp	-1894	-1883	+	7.67213	0.000267	0.201	GGCGCAGCCACC	3.57349	cluster_3	ERF/DREB_A
MA1820.1	Zm00001d024324	SiRpro_2613-bp	-1894	-1882	+	10.6303	4.8e-05	0.0265	GGCGCAGCCACCG	4.31876	cluster_3	ERF/DREB_A
MA1228.1	ERF091	SiRpro_2613-bp	-1894	-1878	-	2.31818	0.000447	0.189	GCGCCGGTGGCTGCGCC	3.34969	cluster_3	ERF/DREB_A
MA1236.1	ERF003	SiRpro_2613-bp	-1894	-1876	-	5.25758	0.000446	0.13	ACGCGCCGGTGGCTGCGCC	3.35067	cluster_3	ERF/DREB_A
MA1244.1	ABR1	SiRpro_2613-bp	-1894	-1876	+	4.16667	0.00075	0.206	GGCGCAGCCACCGGCGCGT	3.12494	cluster_3	ERF/DREB_A
MA1246.1	LEP	SiRpro_2613-bp	-1894	-1874	+	5.30303	0.000394	0.103	GGCGCAGCCACCGGCGCGTCG	3.4045	cluster_3	ERF/DREB_A
MA1246.1	LEP	SiRpro_2613-bp	-1894	-1874	-	4.5303	0.000515	0.119	CGACGCGCCGGTGGCTGCGCC	3.28819	cluster_3	ERF/DREB_A
MA1053.1	ERF109	SiRpro_2613-bp	-1893	-1886	+	9.04082	0.000172	0.112	GCGCAGCC	3.76447	cluster_3	ERF/DREB_A
MA1051.1	RAP2-3	SiRpro_2613-bp	-1893	-1886	+	8.22018	0.000497	0.221	GCGCAGCC	3.30364	cluster_3	ERF/DREB_A
MA0997.1	ERF069	SiRpro_2613-bp	-1893	-1885	+	8.03226	0.000514	0.245	GCGCAGCCA	3.28904	cluster_3	ERF/DREB_A
MA0998.1	ERF096	SiRpro_2613-bp	-1893	-1884	+	10.0142	0.000164	0.145	GCGCAGCCAC	3.78516	cluster_3	ERF/DREB_A
MA1242.1	DREB2F	SiRpro_2613-bp	-1893	-1883	+	2.21212	0.000701	0.279	GCGCAGCCACC	3.15428	cluster_3	ERF/DREB_A
MA1001.3	ERF11	SiRpro_2613-bp	-1893	-1882	+	11.5204	3.76e-05	0.0514	GCGCAGCCACCG	4.42481	cluster_3	ERF/DREB_A
MA0976.2	CRF4	SiRpro_2613-bp	-1893	-1882	+	10.5612	5.81e-05	0.0625	GCGCAGCCACCG	4.23582	cluster_3	ERF/DREB_A
MA1817.1	Zm00001d020267	SiRpro_2613-bp	-1893	-1881	+	9.40606	8.99e-05	0.0457	GCGCAGCCACCGG	4.04624	cluster_3	ERF/DREB_A
MA1231.2	ERF15	SiRpro_2613-bp	-1893	-1880	+	8.65169	0.000152	0.139	GCGCAGCCACCGGC	3.81816	cluster_3	ERF/DREB_A
MA1266.1	RAP2-11	SiRpro_2613-bp	-1893	-1879	+	12.4394	3.19e-05	0.0484	GCGCAGCCACCGGCG	4.49621	cluster_3	ERF/DREB_A
MA1222.1	ERF014	SiRpro_2613-bp	-1893	-1879	+	11.3939	3.27e-05	0.0457	GCGCAGCCACCGGCG	4.48545	cluster_3	ERF/DREB_A
MA1250.1	DREB2D	SiRpro_2613-bp	-1893	-1879	+	11.4242	3.96e-05	0.0482	GCGCAGCCACCGGCG	4.4023	cluster_3	ERF/DREB_A
MA1264.1	ERF095	SiRpro_2613-bp	-1893	-1879	-	10.3485	4.49e-05	0.0469	CGCCGGTGGCTGCGC	4.34775	cluster_3	ERF/DREB_A
MA1225.1	ERF5	SiRpro_2613-bp	-1893	-1879	+	10.1212	5.55e-05	0.0334	GCGCAGCCACCGGCG	4.25571	cluster_3	ERF/DREB_A
MA1753.1	ERF057	SiRpro_2613-bp	-1893	-1879	+	9.18033	9.39e-05	0.0623	GCGCAGCCACCGGCG	4.02733	cluster_3	ERF/DREB_A
MA1221.1	RAP2-6	SiRpro_2613-bp	-1893	-1879	-	7.06061	0.000222	0.0999	CGCCGGTGGCTGCGC	3.65365	cluster_3	ERF/DREB_A
MA1247.1	ERF087	SiRpro_2613-bp	-1893	-1879	-	5.81818	0.000291	0.116	CGCCGGTGGCTGCGC	3.53611	cluster_3	ERF/DREB_A
MA1261.1	ERF122	SiRpro_2613-bp	-1893	-1879	-	8.28947	0.000343	0.267	CGCCGGTGGCTGCGC	3.46471	cluster_3	ERF/DREB_A
MA1252.1	ERF086	SiRpro_2613-bp	-1893	-1879	+	5.45455	0.000347	0.135	GCGCAGCCACCGGCG	3.45967	cluster_3	ERF/DREB_A
MA2022.1	LOB	SiRpro_2613-bp	-1893	-1877	+	10.3333	4.59e-05	0.0324	GCGCAGCCACCGGCGCG	4.33819	cluster_3	ERF/DREB_A
MA0994.2	ERF8	SiRpro_2613-bp	-1893	-1876	-	7.07576	0.000257	0.0808	ACGCGCCGGTGGCTGCGC	3.59007	cluster_3	ERF/DREB_A
MA1257.1	ERF9	SiRpro_2613-bp	-1893	-1873	-	8.72727	8.94e-05	0.0428	CCGACGCGCCGGTGGCTGCGC	4.04866	cluster_3	ERF/DREB_A
MA1256.1	RAP2-12	SiRpro_2613-bp	-1893	-1873	-	2.92424	0.000675	0.277	CCGACGCGCCGGTGGCTGCGC	3.1707	cluster_3	ERF/DREB_A
MA1376.1	DEAR3	SiRpro_2613-bp	-1892	-1876	-	2.36364	0.000424	0.413	ACGCGCCGGTGGCTGCG	3.37263	cluster_11	ERF/DREB_B
MA0567.1	ERF1B	SiRpro_2613-bp	-1892	-1885	+	10.061	9.36e-05	0.134	CGCAGCCA	4.02872	cluster_3	ERF/DREB_A
MA1049.1	ERF094	SiRpro_2613-bp	-1892	-1885	+	10.3279	0.000138	0.142	CGCAGCCA	3.86012	cluster_3	ERF/DREB_A
MA1034.1	Os05g0497200	SiRpro_2613-bp	-1892	-1885	+	6.58716	0.0004	0.149	CGCAGCCA	3.39794	cluster_3	ERF/DREB_A
MA0993.1	ERF7	SiRpro_2613-bp	-1892	-1883	+	8.53226	0.000373	0.259	CGCAGCCACC	3.42829	cluster_3	ERF/DREB_A
MA1671.1	ERF118	SiRpro_2613-bp	-1892	-1882	+	6.8	0.00037	0.182	CGCAGCCACCG	3.4318	cluster_3	ERF/DREB_A
MA1000.2	ERF105	SiRpro_2613-bp	-1892	-1878	-	11.2121	2.89e-05	0.0398	GCGCCGGTGGCTGCG	4.5391	cluster_3	ERF/DREB_A
MA2013.1	ERF115	SiRpro_2613-bp	-1892	-1878	+	8.45161	0.000119	0.0708	CGCAGCCACCGGCGC	3.92445	cluster_3	ERF/DREB_A
MA1833.1	Zm00001d049364	SiRpro_2613-bp	-1892	-1877	+	14.4718	4.41e-06	0.00527	CGCAGCCACCGGCGCG	5.35556	cluster_3	ERF/DREB_A
MA1244.1	ABR1	SiRpro_2613-bp	-1892	-1874	-	3.80303	0.000849	0.213	CGACGCGCCGGTGGCTGCG	3.07109	cluster_3	ERF/DREB_A
MA1296.1	WRKY46	SiRpro_2613-bp	-1892	-1882	-	1.58163	0.000973	1	CGGTGGCTGCG	3.01189	cluster_9	WRKY
MA0576.1	RAX3	SiRpro_2613-bp	-1891	-1879	-	-1.90244	0.000346	0.703	CGCCGGTGGCTGC	3.46092	cluster_19	MYB_B
MA0123.1	abi4	SiRpro_2613-bp	-1891	-1882	-	7.74157	0.000668	0.245	CGGTGGCTGC	3.17522	cluster_3	ERF/DREB_A
MA1245.2	ERF112	SiRpro_2613-bp	-1891	-1881	+	8.80488	0.000165	0.109	GCAGCCACCGG	3.78252	cluster_3	ERF/DREB_A
MA1005.2	ERF3	SiRpro_2613-bp	-1891	-1881	+	8.5	0.000168	0.12	GCAGCCACCGG	3.77469	cluster_3	ERF/DREB_A
MA1819.1	Zm00001d005892	SiRpro_2613-bp	-1891	-1880	+	8.42424	0.000225	0.0646	GCAGCCACCGGC	3.64782	cluster_3	ERF/DREB_A
MA1820.1	Zm00001d024324	SiRpro_2613-bp	-1891	-1879	+	7.50909	0.000249	0.0626	GCAGCCACCGGCG	3.6038	cluster_3	ERF/DREB_A
MA1226.1	DREB2G	SiRpro_2613-bp	-1891	-1877	-	2.84848	0.000918	0.278	CGCGCCGGTGGCTGC	3.03716	cluster_3	ERF/DREB_A
MA1236.1	ERF003	SiRpro_2613-bp	-1891	-1873	-	8.42424	0.000129	0.0672	CCGACGCGCCGGTGGCTGC	3.88941	cluster_3	ERF/DREB_A
MA1246.1	LEP	SiRpro_2613-bp	-1891	-1871	+	9.12121	8.68e-05	0.0429	GCAGCCACCGGCGCGTCGGAC	4.06148	cluster_3	ERF/DREB_A
MA1233.2	ERF021	SiRpro_2613-bp	-1890	-1876	+	7.42202	0.000447	0.315	CAGCCACCGGCGCGT	3.34969	cluster_11	ERF/DREB_B
MA1229.1	ERF034	SiRpro_2613-bp	-1890	-1876	-	0.0606061	0.000949	0.511	ACGCGCCGGTGGCTG	3.02273	cluster_11	ERF/DREB_B
MA0998.1	ERF096	SiRpro_2613-bp	-1890	-1881	+	7.25532	0.000854	0.285	CAGCCACCGG	3.06854	cluster_3	ERF/DREB_A
MA1821.1	Zm00001d020595	SiRpro_2613-bp	-1890	-1880	-	2.67308	8.15e-05	0.101	GCCGGTGGCTG	4.08884	cluster_3	ERF/DREB_A
MA1832.1	Zm00001d002364	SiRpro_2613-bp	-1890	-1880	+	-4.42857	0.00023	0.111	CAGCCACCGGC	3.63827	cluster_3	ERF/DREB_A
MA1242.1	DREB2F	SiRpro_2613-bp	-1890	-1880	+	2.54545	0.000638	0.262	CAGCCACCGGC	3.19518	cluster_3	ERF/DREB_A
MA1001.3	ERF11	SiRpro_2613-bp	-1890	-1879	+	8.09184	0.000207	0.126	CAGCCACCGGCG	3.68403	cluster_3	ERF/DREB_A
MA0976.2	CRF4	SiRpro_2613-bp	-1890	-1879	+	7.81633	0.000216	0.115	CAGCCACCGGCG	3.66555	cluster_3	ERF/DREB_A
MA2021.1	LBD13	SiRpro_2613-bp	-1890	-1878	+	12.5203	3.02e-05	0.135	CAGCCACCGGCGC	4.51999	cluster_3	ERF/DREB_A
MA1817.1	Zm00001d020267	SiRpro_2613-bp	-1890	-1878	+	10.9212	4.06e-05	0.0277	CAGCCACCGGCGC	4.39147	cluster_3	ERF/DREB_A
MA1263.1	ERF055	SiRpro_2613-bp	-1890	-1877	-	7.16667	0.000334	0.268	CGCGCCGGTGGCTG	3.47625	cluster_3	ERF/DREB_A
MA1234.1	ERF017	SiRpro_2613-bp	-1890	-1877	-	6.92424	0.00045	0.368	CGCGCCGGTGGCTG	3.34679	cluster_3	ERF/DREB_A
MA1225.1	ERF5	SiRpro_2613-bp	-1890	-1876	+	9.75758	6.62e-05	0.0366	CAGCCACCGGCGCGT	4.17914	cluster_3	ERF/DREB_A
MA1221.1	RAP2-6	SiRpro_2613-bp	-1890	-1876	-	8.65152	0.000116	0.0715	ACGCGCCGGTGGCTG	3.93554	cluster_3	ERF/DREB_A
MA1264.1	ERF095	SiRpro_2613-bp	-1890	-1876	-	6.37879	0.000204	0.0954	ACGCGCCGGTGGCTG	3.69037	cluster_3	ERF/DREB_A
MA1252.1	ERF086	SiRpro_2613-bp	-1890	-1876	+	6.16667	0.000273	0.12	CAGCCACCGGCGCGT	3.56384	cluster_3	ERF/DREB_A
MA1247.1	ERF087	SiRpro_2613-bp	-1890	-1876	-	5.57576	0.000316	0.121	ACGCGCCGGTGGCTG	3.50031	cluster_3	ERF/DREB_A
MA2022.1	LOB	SiRpro_2613-bp	-1890	-1874	+	10.5556	4.09e-05	0.0307	CAGCCACCGGCGCGTCG	4.38828	cluster_3	ERF/DREB_A
MA0994.2	ERF8	SiRpro_2613-bp	-1890	-1873	-	6.80303	0.000289	0.0856	CCGACGCGCCGGTGGCTG	3.5391	cluster_3	ERF/DREB_A
MA1257.1	ERF9	SiRpro_2613-bp	-1890	-1870	-	8.81818	8.58e-05	0.0417	CGTCCGACGCGCCGGTGGCTG	4.06651	cluster_3	ERF/DREB_A
MA1312.1	WRKY47	SiRpro_2613-bp	-1890	-1877	-	3.73171	0.000855	1	CGCGCCGGTGGCTG	3.06803	cluster_9	WRKY
MA2040.1	AT5G05550	SiRpro_2613-bp	-1889	-1877	-	7.98276	0.00028	0.237	CGCGCCGGTGGCT	3.55284	cluster_10	C10
MA2039.1	ASIL2	SiRpro_2613-bp	-1889	-1877	-	7.86885	0.000295	0.275	CGCGCCGGTGGCT	3.53018	cluster_10	C10
MA1219.2	ERF011	SiRpro_2613-bp	-1889	-1876	+	7.33945	0.000391	0.576	AGCCACCGGCGCGT	3.40782	cluster_11	ERF/DREB_B
MA1424.1	ERF019	SiRpro_2613-bp	-1889	-1875	+	7.90164	0.000179	0.175	AGCCACCGGCGCGTC	3.74715	cluster_11	ERF/DREB_B
MA1679.1	RAP2-1	SiRpro_2613-bp	-1889	-1875	+	6.88525	0.000367	0.358	AGCCACCGGCGCGTC	3.43533	cluster_11	ERF/DREB_B
MA1241.1	ERF043	SiRpro_2613-bp	-1889	-1874	+	-2.65152	0.000805	0.705	AGCCACCGGCGCGTCG	3.0942	cluster_11	ERF/DREB_B
MA1049.1	ERF094	SiRpro_2613-bp	-1889	-1882	+	8.45902	0.000269	0.2	AGCCACCG	3.57025	cluster_3	ERF/DREB_A
MA0567.1	ERF1B	SiRpro_2613-bp	-1889	-1882	+	7.41463	0.000451	0.256	AGCCACCG	3.34582	cluster_3	ERF/DREB_A
MA1818.1	Zm00001d052229	SiRpro_2613-bp	-1889	-1880	+	-4.51923	0.000421	0.151	AGCCACCGGC	3.37572	cluster_3	ERF/DREB_A
MA1671.1	ERF118	SiRpro_2613-bp	-1889	-1879	+	4.18182	0.000975	0.268	AGCCACCGGCG	3.011	cluster_3	ERF/DREB_A
MA1820.1	Zm00001d024324	SiRpro_2613-bp	-1889	-1877	-	4.95758	0.000758	0.11	CGCGCCGGTGGCT	3.12033	cluster_3	ERF/DREB_A
MA2013.1	ERF115	SiRpro_2613-bp	-1889	-1875	+	7.09677	0.000217	0.0858	AGCCACCGGCGCGTC	3.66354	cluster_3	ERF/DREB_A
MA1833.1	Zm00001d049364	SiRpro_2613-bp	-1889	-1874	+	7.30986	0.000203	0.0467	AGCCACCGGCGCGTCG	3.6925	cluster_3	ERF/DREB_A
MA1244.1	ABR1	SiRpro_2613-bp	-1889	-1871	-	4.72727	0.000616	0.187	GTCCGACGCGCCGGTGGCT	3.21042	cluster_3	ERF/DREB_A
MA1834.1	Zm00001d034298	SiRpro_2613-bp	-1889	-1879	+	6.57273	0.000999	0.589	AGCCACCGGCG	3.00043	cluster_6	bHLH_A
MA2040.1	AT5G05550	SiRpro_2613-bp	-1888	-1876	+	9.53448	0.000134	0.207	GCCACCGGCGCGT	3.8729	cluster_10	C10
MA2039.1	ASIL2	SiRpro_2613-bp	-1888	-1876	+	9.42623	0.000142	0.199	GCCACCGGCGCGT	3.84771	cluster_10	C10
MA1265.2	ERF015	SiRpro_2613-bp	-1888	-1877	+	8.7541	0.000168	0.299	GCCACCGGCGCG	3.77469	cluster_11	ERF/DREB_B
MA2011.1	ERF010	SiRpro_2613-bp	-1888	-1877	+	8.63934	0.00023	0.345	GCCACCGGCGCG	3.63827	cluster_11	ERF/DREB_B
MA1238.2	ERF038	SiRpro_2613-bp	-1888	-1876	+	8.05172	0.000255	0.379	GCCACCGGCGCGT	3.59346	cluster_11	ERF/DREB_B
MA1259.1	ERF023	SiRpro_2613-bp	-1888	-1874	-	4.84848	0.00034	0.355	CGACGCGCCGGTGGC	3.46852	cluster_11	ERF/DREB_B
MA1260.1	ERF013	SiRpro_2613-bp	-1888	-1868	-	9.95455	6.69e-05	0.119	GACGTCCGACGCGCCGGTGGC	4.17457	cluster_11	ERF/DREB_B
MA1245.2	ERF112	SiRpro_2613-bp	-1888	-1878	+	7.87805	0.000251	0.127	GCCACCGGCGC	3.60033	cluster_3	ERF/DREB_A
MA1005.2	ERF3	SiRpro_2613-bp	-1888	-1878	+	7.22414	0.000288	0.161	GCCACCGGCGC	3.54061	cluster_3	ERF/DREB_A
MA1819.1	Zm00001d005892	SiRpro_2613-bp	-1888	-1877	+	10.0303	9.87e-05	0.0479	GCCACCGGCGCG	4.00568	cluster_3	ERF/DREB_A
MA1819.1	Zm00001d005892	SiRpro_2613-bp	-1888	-1877	-	8.18182	0.000256	0.0694	CGCGCCGGTGGC	3.59176	cluster_3	ERF/DREB_A
[truncated: 4,307 more rows]
