# Supplementary material for: A transcription factor ensemble orchestrates bundle sheath expression in rice
Source: Nat Commun. 2025 Jul 31;16:7040. doi: 10.1038/s41467-025-62087-0 (PMC12314071; doi:10.1038/s41467-025-62087-0)
Supplement: Supplementary file 4 — Supplementary Dataset 2 [file 41467_2025_62087_MOESM4_ESM.xlsx]

## Sheet: JASPAR_656_motif_cluster
Supplemental Table 2. Motif clusters and transcription factor families
motif_cluster	motif	motif_name	Motif_family
cluster_1	MA1828.1	Zm00001d038683	TCP
cluster_1	MA1286.1	TCP24	TCP
cluster_1	MA1282.1	TCP13	TCP
cluster_1	MA1289.1	TCP3	TCP
cluster_1	MA1290.1	TCP17	TCP
cluster_1	MA1287.1	TCP21	TCP
cluster_1	MA1288.1	TCP22	TCP
cluster_1	MA1291.1	TCP7	TCP
cluster_1	MA1410.1	StBRC1	TCP
cluster_1	MA1430.1	TB1	TCP
cluster_1	MA1054.1	ARALYDRAFT_897773	TCP
cluster_1	MA0587.1	TCP16	TCP
cluster_1	MA1031.1	OJ1581_H09.2	TCP
cluster_1	MA1064.1	TCP2	TCP
cluster_1	MA1067.1	TCP5	TCP
cluster_1	MA1035.1	TCP4	TCP
cluster_1	MA1096.1	ARALYDRAFT_496250	TCP
cluster_1	MA1095.1	ARALYDRAFT_495258	TCP
cluster_1	MA1098.1	ARALYDRAFT_484486	TCP
cluster_1	MA1097.1	ARALYDRAFT_493022	TCP
cluster_1	MA1050.1	OsI_08196	TCP
cluster_1	MA1066.1	TCP23	TCP
cluster_1	MA1063.1	TCP19	TCP
cluster_1	MA1019.1	Glyma19g26560.1	TCP
cluster_1	MA1428.1	TCP8	TCP
cluster_1	MA1284.1	TCP1	TCP
cluster_1	MA1062.2	TCP15	TCP
cluster_1	MA1065.2	TCP20	TCP
cluster_1	MA1283.1	TCP14	TCP
cluster_1	MA1285.1	TCP9	TCP
cluster_2	MA1414.1	E2FA	E2F
cluster_2	MA1749.1	E2FC	E2F
cluster_2	MA1732.1	E2FD	E2F
cluster_2	MA1750.1	E2FE	E2F
cluster_3	MA1831.1	Zm00001d031796	ERF/DREB_A
cluster_3	MA2017.1	JUB1	ERF/DREB_A
cluster_3	MA0123.1	abi4	ERF/DREB_A
cluster_3	MA0992.2	ERF4	ERF/DREB_A
cluster_3	MA0993.1	ERF7	ERF/DREB_A
cluster_3	MA1795.1	RAP2-4	ERF/DREB_A
cluster_3	MA1242.1	DREB2F	ERF/DREB_A
cluster_3	MA1818.1	Zm00001d052229	ERF/DREB_A
cluster_3	MA1832.1	Zm00001d002364	ERF/DREB_A
cluster_3	MA1821.1	Zm00001d020595	ERF/DREB_A
cluster_3	MA1245.2	ERF112	ERF/DREB_A
cluster_3	MA1005.2	ERF3	ERF/DREB_A
cluster_3	MA1819.1	Zm00001d005892	ERF/DREB_A
cluster_3	MA1820.1	Zm00001d024324	ERF/DREB_A
cluster_3	MA1671.1	ERF118	ERF/DREB_A
cluster_3	MA1817.1	Zm00001d020267	ERF/DREB_A
cluster_3	MA0976.2	CRF4	ERF/DREB_A
cluster_3	MA1001.3	ERF11	ERF/DREB_A
cluster_3	MA1006.1	ERF6	ERF/DREB_A
cluster_3	MA0998.1	ERF096	ERF/DREB_A
cluster_3	MA1804.1	WIN1	ERF/DREB_A
cluster_3	MA0979.1	ERF008	ERF/DREB_A
cluster_3	MA1034.1	Os05g0497200	ERF/DREB_A
cluster_3	MA1049.1	ERF094	ERF/DREB_A
cluster_3	MA1004.1	ERF13	ERF/DREB_A
cluster_3	MA0567.1	ERF1B	ERF/DREB_A
cluster_3	MA0997.1	ERF069	ERF/DREB_A
cluster_3	MA0975.1	CRF2	ERF/DREB_A
cluster_3	MA1051.1	RAP2-3	ERF/DREB_A
cluster_3	MA1053.1	ERF109	ERF/DREB_A
cluster_3	MA1261.1	ERF122	ERF/DREB_A
cluster_3	MA2021.1	LBD13	ERF/DREB_A
cluster_3	MA1234.1	ERF017	ERF/DREB_A
cluster_3	MA1263.1	ERF055	ERF/DREB_A
cluster_3	MA1244.1	ABR1	ERF/DREB_A
cluster_3	MA1256.1	RAP2-12	ERF/DREB_A
cluster_3	MA1246.1	LEP	ERF/DREB_A
cluster_3	MA1257.1	ERF9	ERF/DREB_A
cluster_3	MA1236.1	ERF003	ERF/DREB_A
cluster_3	MA1754.1	ERF073	ERF/DREB_A
cluster_3	MA1226.1	DREB2G	ERF/DREB_A
cluster_3	MA1228.1	ERF091	ERF/DREB_A
cluster_3	MA1262.1	ERF2	ERF/DREB_A
cluster_3	MA1239.1	ERF104	ERF/DREB_A
cluster_3	MA1240.1	ERF10	ERF/DREB_A
cluster_3	MA2013.1	ERF115	ERF/DREB_A
cluster_3	MA1833.1	Zm00001d049364	ERF/DREB_A
cluster_3	MA2022.1	LOB	ERF/DREB_A
cluster_3	MA1266.1	RAP2-11	ERF/DREB_A
cluster_3	MA1225.1	ERF5	ERF/DREB_A
cluster_3	MA1252.1	ERF086	ERF/DREB_A
cluster_3	MA1753.1	ERF057	ERF/DREB_A
cluster_3	MA1222.1	ERF014	ERF/DREB_A
cluster_3	MA1250.1	DREB2D	ERF/DREB_A
cluster_3	MA1000.2	ERF105	ERF/DREB_A
cluster_3	MA1231.2	ERF15	ERF/DREB_A
cluster_3	MA0994.2	ERF8	ERF/DREB_A
cluster_3	MA1264.1	ERF095	ERF/DREB_A
cluster_3	MA1221.1	RAP2-6	ERF/DREB_A
cluster_3	MA1247.1	ERF087	ERF/DREB_A
cluster_4	MA1046.1	NTL9	NAC_A
cluster_4	MA1676.2	NAC062	NAC_A
cluster_4	MA1823.1	Zm00001d027846	NAC_A
cluster_4	MA1044.1	NAC92	NAC_A
cluster_4	MA2018.1	NAC69	NAC_A
cluster_4	MA1427.2	NAC028	NAC_A
cluster_4	MA1678.2	NTL8	NAC_A
cluster_4	MA2048.1	NAC045	NAC_A
cluster_4	MA2053.1	NAC105	NAC_A
cluster_4	MA2051.1	NAC68	NAC_A
cluster_4	MA2038.1	NAC103	NAC_A
cluster_4	MA1674.2	NAC017	NAC_A
cluster_4	MA2034.1	NAC057	NAC_A
cluster_4	MA2037.1	NAC096	NAC_A
cluster_4	MA2010.1	SMB	NAC_A
cluster_4	MA2044.1	NAC007	NAC_A
cluster_4	MA2005.1	NAC016	NAC_A
cluster_4	MA2047.1	NAC037	NAC_A
cluster_4	MA2036.1	NAC076	NAC_A
cluster_4	MA2050.1	NAC101	NAC_A
cluster_4	MA1663.2	NAC050	NAC_A
cluster_4	MA2043.1	NAC004	NAC_A
cluster_4	MA1677.1	NAC078	NAC_A
cluster_4	MA2049.1	NAC053	NAC_A
cluster_5	MA1179.1	MYB1	MYB_A
cluster_5	MA0034.1	Gam1	MYB_A
cluster_5	MA1170.1	MYB118	MYB_A
cluster_5	MA1176.1	MYB119	MYB_A
cluster_5	MA1392.2	MYB98	MYB_A
cluster_5	MA0575.1	MYB77	MYB_A
cluster_5	MA1172.1	MYB3R5	MYB_A
cluster_5	MA1180.1	MYB3R4	MYB_A
cluster_5	MA1394.2	MYB73	MYB_A
cluster_5	MA2027.1	MYB44	MYB_A
cluster_5	MA1169.1	MYB105	MYB_A
cluster_5	MA1171.1	MYB52	MYB_A
cluster_5	MA1181.1	MYB113	MYB_A
cluster_5	MA0054.1	myb.Ph3	MYB_A
cluster_5	MA1175.1	MYB81	MYB_A
cluster_5	MA1393.2	MYB70	MYB_A
cluster_5	MA1662.1	AT3G10030	MYB_A
cluster_5	MA1391.2	MYB33	MYB_A
cluster_5	MA1173.1	MYB101	MYB_A
cluster_5	MA1177.1	MYB65	MYB_A
cluster_5	MA1174.1	MYB56	MYB_A
cluster_5	MA1178.2	MYB3R1	MYB_A
cluster_6	MA0970.1	CAMTA3	MYB_C
cluster_6	MA1426.1	MYB124	MYB_C
cluster_6	MA0969.1	CAMTA2	MYB_C
cluster_6	MA1834.1	Zm00001d034298	MYB_C
cluster_6	MA1382.1	FAR1	MYB_C
cluster_6	MA1197.1	CAMTA1	MYB_C
cluster_6	MA0557.1	FHY3	MYB_C
cluster_6	MA1740.1	BHLH49	bHLH_A
cluster_6	MA1011.1	PHYPADRAFT_72483	bHLH_A
cluster_6	MA0956.1	BEE2	bHLH_A
cluster_6	MA0988.1	PHYPADRAFT_143875	bHLH_A
cluster_6	MA0966.1	BIM3	bHLH_A
cluster_6	MA0960.1	BHLH104	bHLH_A
cluster_6	MA1411.1	TSAR1	bHLH_A
cluster_6	MA1412.1	TSAR2	bHLH_A
cluster_6	MA1061.1	SPT	bHLH_A
cluster_6	MA0560.1	PIF3	bHLH_A
cluster_6	MA0931.1	ABI5	bHLH_A
cluster_6	MA1025.1	HBI1	bHLH_A
cluster_6	MA1816.1	O11	bHLH_A
cluster_6	MA0964.2	BIM1	bHLH_A
cluster_6	MA1332.1	BEH2	bHLH_A
cluster_6	MA0549.1	BZR2	bHLH_A
cluster_6	MA1331.1	BEH4	bHLH_A
cluster_6	MA1333.1	BEH3	bHLH_A
cluster_6	MA0561.1	PIF4	bHLH_A
cluster_6	MA1033.1	OJ1058_F05.8	bHLH_A
cluster_6	MA0128.1	EmBP-1	bHLH_A
cluster_6	MA0562.1	PIF5	bHLH_A
cluster_6	MA0962.1	BHLH34	bHLH_A
cluster_6	MA1021.1	PHYPADRAFT_48267	bHLH_A
cluster_6	MA1074.1	UNE10	bHLH_A
cluster_6	MA0959.1	AIB	bHLH_A
cluster_6	MA0963.1	BHLH78	bHLH_A
cluster_6	MA0568.1	MYC3	bHLH_A
cluster_6	MA0569.1	MYC4	bHLH_A
cluster_6	MA0566.1	MYC2	bHLH_A
cluster_6	MA0957.1	BHLH3	bHLH_A
cluster_6	MA0958.1	BHLH13	bHLH_A
cluster_6	MA0930.2	ABF3	bHLH_A
cluster_6	MA1672.1	GBF2	bHLH_A
cluster_6	MA0570.2	ABF1	bHLH_A
cluster_6	MA1351.2	GBF3	bHLH_A
cluster_6	MA1808.1	GLYMA-06G314400	bHLH_A
cluster_6	MA1811.1	GLYMA-13G317000	bHLH_A
cluster_6	MA0965.2	BIM2	bHLH_A
cluster_6	MA0551.1	HY5	bHLH_A
cluster_6	MA1338.2	DPBF3	bHLH_A
cluster_6	MA0941.1	ABF2	bHLH_A
cluster_6	MA1826.1	bHLH145	bHLH_A
cluster_6	MA2014.1	BAM8	bHLH_A
cluster_6	MA1359.2	BPE	bHLH_A
cluster_6	MA1360.2	BHLH74	bHLH_A
cluster_6	MA0580.1	DYT1	bHLH_A
cluster_6	MA1362.1	bHLH77	bHLH_A
cluster_6	MA0552.1	PIF1	bHLH_A
cluster_6	MA1364.1	BHLH72	bHLH_A
cluster_6	MA1363.1	LRL2	bHLH_A
cluster_6	MA1207.1	GT-3a	bHLH_A
cluster_6	MA1361.1	bHLH18	bHLH_A
cluster_7	MA0972.1	CCA1	MYBR_A
cluster_7	MA1185.1	LHY	MYBR_A
cluster_7	MA1187.1	RVE4	MYBR_A
cluster_7	MA1182.1	RVE8	MYBR_A
cluster_7	MA1183.1	RVE6	MYBR_A
cluster_7	MA1190.1	RVE5	MYBR_A
cluster_7	MA1401.1	RVE7	MYBR_A
cluster_7	MA1184.1	RVE1	MYBR_A
cluster_7	MA1191.1	RVE7L	MYBR_A
cluster_8	MA1335.1	TGA4	bZIP_A
cluster_8	MA0588.1	TGA1	bZIP_A
cluster_8	MA1348.1	TGA9	bZIP_A
cluster_8	MA1069.2	TGA6	bZIP_A
cluster_8	MA1047.2	TGA5	bZIP_A
cluster_8	MA1068.2	TGA2	bZIP_A
cluster_8	MA1070.2	TGA7	bZIP_A
cluster_8	MA1336.1	TGA3	bZIP_A
cluster_8	MA1346.1	TGA10	bZIP_A
cluster_8	MA1787.1	NAC047	NAC_B
cluster_8	MA2046.1	NAC035	NAC_B
cluster_8	MA1417.1	O2	bZIP_A
cluster_8	MA1425.1	HYH	bZIP_A
cluster_8	MA0097.1	bZIP911	bZIP_A
cluster_8	MA1337.1	BZIP44	bZIP_A
cluster_8	MA1341.1	BZIP53	bZIP_A
cluster_8	MA1340.1	BZIP3	bZIP_A
cluster_8	MA1743.1	BZIP2	bZIP_A
cluster_8	MA1344.1	BZIP28	bZIP_A
cluster_8	MA1349.1	BZIP16	bZIP_A
cluster_8	MA0968.2	BZIP68	bZIP_A
cluster_8	MA1334.1	BZIP11	bZIP_A
cluster_8	MA1345.1	BZIP48	bZIP_A
cluster_8	MA1339.1	BZIP43	bZIP_A
cluster_8	MA1659.1	ABF4	bZIP_A
cluster_8	MA1350.1	BZIP42	bZIP_A
cluster_8	MA1745.1	BZIP63	bZIP_A
cluster_8	MA0967.1	BZIP60	bZIP_A
cluster_8	MA0129.1	TGA1A	bZIP_A
cluster_8	MA0096.1	bZIP910	bZIP_A
cluster_8	MA1675.1	NAC029	NAC_B
cluster_8	MA2015.1	NAC002	NAC_B
cluster_8	MA1043.1	NAC083	NAC_B
cluster_8	MA1785.1	NAC018	NAC_B
cluster_8	MA0937.1	NAC055	NAC_B
cluster_8	MA0936.1	NAC046	NAC_B
cluster_8	MA0939.1	NAC079	NAC_B
cluster_8	MA1045.1	NAC043	NAC_B
cluster_8	MA1786.1	NAC019	NAC_B
cluster_8	MA0935.1	NAC025	NAC_B
cluster_9	MA0589.1	WRKY1	WRKY
cluster_9	MA1300.1	WRKY6	WRKY
cluster_9	MA1312.1	WRKY47	WRKY
cluster_9	MA1083.2	WRKY30	WRKY
cluster_9	MA1079.2	WRKY21	WRKY
cluster_9	MA1310.1	WRKY42	WRKY
cluster_9	MA1307.2	WRKY31	WRKY
cluster_9	MA1094.2	WRKY8	WRKY
cluster_9	MA1076.2	WRKY15	WRKY
cluster_9	MA1081.2	WRKY25	WRKY
cluster_9	MA1305.1	WRKY55	WRKY
cluster_9	MA1297.1	WRKY26	WRKY
cluster_9	MA1303.1	WRKY22	WRKY
cluster_9	MA1314.1	WRKY14	WRKY
cluster_9	MA1295.1	WRKY20	WRKY
cluster_9	MA1308.1	WRKY70	WRKY
cluster_9	MA1318.1	WRKY27	WRKY
cluster_9	MA1306.1	WRKY11	WRKY
cluster_9	MA1313.1	WRKY7	WRKY
cluster_9	MA1299.1	WRKY17	WRKY
cluster_9	MA1087.2	WRKY45	WRKY
cluster_9	MA1296.1	WRKY46	WRKY
cluster_9	MA1315.1	WRKY24	WRKY
cluster_9	MA1317.1	WRKY50	WRKY
cluster_9	MA1075.1	WRKY12	WRKY
cluster_9	MA1084.1	WRKY38	WRKY
cluster_9	MA1091.1	WRKY62	WRKY
cluster_9	MA1093.1	WRKY75	WRKY
cluster_9	MA1078.1	WRKY2	WRKY
cluster_9	MA1092.1	WRKY63	WRKY
cluster_9	MA1085.2	WRKY40	WRKY
cluster_9	MA1088.1	WRKY48	WRKY
cluster_9	MA1077.1	WRKY18	WRKY
cluster_9	MA1089.1	WRKY57	WRKY
cluster_9	MA1304.1	WRKY59	WRKY
cluster_9	MA1302.1	WRKY65	WRKY
cluster_9	MA1301.1	WRKY33	WRKY
cluster_9	MA1309.1	WRKY3	WRKY
cluster_9	MA1298.1	WRKY29	WRKY
cluster_9	MA1316.1	WRKY71	WRKY
cluster_9	MA1080.1	WRKY23	WRKY
cluster_9	MA1090.1	WRKY60	WRKY
cluster_9	MA1311.2	WRKY28	WRKY
cluster_9	MA1086.1	WRKY43	WRKY
cluster_9	MA1805.1	WRKY53	WRKY
cluster_10	MA1673.1	LBD18	C10
cluster_10	MA2039.1	ASIL2	C10
cluster_10	MA2040.1	AT5G05550	C10
cluster_11	MA1688.1	ARF16	ARF_A
cluster_11	MA1697.1	ARF4	ARF_A
cluster_11	MA1689.1	ARF18	ARF_A
cluster_11	MA1693.1	ARF34	ARF_A
cluster_11	MA1691.1	ARF27	ARF_A
cluster_11	MA1009.1	ARF3	ARF_A
cluster_11	MA1007.1	PHYPADRAFT_173530	ERF/DREB_B
cluster_11	MA1023.1	PHYPADRAFT_28324	ERF/DREB_B
cluster_11	MA0986.1	DREB2C	ERF/DREB_B
cluster_11	MA1008.1	PHYPADRAFT_182268	ERF/DREB_B
cluster_11	MA0971.1	DREB1A	ERF/DREB_B
cluster_11	MA1048.1	ERF018	ERF/DREB_B
cluster_11	MA0942.1	ARF1	ARF_A
cluster_11	MA0943.1	ARF5	ARF_A
cluster_11	MA1206.1	ARF2	ARF_A
cluster_11	MA0944.1	ARF8	ARF_A
cluster_11	MA0978.1	DREB1E	ERF/DREB_B
cluster_11	MA1032.1	DREB1G	ERF/DREB_B
cluster_11	MA1748.1	DREB1F	ERF/DREB_B
cluster_11	MA1260.1	ERF013	ERF/DREB_B
cluster_11	MA1010.1	PHYPADRAFT_64121	ERF/DREB_B
cluster_11	MA1251.1	RAP2-9	ERF/DREB_B
cluster_11	MA1376.1	DEAR3	ERF/DREB_B
cluster_11	MA1243.1	DREB2E	ERF/DREB_B
cluster_11	MA1258.1	DREB2A	ERF/DREB_B
cluster_11	MA1694.1	ARF35	ARF_A
cluster_11	MA1698.1	ARF7	ARF_A
cluster_11	MA1669.1	DREB1B	ERF/DREB_B
cluster_11	MA1692.1	ARF29	ARF_A
cluster_11	MA1670.1	DREB1C	ERF/DREB_B
cluster_11	MA1227.2	ERF027	ERF/DREB_B
cluster_11	MA1218.1	DREB1D	ERF/DREB_B
cluster_11	MA1233.2	ERF021	ERF/DREB_B
cluster_11	MA1752.1	ERF025	ERF/DREB_B
cluster_11	MA1229.1	ERF034	ERF/DREB_B
cluster_11	MA1253.1	ERF036	ERF/DREB_B
cluster_11	MA1230.1	ERF037	ERF/DREB_B
cluster_11	MA1219.2	ERF011	ERF/DREB_B
cluster_11	MA1223.1	ERF035	ERF/DREB_B
cluster_11	MA1241.1	ERF043	ERF/DREB_B
cluster_11	MA1259.1	ERF023	ERF/DREB_B
cluster_11	MA1220.1	TINY	ERF/DREB_B
cluster_11	MA1424.1	ERF019	ERF/DREB_B
cluster_11	MA1679.1	RAP2-1	ERF/DREB_B
cluster_11	MA0980.2	RAP2-10	ERF/DREB_B
cluster_11	MA0995.2	ERF039	ERF/DREB_B
cluster_11	MA2012.1	ERF023	ERF/DREB_B
cluster_11	MA1238.2	ERF038	ERF/DREB_B
cluster_11	MA1265.2	ERF015	ERF/DREB_B
cluster_11	MA2011.1	ERF010	ERF/DREB_B
cluster_12	MA0053.1	MNB1A	DOF_A
cluster_12	MA0064.1	PBF	DOF_A
cluster_12	MA0020.1	Dof2	DOF_A
cluster_12	MA0021.1	Dof3	DOF_A
cluster_12	MA1747.1	DOF4.3	DOF_A
cluster_12	MA1269.1	DOF4.5	DOF_A
cluster_12	MA1280.1	DOF5.4	DOF_A
cluster_12	MA1071.1	DOF5.3	DOF_A
cluster_12	MA0982.1	DOF2.4	DOF_A
cluster_12	MA0983.1	DOF5.6	DOF_A
cluster_12	MA0977.1	DOF2.5	DOF_A
cluster_12	MA0984.1	DOF5.7	DOF_A
cluster_12	MA1276.1	DOF3.5	DOF_A
cluster_12	MA0974.2	CDF3	DOF_A
cluster_12	MA1272.2	DOF2.2	DOF_A
cluster_12	MA1275.1	DOF1.6	DOF_A
cluster_12	MA0989.1	PHYPADRAFT_153324	DOF_A
cluster_12	MA0973.1	CDF2	DOF_A
cluster_12	MA0987.1	PHYPADRAFT_140773	DOF_A
cluster_12	MA1022.1	PHYPADRAFT_38837	DOF_A
cluster_12	MA0981.1	DOF1.8	DOF_A
cluster_13	MA1268.1	CDF5	DOF_B
cluster_13	MA1279.1	DOF1.5	DOF_B
cluster_13	MA1270.1	DOF3.2	DOF_B
cluster_13	MA1274.1	DOF3.6	DOF_B
cluster_13	MA1273.1	DOF4.2	DOF_B
cluster_13	MA1277.1	DOF1.7	DOF_B
cluster_13	MA1267.1	DOF5.8	DOF_B
cluster_13	MA1278.1	DOF3.4	DOF_B
cluster_13	MA1281.1	DOF5.1	DOF_B
cluster_13	MA1794.1	NLP7	DOF_B
cluster_13	MA1159.1	SGR5	IDD
cluster_13	MA1370.1	IDD5	IDD
cluster_13	MA1373.1	GAF1	IDD
cluster_13	MA1371.1	IDD4	IDD
cluster_13	MA1374.1	IDD7	IDD
cluster_13	MA1158.1	MGP	IDD
cluster_13	MA1160.1	IDD6	IDD
cluster_13	MA1156.1	JKD	IDD
cluster_13	MA1157.1	NUC	IDD
cluster_14	MA0578.1	SPL8	SPL
cluster_14	MA0553.1	SMZ	SPL
cluster_14	MA0955.1	POPTR_0002s00440g	SPL
cluster_14	MA1058.1	SPL4	SPL
cluster_14	MA1057.1	SPL12	SPL
cluster_14	MA1060.1	SPL7	SPL
cluster_14	MA1822.1	Zm00001d018571	SPL
cluster_14	MA1835.1	TFLG2-Zm00001d042777	SPL
cluster_14	MA0586.2	SPL14	SPL
cluster_14	MA1056.1	SPL11	SPL
cluster_14	MA1059.2	SPL5	SPL
cluster_14	MA1799.1	SPL10	SPL
cluster_14	MA1321.1	SPL13A	SPL
cluster_14	MA1322.2	SPL9	SPL
cluster_14	MA1320.1	SPL15	SPL
cluster_14	MA1055.2	SPL1	SPL
cluster_14	MA0577.3	SPL3	SPL
cluster_15	MA0582.1	RAV1_1	RAV
cluster_15	MA1201.1	AGL42	RAV
cluster_15	MA1797.1	RAV2	RAV
cluster_15	MA1800.1	TEM1	RAV
cluster_16	MA0932.1	AHL12	HB_A
cluster_16	MA0933.1	AHL20	HB_A
cluster_16	MA0934.1	AHL25	HB_A
cluster_16	MA0951.1	ATHB-16	HB_A
cluster_16	MA0953.1	ATHB-6	HB_A
cluster_16	MA0950.1	ATHB-12	HB_A
cluster_16	MA0952.1	ATHB-51	HB_A
cluster_16	MA1024.1	HAT1	HB_A
cluster_16	MA1198.1	HAT2	HB_A
cluster_16	MA0954.2	ATHB-7	HB_A
cluster_16	MA2052.1	ZAT6	HB_A
cluster_16	MA0008.3	HAT5	HB_A
cluster_16	MA1210.2	HAT22	HB_A
cluster_16	MA1213.2	ZHD3	HB_A
cluster_16	MA1406.1	ATHB-4	HB_A
cluster_16	MA1824.1	Zm00001d005692	HB_A
cluster_16	MA1215.1	ATHB-53	HB_A
cluster_16	MA1209.1	ATHB-20	HB_A
cluster_16	MA1212.1	ATHB-13	HB_A
cluster_16	MA1211.1	ATHB-X	HB_A
cluster_16	MA0110.3	ATHB-5	HB_A
cluster_16	MA1328.1	ZHD9	HB_A
cluster_16	MA1375.1	ANL2	HB_A
cluster_16	MA1757.1	HDG7	HB_A
cluster_16	MA0990.1	HDG11	HB_A
cluster_16	MA1369.1	HDG1	HB_A
cluster_16	MA1329.2	ZHD1	HB_A
cluster_16	MA1327.2	ATHB-23	HB_A
cluster_16	MA1807.1	ZHD10	HB_A
cluster_16	MA1326.1	ZHD5	HB_A
cluster_16	MA1330.1	ZHD6	HB_A
cluster_17	MA1325.1	GATA14	GATA
cluster_17	MA1396.1	GATA6	GATA
cluster_17	MA1323.1	GATA19	GATA
cluster_17	MA1324.1	GATA20	GATA
cluster_17	MA1016.1	GATA15	GATA
cluster_17	MA1015.1	GATA12	GATA
cluster_17	MA1013.1	GATA10	GATA
cluster_17	MA1014.1	GATA11	GATA
cluster_17	MA1018.1	GATA9	GATA
cluster_17	MA1017.1	GATA8	GATA
cluster_17	MA1755.1	GATA4	GATA
cluster_17	MA0121.1	ARR10	ARR
cluster_17	MA0947.1	ARR14	ARR
cluster_17	MA0948.1	ARR18	ARR
cluster_17	MA1409.1	OsRR22	ARR
cluster_17	MA1737.1	AT5G05090	ARR
cluster_17	MA0945.1	ARR1	ARR
cluster_17	MA0946.1	ARR11	ARR
cluster_17	MA0949.1	ARR2	ARR
cluster_18	MA1788.1	NAC054	NAC_C
cluster_18	MA1789.1	NAC071	NAC_C
cluster_18	MA1790.1	NAC073	NAC_C
cluster_18	MA1734.1	AT1G19040	NAC_C
cluster_18	MA1741.1	BRN2	NAC_C
cluster_18	MA1792.1	NAC098	NAC_C
cluster_18	MA1784.1	NAC011	NAC_C
cluster_18	MA1783.1	NAC005	NAC_C
cluster_18	MA1791.1	NAC087	NAC_C
cluster_18	MA2035.1	NAC075	NAC_C
cluster_18	MA1660.1	NAC013	NAC_C
cluster_18	MA2009.1	NAC010	NAC_C
cluster_18	MA2033.1	NAC038	NAC_C
cluster_18	MA2045.1	NAC031	NAC_C
cluster_18	MA2006.1	NAC020	NAC_C
cluster_18	MA0938.2	NAC058	NAC_C
cluster_19	MA1767.1	MYB23	MYB_B
cluster_19	MA1779.1	MYB83	MYB_B
cluster_19	MA1774.1	MYB60	MYB_B
cluster_19	MA1781.1	MYB94	MYB_B
cluster_19	MA1768.1	MYB30	MYB_B
cluster_19	MA2030.1	MYB96	MYB_B
cluster_19	MA1738.1	ATMYB31	MYB_B
cluster_19	MA2041.1	MYB13	MYB_B
cluster_19	MA2042.1	MYB58	MYB_B
cluster_19	MA1771.1	MYB41	MYB_B
cluster_19	MA1773.1	MYB51	MYB_B
cluster_19	MA1776.1	MYB67	MYB_B
cluster_19	MA1766.1	MYB17	MYB_B
cluster_19	MA0574.1	MYB15	MYB_B
cluster_19	MA0576.1	RAX3	MYB_B
cluster_19	MA2024.1	MYB63	MYB_B
cluster_19	MA1764.1	MYB116	MYB_B
cluster_19	MA1829.1	Zm00001d035604	MYB_B
cluster_19	MA1293.1	MYB57	MYB_B
cluster_19	MA1294.1	MYB62	MYB_B
cluster_19	MA2026.1	MYB108	MYB_B
cluster_19	MA1292.1	MYB27	MYB_B
cluster_19	MA1778.1	MYB80	MYB_B
cluster_19	MA2028.1	MYB49	MYB_B
cluster_19	MA2007.1	MYB107	MYB_B
cluster_19	MA2025.1	MYB93	MYB_B
cluster_19	MA1772.1	MYB43	MYB_B
cluster_19	MA1775.1	MYB61	MYB_B
cluster_19	MA1770.1	MYB40	MYB_B
cluster_19	MA1765.1	MYB121	MYB_B
cluster_19	MA1762.1	MYB10	MYB_B
cluster_19	MA1769.1	MYB39	MYB_B
cluster_19	MA1777.1	MYB74	MYB_B
cluster_19	MA1037.1	MYB24	MYB_B
cluster_19	MA1041.1	MYB55	MYB_B
cluster_19	MA1042.1	MYB59	MYB_B
cluster_19	MA1039.1	MYB4	MYB_B
cluster_19	MA1036.1	MYB111	MYB_B
cluster_19	MA1040.1	MYB46	MYB_B
cluster_19	MA1038.1	MYB3	MYB_B
cluster_19	MA1408.1	FaEOBII	MYB_B
cluster_19	MA2008.1	MYB99	MYB_B
cluster_19	MA1780.1	MYB92	MYB_B
cluster_20	MA1193.1	AT2G38090	MYBR_B
cluster_20	MA1793.1	NID1	MYBR_B
cluster_20	MA1825.1	Zm00001d044409	MYBR_B
cluster_20	MA1827.1	Zm00001d044785	MYBR_B
cluster_20	MA1397.1	AT1G74840	MYBR_B
cluster_20	MA1398.2	KUA1	MYBR_B
cluster_20	MA2031.1	AT5G04760	MYBR_B
cluster_20	MA1681.1	SRM1	MYBR_B
cluster_20	MA1186.1	YAB4	MYBR_B
cluster_20	MA1192.1	DIV1	MYBR_B
cluster_20	MA1400.1	AT1G19000	MYBR_B
cluster_20	MA1189.1	AT5G61620	MYBR_B
cluster_20	MA1194.1	AT3G10580	MYBR_B
cluster_20	MA1195.1	AT5G56840	MYBR_B
cluster_20	MA1188.1	At3g11280	MYBR_B
cluster_20	MA1196.1	AT5G05790	MYBR_B
cluster_21	MA1682.1	TCX3	TCX
cluster_21	MA1162.1	TCX2	TCX
cluster_21	MA1379.1	SOL1	TCX
cluster_21	MA1161.1	TSO1	TCX
cluster_21	MA1380.1	TCX6	TCX
cluster_22	MA1814.1	RIN	MADS
cluster_22	MA0005.2	AG	MADS
cluster_22	MA0585.1	AGL1	MADS
cluster_22	MA0584.1	2001-09-01	MADS
cluster_22	MA0001.2	AGL3	MADS
cluster_22	MA0548.2	AGL15	MADS
cluster_22	MA1204.1	AGL13	MADS
cluster_22	MA0558.1	FLC	MADS
cluster_22	MA0555.1	SVP	MADS
cluster_22	MA1205.1	AGL6	MADS
cluster_22	MA0563.1	2003-09-01	MADS
cluster_22	MA1012.1	AGL27	MADS
cluster_22	MA0554.1	SOC1	MADS
cluster_22	MA0082.1	squamosa	MADS
cluster_22	MA0559.1	PI	MADS
cluster_22	MA0940.1	AP1	MADS
cluster_22	MA1199.1	AGL16	MADS
cluster_22	MA0556.1	AP3	MADS
cluster_22	MA1203.1	AGL63	MADS
cluster_23	MA0583.1	RAV1_2	bZIP_B
cluster_23	MA1801.1	TREE1	bZIP_B
cluster_23	MA1343.1	BZIP52	bZIP_B
cluster_23	MA1803.1	VIP1	bZIP_B
cluster_23	MA1744.1	BZIP30	bZIP_B
cluster_23	MA1742.1	BZIP18	bZIP_B
cluster_23	MA1746.1	BZIP69	bZIP_B
cluster_24	MA1388.1	PHL2	G2-like
cluster_24	MA1027.1	KAN1	G2-like
cluster_24	MA1028.1	KAN4	G2-like
cluster_24	MA1706.1	AT1G14600	G2-like
cluster_24	MA0565.2	FUS3	G2-like
cluster_24	MA1830.1	Zm00001d015407	G2-like
cluster_24	MA2020.1	HSFB4	G2-like
cluster_24	MA2019.1	HSFA1B	G2-like
cluster_24	MA1665.2	HSFB2A	G2-like
cluster_24	MA1666.2	HSFB2B	G2-like
cluster_24	MA1735.1	AT2G38300	G2-like
cluster_24	MA1390.2	HHO2	G2-like
cluster_24	MA1164.1	HHO5	G2-like
cluster_24	MA1165.2	HHO6	G2-like
cluster_24	MA1386.2	HHO3	G2-like
cluster_24	MA1387.1	HRS1	G2-like
cluster_24	MA1167.1	EFM	G2-like
cluster_24	MA1168.1	MYR2	G2-like
cluster_24	MA1385.1	AT2G40260	G2-like
cluster_24	MA1166.1	PHL12	G2-like
cluster_24	MA1384.1	PHL7	G2-like
cluster_24	MA2023.1	PHL4	G2-like
cluster_24	MA1383.1	KAN2	G2-like
cluster_24	MA1389.1	PHL1	G2-like
cluster_24	MA1163.2	PHL11	G2-like
cluster_25	MA1759.1	HSFA4A	HSF
cluster_25	MA1664.2	HSFA6B	HSF
cluster_25	MA1667.2	HSFC1	HSF
cluster_25	MA1761.1	HSFB3	HSF
cluster_25	MA1758.1	HSFA1E	HSF
cluster_25	MA1760.1	HSFA6A	HSF
cluster_26	MA1354.1	AT4G12670	TRB
cluster_26	MA1352.1	TRP1	TRB
cluster_26	MA1356.1	TRP2	TRB
cluster_26	MA1030.1	P0510F09.23	TRB
cluster_26	MA1733.1	ASR3	TRB
cluster_26	MA2032.1	TRB1	TRB
cluster_26	MA1353.1	AT1G72740	TRB
cluster_26	MA1355.1	TRB2	TRB
cluster_27	MA1232.1	ERF054	ERF/DREB_C
cluster_27	MA1248.1	ERF012	ERF/DREB_C
cluster_28	MA1381.1	AT3G46070	C2H2
cluster_28	MA1372.1	ZAT10	C2H2
cluster_28	MA1736.1	AT5G04390	C2H2
cluster_29	MA1687.1	ARF14	ARF_B
cluster_29	MA1685.1	ARF10	ARF_B
cluster_29	MA1696.1	ARF39	ARF_B
cluster_29	MA1695.1	ARF36	ARF_B
cluster_29	MA1686.1	ARF13	ARF_B
cluster_29	MA1690.1	ARF25	ARF_B
cluster_30	MA1416.1	RAMOSA1	BPC
cluster_30	MA1403.1	BPC5	BPC
cluster_30	MA1402.1	BPC6	BPC
cluster_30	MA1404.1	BPC1	BPC
cluster_31	MA0961.1	BHLH112	bHLH_B
cluster_31	MA1739.1	BHLH122	bHLH_B
cluster_31	MA1357.1	bHLH80	bHLH_B
cluster_31	MA1358.1	bHLH130	bHLH_B
cluster_32	MA1405.1	SIZF2	GRF
cluster_32	MA1809.1	GLYMA-07G038400	GRF
cluster_32	MA2016.1	GRF6	GRF
cluster_33	MA1208.1	GT-2	GT
cluster_33	MA1366.1	DF1	GT
cluster_33	MA1661.1	GTL1	GT
cluster_33	MA1365.2	AT5G47660	GT
cluster_34	MA1235.1	AIL7	ANT
cluster_34	MA0571.1	ANT	ANT
cluster_34	MA1377.1	PLT1	ANT
cluster_34	MA1378.1	AIL6	ANT
cluster_35	MA0573.1	ATHB-9	HB_C
cluster_35	MA1026.2	ATHB-15	HB_C
cluster_36	MA0564.1	ABI3	ABI3
cluster_36	MA0581.1	LEC2	ABI3
cluster_36	MA1810.1	GLYMA-08G357600	ABI3
cluster_37	MA1751.1	EIL3	EIL
cluster_37	MA1813.1	EIL4	EIL
cluster_38	MA1367.1	AT1G76870	C38
cluster_38	MA1802.1	TRP5	C38
cluster_39	MA1020.1	GT-1	C39
cluster_39	MA1202.1	AGL55	C39
cluster_40	MA1815.1	GRF4	GRF4
cluster_41	MA2029.1	MYB88	MYB88
cluster_42	MA1214.1	ATHB-40	ATHB-40
cluster_43	MA0550.2	BZR1	BZR1
cluster_44	MA0127.1	PEND	PEND
cluster_45	MA1756.1	GRF9	GRF9
cluster_46	MA1415.1	REF6	REF6
cluster_47	MA0579.1	CDC5	CDC5
cluster_48	MA1812.1	ASR1	ASR1
cluster_49	MA1368.2	GT-4	GT-4
cluster_50	MA1796.1	RAP2-7	RAP2-7
cluster_51	MA0590.1	LFY	LFY
cluster_52*	DPBF_CACNNG	DPBF_CACNNG	bZIP_DPBF
cluster_52*	DPBF_ACACGNN	DPBF_ACACGNN	bZIP_DPBF
* Reference: Kim, S. Y., Ma, J., Perret, P., Li, Z., & Thomas, T. L. (2002). Arabidopsis ABI5 Subfamily Members Have Distinct DNA-Binding and Transcriptional Activities. Plant Physiology, 130(2), 688. https://doi.org/10.1104/PP.003566
