# Supplementary material for: A transcription factor ensemble orchestrates bundle sheath expression in rice
Source: Nat Commun. 2025 Jul 31;16:7040. doi: 10.1038/s41467-025-62087-0 (PMC12314071; doi:10.1038/s41467-025-62087-0)
Supplement: Supplementary file 5 — Supplementary Dataset 3 [file 41467_2025_62087_MOESM5_ESM.xlsx]

## Sheet: Sheet1
Supplemental Table 3. IR64 BSS M LCM RNAseq data
1. p.adj: p-values calculated by the Wald test are corrected for multiple testing using the Benjamini and Hochberg method.
GENEID	Symbol	Annotation	Log2FoldChange	p.adj1	TPM_BSS1	TPM_BSS2	TPM_BSS3	TPM_M1	TPM_M2	TPM_M3
LOC_Os01g44390	MYB	Myeloblastosis	9.86321	6.34633e-10	43374.7	72650.6	17943.9	9.06399	61.4433	24.4019
LOC_Os01g64680	BolA	Homolog of E. coli bola	8.03728	0.000786053	448.368	210.804	36.647	0	0	1.17722
LOC_Os02g50240	GS1	Glutamine Synthetase 1	8.7313	1.07531e-07	2235.25	4086.22	1450.75	2.29272	8.2169	2.38881
LOC_Os07g48500	SRP	Stress responsive protein	10.4013	2.17598e-10	11216.1	26556.5	11107.4	3.22262	16.8247	2.62682
LOC_Os08g06550	ABP	Acyl CoA binding protein	8.70814	1.77859e-07	8503.06	16542.1	6797.06	2.63972	31.6044	17.7366
LOC_Os03g06520	SULT3;1	Sulfate transporter 3;1	6.58274	7.0686e-05	7968.8	10015.2	5537.93	129.342	42.3138	17.2148
LOC_Os04g55800	SULT3;3	Sulfate transporter 3;3	8.63574	2.53287e-07	25675.3	17058.6	13753	3.29561	42.916	50.4684
LOC_Os05g42350	SIR	ferredoxin--nitrite reductase, putative, expressed	6.74015	0.000173288	6490.42	27454.7	5527.98	62.4406	18.3918	188.12
LOC_Os01g73940		expressed protein	11.0079	1.98192e-12	10619.6	23786.7	11481.2	2.29975	7.7245	4.33769
LOC_Os03g20580		expressed protein	9.45069	1.98192e-12	0	2631.87	107.133	0	0	0
LOC_Os03g27120		ICE-like protease p20 domain containing protein, putative, expressed	10.4208	2.98504e-12	9442.76	8090	6021.93	4.83066	3.53841	3.38968
LOC_Os07g48490		stress responsive protein, putative, expressed	11.5099	3.22813e-12	28106	21374.6	8001.11	0.74394	6.74607	4.15611
LOC_Os11g08225		expressed protein	9.30571	2.07915e-11	90.1294	2317.05	0	0	0	0
LOC_Os04g33660		bifunctional monodehydroascorbate reductase and carbonic anhydrasenectarin-3 precursor, putative, expressed	10.2466	5.28497e-11	9484.39	8688.9	3902.23	2.28597	5.35345	4.46861
LOC_Os03g11300		expressed protein	10.298	1.44324e-10	13335.6	25071	7239.04	2.30833	12.8832	8.29791
LOC_Os01g73250		abscisic stress-ripening, putative, expressed	9.89232	1.44324e-10	30668.9	49327.3	15611.9	12.059	43.1099	13.2785
LOC_Os05g36290		actin, putative, expressed	10.6885	1.61341e-10	15785.5	19364.7	3216.42	3.63815	8.96847	1.84046
LOC_Os05g40960		Myb transcription factor, putative, expressed	10.3529	1.66288e-10	10940.8	5945.18	3796.2	3.54334	1.38585	5.11297
LOC_Os06g29790		phosphate transporter 1, putative, expressed	9.533	2.56329e-10	74482.1	119943	68610.2	24.2096	130.178	94.7336
LOC_Os02g02830		ubiquitin-conjugating enzyme, putative, expressed	11.0621	5.00922e-10	7538.07	31015.6	2688.44	2.71708	6.4599	1.423
LOC_Os07g07300		expressed protein	10.311	5.00923e-10	3354.79	31226.6	11813.3	2.97035	8.7668	10.9942
LOC_Os02g53180		1-aminocyclopropane-1-carboxylate oxidase protein, putative, expressed	9.58783	2.37573e-09	987.595	3290.42	2408.93	0.674273	2.30597	2.85469
LOC_Os02g37060		photosystem II 5 kDa protein, chloroplast precursor, putative, expressed	-10.0179	2.58293e-09	6.47759	1.00616	13.4823	5338.25	20107.1	9657.6
LOC_Os09g33850		osFTL4 FT-Like4 homologous to Flowering Locus T gene; contains Pfam profile PF01161: Phosphatidylethanolamine-binding protein, expressed	8.93299	2.72983e-09	61781.1	39392.5	16743.7	88.6938	50.8396	35.07
LOC_Os03g53660		Myosin head domain containing protein, expressed	10.0448	3.13346e-09	3597.46	2350.26	1861.86	1.08511	2.49268	1.0677
LOC_Os12g06870		OsNucAP2 - Putative Nucleoporin Autopeptidase homologue, expressed	9.11106	3.95913e-09	15031.6	22665.5	15522.2	14.1834	8.0572	45.2358
LOC_Os10g14870		heavy metal-associated domain containing protein, expressed	10.6951	6.58129e-09	18811.6	6280.19	7620.28	0	4.42795	6.15315
LOC_Os12g09720		dirigent, putative, expressed	10.9788	1.96799e-08	11130.3	6443.34	1425.22	1.22774	0	3.31294
LOC_Os07g01090		transmembrane amino acid transporter protein, putative, expressed	8.34534	3.11975e-08	20858.2	46912.8	25315.7	46.7041	44.7007	121.57
LOC_Os02g32814		heavy metal-associated domain containing protein, expressed	9.37316	3.20415e-08	10302.1	1621.97	5941.99	2.22136	10.9219	4.36114
LOC_Os10g26680		pectinesterase, putative, expressed	10.8058	3.20415e-08	2746.09	4633.51	3057.43	0	1.81181	1.29239
LOC_Os12g33150		expressed protein	10.2111	3.20415e-08	10791.5	6473.81	3429.35	0	5.10048	4.67445
LOC_Os04g07890		AGAP002737-PA, putative, expressed	9.24909	3.51415e-08	11249.4	3962.17	6024.48	1.08031	11.7017	10.1991
LOC_Os04g34250		serine/threonine-protein kinase receptor precursor, putative, expressed	8.61896	4.06415e-08	7953.2	3655.25	3025.57	14.9857	7.55287	4.07219
LOC_Os04g47310		expressed protein	9.5494	4.08375e-08	1465.45	3513.43	1312.53	1.17495	2.72683	1.38853
LOC_Os03g16090		LIM domain-containing protein, putative, expressed	9.34587	6.34308e-08	1227.4	3104.95	1500.25	0.991115	3.80122	1.02748
LOC_Os01g68300		expressed protein	8.80488	6.34308e-08	207744	202754	60310.7	101.847	522.697	101.663
LOC_Os02g21250		clathrin adaptor complex small chain domain containing protein, expressed	9.07791	1.01876e-07	958.594	4208.72	2887.98	2.57386	1.46927	5.65378
LOC_Os03g37377		retrotransposon protein, putative, unclassified	10.3752	1.17037e-07	1756.52	2366.64	2254.24	1.10499	0	1.42583
LOC_Os08g07570		retrotransposon protein, putative, unclassified, expressed	-11.9871	1.75126e-07	0	0	0	2460.71	2284.9	946.621
LOC_Os07g32510		dof zinc finger domain containing protein, putative, expressed	9.52364	2.07135e-07	2170.78	2929.94	2827.18	4.08803	0	2.34696
LOC_Os02g07830		OsHKT1;3 - Na+ transporter, expressed	8.38371	2.21701e-07	5723.49	4865.76	2850.38	2.27761	10.141	16.1061
LOC_Os12g09300		amino acid transporter, putative, expressed	9.51012	2.27278e-07	1255.12	5679.69	963.359	1.86068	2.13054	2.49541
LOC_Os04g07160		transposon protein, putative, CACTA, En/Spm sub-class, expressed	11.0755	2.31564e-07	3146.4	1868.13	1472.01	0	1.17391	0
LOC_Os03g52990		hypothetical protein	9.71957	2.48633e-07	2165.1	2989.23	2156.84	1.09667	3.91356	0
LOC_Os06g18990		embryogenesis transmembrane protein, putative, expressed	9.89287	2.48923e-07	1084.57	2973.59	1729.55	0	1.27651	2.07375
LOC_Os12g03040		no apical meristem protein, putative, expressed	-11.1069	2.48923e-07	0	0	0.649746	1305.73	1833.06	1569.3
LOC_Os11g03300		NAC domain transcription factor, putative, expressed	-10.9077	2.8208e-07	1.04246	0	0	1249.1	2362.86	1294.05
LOC_Os05g44570		histidine-containing phosphotransfer protein, putative, expressed	9.04069	3.88764e-07	10523	54512.8	9742.99	54.5373	3.35448	31.3902
LOC_Os04g22900		jasmonate-induced protein, putative, expressed	8.46868	3.88764e-07	9335.79	9209.3	3751.33	3.11877	9.47347	30.9163
LOC_Os04g24430		sucrose synthase, putative, expressed	8.09977	4.11616e-07	18493.1	8378.65	4652.37	10.0148	45.8962	27.4176
LOC_Os01g68269		expressed protein	10.804	4.11972e-07	3773.25	3842.6	1436.57	2.14699	0	0
LOC_Os01g10210		lachrymatory factor synthase, putative, expressed	-11.0417	4.11972e-07	0	0	0.597949	1074.36	2394.18	948.386
LOC_Os05g03934		expressed protein	10.9916	4.4547e-07	2493.15	817.941	3196.84	0	0	1.18181
LOC_Os12g39360		aspartic proteinase nepenthesin precursor, putative, expressed	-11.5674	6.02535e-07	0	0	0	2376	1111.69	680.604
LOC_Os08g04500		terpene synthase, putative, expressed	-11.4966	6.10959e-07	0	0	0	1695.63	1573.14	614.164
LOC_Os08g30020		membrane protein, putative, expressed	9.70035	7.18908e-07	5684.84	1543.1	1006.66	0	1.24794	3.85947
LOC_Os01g12210		aluminum-activated malate transporter, putative, expressed	7.62166	8.19165e-07	4248.96	12713.2	4440.54	35.1253	15.1075	31.9834
LOC_Os04g11400		expressed protein	11.4868	8.19165e-07	2208.73	2247.72	642.444	0	0	0
LOC_Os08g38710		uncharacterized glycosyltransferase, putative, expressed	9.76982	8.74995e-07	2693.34	2268.49	462.404	0.970058	2.34678	0
LOC_Os05g27320		VHS and GAT domain containing protein, expressed	8.26384	9.88431e-07	8587.17	6527.92	10856.6	1.96015	24.3992	32.085
LOC_Os06g28124		glycosyltransferase, putative, expressed	-11.2424	9.88431e-07	0	0	0	910.703	1495.37	718.375
LOC_Os01g37590		peptide transporter PTR2, putative, expressed	7.27295	1.1914e-06	5113.22	10541.3	4268.52	27.1142	44.9779	28.7099
LOC_Os03g09940		sulfate transporter, putative, expressed	8.52747	1.19501e-06	4429.96	510.407	3718.58	2.21819	10.1457	3.1935
LOC_Os11g44870		expressed protein	10.4972	1.22705e-06	819.012	1583.54	1940.68	1.19858	0	0
LOC_Os07g48980		nicotianamine synthase, putative, expressed	8.27736	1.28861e-06	11011.9	9639.38	3744.37	1.97182	23.6411	28.1939
LOC_Os12g12580		NADP-dependent oxidoreductase, putative, expressed	-11.1982	1.28861e-06	0	0	0	1111.45	1442.5	509.86
LOC_Os07g13969		expressed protein	-10.098	1.31997e-06	0	0	3.31797	3241.93	1585.86	3564.45
LOC_Os02g06180		phytosulfokine receptor precursor, putative, expressed	9.09818	1.37473e-06	7016.33	7782.32	2984.12	6.81031	0	12.2253
LOC_Os07g37230		inositol-1-monophosphatase, putative, expressed	-10.3319	1.37473e-06	0	1.43071	0	1860.97	588.226	1222.72
LOC_Os02g24270		retrotransposon protein, putative, unclassified, expressed	9.46086	1.8507e-06	671.33	3101.79	1134.56	1.08967	2.79481	0
LOC_Os05g09410		histidine-containing phosphotransfer protein 4, putative, expressed	8.99957	1.8852e-06	9336.28	9807	11039.1	1.29739	32.4746	1.28152
LOC_Os04g47860		ZOS4-11 - C2H2 zinc finger protein, expressed	-10.0856	2.61971e-06	0	2.11113	0	2188.38	1001.96	1505.85
LOC_Os01g03100		protein binding protein, putative, expressed	10.8755	2.61971e-06	3670.31	206.101	2305.92	0	0	1.02407
LOC_Os02g21009		sodium/calcium exchanger protein, putative, expressed	-10.7987	2.61971e-06	0	0	0	721.659	705.348	739.561
LOC_Os06g37364		cytochrome P450, putative, expressed	10.3595	2.71846e-06	374.14	2770.79	2751.09	0	0	1.68366
LOC_Os04g12390		transposon protein, putative, CACTA, En/Spm sub-class, expressed	8.33998	2.71846e-06	21451.8	29322.9	14813.8	99.6743	30.9768	2.89872
LOC_Os04g08390		Leucine Rich Repeat family protein, expressed	8.16883	2.71846e-06	11940.5	1201.37	5561.66	27.0804	12.8871	4.18109
LOC_Os04g12499		amino acid transporter protein, putative, expressed	-9.97465	2.81466e-06	0	1.87411	0	1476.69	1061.04	1282.26
LOC_Os04g51920		protein disulfide isomerase, putative, expressed	9.63594	2.91692e-06	1663.01	4218.39	331.996	0	2.9116	1.14067
LOC_Os12g07190		CBS domain-containing protein, putative, expressed	-10.7662	3.21786e-06	0	0	0	468.456	730.944	944.266
LOC_Os07g15420		transposon protein, putative, Ac/Ds sub-class, expressed	9.9965	3.43534e-06	826.723	1806.9	1779.44	0	0	1.9289
LOC_Os03g15530		expressed protein	9.88509	3.45863e-06	2616.98	3705.17	1478.66	0	3.93451	0
LOC_Os09g17280		transposon protein, putative, CACTA, En/Spm sub-class, expressed	10.7548	3.63955e-06	1208.66	1107.65	506.032	0	0	0
LOC_Os07g07280		expressed protein	10.6883	3.63955e-06	1162.4	642.608	842.261	0	0	0
LOC_Os06g02960		expressed protein	9.73043	3.63955e-06	584.555	4451.72	369.46	0.901278	2.1991	0
LOC_Os02g03960		CPuORF1 - conserved peptide uORF-containing transcript, expressed	7.68085	4.24672e-06	1741.27	1151.01	3959.04	2.1193	8.9919	12.9433
LOC_Os05g45350		dnaJ domain containing protein, expressed	-10.627	4.6033e-06	0	0	0	754.902	772.733	396.656
LOC_Os03g26260		NB-ARC domain containing protein, expressed	8.93413	5.14234e-06	1084.79	547.61	1656.37	0	2.79855	1.1909
LOC_Os06g35940		osFTL12 FT-Like12 homologous to Flowering Locus T gene; contains Pfam profile PF01161: Phosphatidylethanolamine-binding protein, expressed	8.39405	6.15912e-06	4482.44	1902.98	498	9.3784	1.44752	1.94708
LOC_Os11g07160		receptor protein kinase CLAVATA1 precursor, putative, expressed	-9.82085	6.76521e-06	0	0	8.48709	7686.52	6088.92	4027.6
LOC_Os12g09700		Jacalin-like lectin domain containing protein, putative, expressed	10.1528	6.92629e-06	987.566	2341.9	313.77	0	0	1.23301
LOC_Os04g10924		expressed protein	9.53085	6.92629e-06	529.578	2534.34	367.146	1.25009	0	1.05236
LOC_Os01g06500		PHLOEM 2-LIKE A5, putative, expressed	10.4504	7.40188e-06	1082.25	548.658	585.881	0	0	0
LOC_Os07g06700		expressed protein	-10.7332	7.44388e-06	0	0	0	1550.39	398.2	309.741
LOC_Os01g39100		zinc finger C-x8-C-x5-C-x3-H type family protein, expressed	-10.9743	7.44389e-06	0	0	0	1307.67	1506.24	112.5
LOC_Os03g37411		MATE efflux family protein, putative, expressed	10.8305	8.37245e-06	1691.69	181.071	1397.46	0	0	0
LOC_Os01g12130		nodulin MtN3 family protein, putative, expressed	10.7319	8.80019e-06	1614.53	208.542	1153.46	0	0	0
LOC_Os08g41500		ubiquitin-associated protein, putative, expressed	9.77124	8.89648e-06	1328.81	407.157	944.19	0	0	1.34281
LOC_Os06g47090		retrotransposon protein, putative, unclassified, expressed	-9.35857	8.89648e-06	0	1.26398	0.579316	1601.18	208.038	457.006
LOC_Os05g36310		zinc finger, C3HC4 type domain containing protein, expressed	11.7489	8.96562e-06	774.306	7759.23	67.7146	0	0	0
LOC_Os09g21340		nucleobase-ascorbate transporter, putative, expressed	8.76445	9.82086e-06	586.431	1360.84	372.532	1.01253	0	2.01771
LOC_Os10g35810		thylakoid lumenal protein, putative, expressed	-9.87536	9.82086e-06	0	0	0.495295	899.425	235.413	537.207
LOC_Os01g04640		reticulon domain containing protein, putative, expressed	8.82105	1.06143e-05	752.132	612.017	703.294	1.2269	1.48826	0
LOC_Os05g03190		IQ calmodulin-binding motif domain containing protein, expressed	9.76257	1.09889e-05	965.533	338.884	1113.01	1.13169	0	0
LOC_Os04g58470		choline transporter-related, putative, expressed	9.68221	1.16626e-05	952.876	894.379	381.769	1.12207	0	0
LOC_Os05g07632		haloacid dehalogenase-like hydrolase family protein, putative, expressed	-7.66594	1.20936e-05	3.24269	1.0289	16.269	1594.69	2127	2304.53
LOC_Os01g34880		callose synthase, putative, expressed	9.16359	1.20936e-05	1460.76	229.098	632.86	0	1.14726	0.99141
LOC_Os08g33750		myb-like DNA-binding domain containing protein, expressed	9.27058	1.22503e-05	2258.72	659.645	269.262	0	1.33618	1.36415
LOC_Os09g31230		expressed protein	10.2131	1.25253e-05	2183.42	130.803	1247.14	0.988361	0	0
LOC_Os07g08840		thioredoxin, putative, expressed	6.68371	1.25505e-05	38301.5	50600.7	17975.2	247.297	411.964	166.882
LOC_Os03g13950		actin-depolymerizing factor, putative, expressed	8.3713	1.26767e-05	1847.5	2570.45	3973.11	0	4.75316	10.8958
LOC_Os12g12934		peptide transporter PTR3-A, putative, expressed	8.37131	1.31398e-05	945.061	983.903	779.113	0	3.83174	1.2723
LOC_Os10g03900		expressed protein	-9.54977	1.35985e-05	0	0.874936	0	646.068	550.572	225.649
LOC_Os10g01530		helix-loop-helix DNA-binding domain containing protein, expressed	10.1159	1.36867e-05	496.15	705.864	492.04	0	0	0
LOC_Os06g16330		BRASSINOSTEROID INSENSITIVE 1-associated receptor kinase 1 precursor, putative, expressed	6.82561	1.63879e-05	986.449	1811.16	1057.95	12.7998	9.46843	4.06381
LOC_Os01g70110		No apical meristem protein, putative, expressed	8.61817	1.67949e-05	544.974	2508.65	1278.01	1.38961	5.17843	0
LOC_Os05g50340		MYB family transcription factor, putative, expressed	10.0611	1.85113e-05	745.771	2560.77	144.207	1.11274	0	0
LOC_Os08g23020		retrotransposon protein, putative, unclassified, expressed	-10.6089	1.9408e-05	0	0	0	1251	904.074	71.571
LOC_Os01g61070		heavy metal-associated domain containing protein, expressed	10.1687	1.9408e-05	299.38	1085.16	452.134	0	0	0
LOC_Os02g20050		transposon protein, putative, CACTA, En/Spm sub-class, expressed	9.82619	2.00031e-05	1481.84	730.981	178.734	0	0	0.933479
LOC_Os01g07590		universal stress protein domain containing protein, putative, expressed	7.65968	2.03218e-05	11761.2	14406.7	9732.43	2.322	32.6009	86.5147
LOC_Os09g27750		1-aminocyclopropane-1-carboxylate oxidase 1, putative, expressed	11.4834	2.03218e-05	16.0215	5749.56	1486.32	0	0	0
LOC_Os04g11820		white-brown complex homolog protein, putative, expressed	-10.2544	2.03218e-05	0	0	0	1007.84	322.341	201.108
LOC_Os03g21140		RNA-binding zinc finger protein, putative, expressed	10.3023	2.06104e-05	918.17	4072.18	68.5281	1.25258	0	0
LOC_Os10g36000		remorin C-terminal domain containing protein, putative, expressed	-8.89298	2.06309e-05	0	1.26158	0.603427	274.089	1053.41	239.809
LOC_Os03g07480		sucrose transporter, putativ, expressed	8.36819	2.10135e-05	1725.88	871.511	1650.68	1.06217	6.76465	0
LOC_Os01g45460		serine esterase, putative, expressed	-10.3287	2.23318e-05	0	0	0	1213.33	283.169	182.22
LOC_Os01g51630		XIE, putative, expressed	9.99474	2.24268e-05	375.16	834.42	363.506	0	0	0
LOC_Os01g72009		expressed protein	9.9778	2.25751e-05	1771.83	5759.15	159.004	0	2.96786	0
LOC_Os01g37820		oxidoreductase/ transition metal ion binding protein, putative, expressed	-8.96977	2.30906e-05	0	0	3.46776	1218.93	1276.33	1032.26
LOC_Os01g65650		receptor-like protein kinase HAIKU2 precursor, putative, expressed	-9.3419	2.55791e-05	0	1.29735	0	241.452	1080.47	323.197
LOC_Os12g33120		expressed protein	7.22699	2.63022e-05	13401.6	25560.6	9163.2	57.9446	162.932	12.3757
LOC_Os12g38270		metallothionein, putative, expressed	11.4994	2.69293e-05	2017.43	5709.08	6.97777	0	0	0
LOC_Os09g28510		EF hand family protein, putative, expressed	8.30989	2.73315e-05	151.022	2259.66	322.265	1.20516	2.82234	1.17793
LOC_Os04g52460		retrotransposon protein, putative, unclassified, expressed	7.88593	2.74687e-05	17194.8	17115.7	13191.4	2.02113	15.5519	112.639
LOC_Os03g56370		methyltransferase, putative, expressed	-10.4182	2.81051e-05	0	0	0	1541.18	210.197	158.783
LOC_Os04g53460		AT hook motif family protein, expressed	-7.03076	3.12737e-05	3.37155	1.30892	6.048	406.612	1024.07	496.891
LOC_Os06g21570		Os6bglu24 - beta-glucosidase homologue, similar to G. max isohydroxyurate hydrolase, expressed	8.0506	3.20095e-05	415.175	1135.19	696.252	0	3.03495	2.38627
LOC_Os06g49430		CGMC_MAPKCMGC_2.11 - CGMC includes CDA, MAPK, GSK3, and CLKC kinases, expressed	-9.46516	3.20095e-05	0	0	0.646115	164.348	515.917	716.25
LOC_Os04g12140		expressed protein	9.52444	3.28814e-05	1591.47	246.274	327.829	0	1.20053	0
LOC_Os06g21110		expressed protein	-10.1107	3.39134e-05	0	0	0	758.484	549.005	94.2935
LOC_Os05g40410		expressed protein	-9.82377	3.73769e-05	0	0	0	333.204	546.012	171.348
LOC_Os09g38670		thioredoxin, putative, expressed	9.05355	3.79456e-05	465.231	549.722	412.831	1.24884	0	0
LOC_Os03g21400		cytochrome P450, putative, expressed	9.0301	3.9653e-05	2468.22	135.947	647.431	0	1.95894	1.26641
LOC_Os06g10510		oxidoreductase/ transition metal ion binding protein, putative, expressed	8.352	4.05809e-05	424.045	575.247	815.524	1.62896	1.81723	0
LOC_Os02g40890		GLTP domain containing protein, putative, expressed	9.64771	4.68436e-05	816.681	1654.79	77.7575	0	0	1.1552
LOC_Os05g01530		expressed protein	-8.15007	5.04489e-05	0.595664	0	6.06207	1004.62	1764.95	515.168
LOC_Os11g09680		expressed protein	-10.1876	5.25601e-05	0	0	0	1000.88	558.607	48.2891
LOC_Os02g03570		hsp20/alpha crystallin family protein, putative, expressed	10.1898	5.57478e-05	885.898	56.7396	1152.7	0	0	0
LOC_Os05g12320		nodulin MtN3 family protein, putative, expressed	7.6694	5.84413e-05	5164.55	3126.78	4831.47	2.95276	38.1725	1.22814
LOC_Os11g04490		astaxanthin synthase KC28, putative, expressed	-10.9785	5.84413e-05	0	0	0	3622.58	523.067	7.38347
LOC_Os03g54130		cysteine protease 1 precursor, putative, expressed	-9.68888	5.86242e-05	0	0	0	572.11	163.091	222.793
LOC_Os05g36270		fructose-1,6-bisphosphatase, putative, expressed	9.70913	5.91644e-05	696.499	454.806	147.644	0	0	0
LOC_Os07g24230		integral membrane transporter family protein, putative, expressed	-9.58797	5.91644e-05	0	0	0	372.043	346.707	149.773
LOC_Os05g30350		Os5bglu22 - beta-glucosidase homologue, similar to G. max isohydroxyurate hydrolase, expressed	-6.77445	5.91674e-05	3.04969	8.89531	10.8811	975.378	1957.02	377.061
LOC_Os03g02830		cell cycle control protein, putative, expressed	-9.22169	5.96665e-05	3.817	0	0	4217.02	601.163	506.412
LOC_Os01g44090		X8 domain containing protein, expressed	10.5774	6.04903e-05	7032.08	336.185	9.57151	0	0	0.975708
LOC_Os03g59264		calreticulin family protein, expressed	-8.98181	6.55396e-05	0	0	1.216	421.378	841.889	195.844
LOC_Os03g14400		cytochrome P450, putative, expressed	-9.21204	6.6218e-05	0	0	0.464228	651.04	110.529	240.969
LOC_Os08g14940		receptor kinase, putative, expressed	6.12344	6.74614e-05	13596.9	19654.9	9333.23	113.75	120.839	262.699
LOC_Os02g36140		terpene synthase, putative, expressed	-10.0352	6.90495e-05	0	0	0	41.0786	730.674	645.543
LOC_Os03g20900		Myb transcription factor, putative, expressed	7.1431	7.08348e-05	15375.1	6023.15	10816.6	5.33172	34.3903	121.877
LOC_Os05g43240		jacalin-like lectin domain containing protein, expressed	8.71499	7.78121e-05	668.423	1700.39	517.397	0	3.49429	0
LOC_Os08g39740		expressed protein	-9.4512	8.12874e-05	0	0	0	149.875	403.674	229.734
LOC_Os11g25780		PB1 domain containing protein, expressed	-9.83805	8.12874e-05	0	0	0	861.33	222.352	83.9577
LOC_Os12g31920		retrotransposon protein, putative, Ty1-copia subclass, expressed	10.7282	8.19087e-05	3609.9	22.9388	291.541	0	0	0
LOC_Os03g17690		OsAPx1 - Cytosolic Ascorbate Peroxidase encoding gene 1-8, expressed	7.20307	8.19976e-05	4933.99	1994.86	514.067	22.1126	10.9021	2.27504
LOC_Os04g17700		kinesin heavy chain isolog, putative, expressed	-9.46949	8.52932e-05	0	0	0	431.561	240.96	129.298
LOC_Os01g06590		zinc finger, C3HC4 type domain containing protein, expressed	-6.25164	8.80326e-05	6.98666	8.832	3.81948	420.914	564.257	880.145
LOC_Os02g51020		expressed protein	-9.64487	8.80326e-05	0	0	0	147.275	669.752	142.356
LOC_Os02g04230		CGMC_MAPKCMGC_2.7 - CGMC includes CDA, MAPK, GSK3, and CLKC kinases, expressed	9.04973	9.04897e-05	331.868	1181.74	134.937	0	1.39429	0
LOC_Os07g23740		sterol 3-beta-glucosyltransferase, putative, expressed	-9.87009	9.04897e-05	0	0	0	213.51	947.543	69.5334
LOC_Os05g42424		ubiquitin family protein, putative, expressed	8.70527	9.33483e-05	135.67	9941.6	1299.28	0	6.62199	6.72934
LOC_Os09g36130		expressed protein	-10.0403	9.53347e-05	0	0	0	909.421	25.0127	564.891
LOC_Os09g29520		OsWAK81 - OsWAK receptor-like cytoplasmic kinase OsWAK-RLCK, expressed	-9.65509	9.63195e-05	0	0	0	392.144	528.694	61.8319
LOC_Os04g36830		DUF567 domain containing protein, putative, expressed	-8.43825	9.63949e-05	0	1.25087	0	555.542	1016.18	189.476
LOC_Os12g33130		expressed protein	7.05959	9.73733e-05	2463.68	8082.51	2244.86	3.2482	13.9459	50.7966
LOC_Os03g22560		MYB family transcription factor, putative, expressed	-9.32038	9.73733e-05	0	0	0	329.734	146.473	226.522
LOC_Os05g41540		bZIP transcription factor domain containing protein, expressed	7.78564	9.89285e-05	475.426	1374.7	215.482	3.91037	0	1.81182
LOC_Os04g58800		ubiquitin-conjugating enzyme, putative, expressed	7.09966	0.000103497	4172.28	10192.8	4219.08	3.70109	77.5824	14.1305
LOC_Os10g06760		receptor-like protein kinase precursor, putative, expressed	9.88716	0.000106954	1123.44	500.848	45.4396	0	0	0
LOC_Os05g43910		cytochrome P450, putative, expressed	-9.40533	0.000106954	0	0	0	333.951	91.2603	346.709
LOC_Os07g32730		DNA repair protein rhp16, putative, expressed	-8.67173	0.000111422	0	1.05474	1.12047	1590.87	163.176	54.4586
LOC_Os08g29160		5-AMP-activated protein kinase beta-1 subunit-related, putative, expressed	-9.20526	0.000116838	0	0	0	257.655	148.188	232.861
LOC_Os05g37520		expressed protein	-9.61767	0.000116838	0	0	0	93.0581	723.833	153.276
LOC_Os03g55090		alpha-glucan phosphorylast isozyme, putative, expressed	-6.99303	0.000119521	6.61826	1.24959	0.58623	545.949	485.536	470.051
LOC_Os02g55030		hydrolase, NUDIX family, domain containing protein, expressed	8.76317	0.000120325	324.033	1712.47	52.8037	0	1.27736	1.06118
LOC_Os05g45080		anthocyanidin 5,3-O-glucosyltransferase, putative, expressed	-8.37984	0.000123321	4.19832	1.06815	0	2601.08	104.184	637.607
LOC_Os05g34980		amino acid transporter, putative, expressed	9.60738	0.000126059	497.193	724.118	58.449	0	0	0
LOC_Os11g44580		go35 NBS-LRR, putative, expressed	7.7058	0.000126059	1869.1	623.785	37.297	4.04324	1.27794	2.16037
LOC_Os04g17500		expressed protein	-6.02589	0.000126059	4.58572	11.9557	12.2661	889.365	685.492	741.883
LOC_Os11g07170		receptor kinase, putative, expressed	-9.12695	0.000126059	0	0	0	185.392	214.663	197.28
LOC_Os08g13650		expressed protein	-9.16864	0.000126059	0	0	0	212.997	264.277	144.354
LOC_Os01g56550		transcription initiation factor IIF beta subunit, putative, expressed	9.49897	0.000126059	398.584	2401.76	31.8438	0	0	1.33047
LOC_Os12g39640		MYB family transcription factor, putative, expressed	8.64805	0.000134557	241.294	218.536	502.306	0	0	1.05934
LOC_Os11g14510		transposon protein, putative, unclassified, expressed	10.5831	0.00013703	3487.03	159.812	16.719	0	0	0
LOC_Os05g05740		proline synthetase co-transcribed bacterial homolog protein, putative, expressed	-9.09076	0.000143058	0	0	0	200.671	230.526	151.929
LOC_Os01g01450		stress responsive protein, putative, expressed	7.35465	0.000154013	1866.86	19614	2877.39	32.3477	63.0018	2.7849
LOC_Os06g21380		OsCttP3 - Putative C-terminal processing peptidase homologue, expressed	-5.74128	0.000154385	78.8258	53.458	41.6662	4826.91	3670.71	2687.34
LOC_Os04g56320		AAA-type ATPase family protein, putative, expressed	-9.63131	0.000154385	0	0	0	29.3953	497.651	500.414
LOC_Os09g31502		dehydrogenase, putative, expressed	-9.53597	0.000155312	0	0	0	48.4164	235.648	642.315
LOC_Os02g34490		Leucine Rich Repeat family protein, expressed	7.86022	0.00015827	306.642	1931.77	446.774	5.52589	1.27792	0
LOC_Os03g45280		dehydrin, putative, expressed	5.90377	0.00015827	39565.7	36309.3	18948.3	706.299	239.726	347.675
LOC_Os08g03400		expressed protein	10.1314	0.00016639	183.163	29.1244	2090.11	0	0	0
LOC_Os06g10200		adenylate kinase, putative, expressed	9.38313	0.000166653	3884.9	634.956	3.28146	0	1.47158	0.994794
LOC_Os04g59540		phosphatidylinositol-4-phosphate 5-Kinase, putative, expressed	-9.1552	0.000168594	0	0	0	373.764	121.816	137.234
LOC_Os12g42840		expressed protein	-9.34198	0.000168594	0	0	0	57.2018	252.346	453.656
LOC_Os03g23030		aberrant pollen transmission 1, putative, expressed	-8.54792	0.000170564	0	0	5.19809	2911.53	824.723	440.278
LOC_Os04g08764		avr9/Cf-9 rapidly elicited protein 137, putative, expressed	10.2493	0.00017314	2485.63	125.171	28.3376	0	0	0
LOC_Os07g48596		Myb transcription factor, putative, expressed	9.75019	0.000173288	718.188	810.576	22.3087	0	0	0
LOC_Os11g43390		expressed protein	9.38823	0.000173288	106.754	165.847	793.389	0	0	0
LOC_Os10g17790		remorin C-terminal domain containing protein, putative, expressed	6.30457	0.000173288	837.819	1966.03	3362.26	36.7221	8.575	15.1207
LOC_Os10g02260		peptide transporter PTR2, putative, expressed	-8.34238	0.000173288	0	0	2.87219	1177.5	291.185	418.698
LOC_Os09g24924		transporter family protein, putative, expressed	-8.89815	0.000174653	0	0	0.500167	183.083	62.945	594.457
LOC_Os01g58640		nucleotide pyrophosphatase/phosphodiesterase, putative, expressed	-9.0407	0.000174887	0	0	0	166.192	119.897	282.645
LOC_Os08g02850		zinc finger family protein, putative, expressed	10.7418	0.000177158	0.813246	2614.3	2015.34	0	0	0
LOC_Os01g57073		insulin-degrading enzyme, putative, expressed	-8.34674	0.00017858	0.893002	0	0	278.205	150.602	205.267
LOC_Os03g20010		nifU, putative, expressed	-9.23917	0.00017858	0.787529	0	0	36.6767	1265.26	155.587
LOC_Os04g30490		MATE efflux family protein, putative, expressed	-8.68211	0.00017858	0	1.05493	0	50.4135	546.357	299.055
LOC_Os08g16010		acetyltransferase, GNAT family, putative, expressed	-9.13815	0.00017858	0	0	0	357.797	85.54	185.402
LOC_Os07g38830		hydrolase, alpha/beta fold family domain containing protein, expressed	-9.39404	0.000184184	0	0	0	557.128	47.6263	214.472
LOC_Os01g10790		WD domain, G-beta repeat domain containing protein, expressed	-9.50553	0.000186248	0	0	0	457.606	443	27.153
LOC_Os04g02754		amidase family protein, putative, expressed	7.17431	0.000188471	235.478	11868.8	1523.35	15.2392	22.6818	25.5031
LOC_Os02g56570		TBC domain containing protein, expressed	-9.14068	0.000188861	0	0	0	318.852	67.4718	248.366
LOC_Os05g07300		serine/threonine-protein kinase receptor precursor, putative, expressed	5.80895	0.000190106	38890.9	22708.5	18461.2	614.478	343.39	214.177
LOC_Os01g53150		GTPase of unknown function domain containing protein, putative, expressed	-9.35626	0.000196087	0	0	0	492.531	261.041	40.8193
LOC_Os11g29790		receptor kinase, putative, expressed	-8.2643	0.000196234	0	0	1.20997	207.642	305.749	296.35
LOC_Os10g10130		OsWAK112d - OsWAK receptor-like protein kinase, expressed	-9.68513	0.000196234	0	0	0	875.43	21.3945	249.751
LOC_Os09g36930		aquaporin protein, putative, expressed	-9.26181	0.000198977	0	0	0	513.057	73.4833	135.588
LOC_Os03g37490		MATE efflux family protein, putative, expressed	7.46368	0.00020077	621.568	655.284	140.14	2.15205	0	2.97598
LOC_Os03g30420		cytochrome P450, putative, expressed	8.88055	0.000202909	164.764	265.385	225.91	0	0	0
LOC_Os06g45050		clathrin assembly protein, putative, expressed	-9.64739	0.000205776	0	0	0	966.635	48.1198	93.9504
LOC_Os05g44210		trehalose-6-phosphate synthase, putative, expressed	7.9277	0.00020631	5268.45	988.026	277.518	0	4.78267	10.3468
LOC_Os03g05530		nodulin, putative, expressed	9.15058	0.00020631	431.183	68.49	360.686	0	0	0
LOC_Os11g37050		expressed protein	-8.98902	0.000210989	0	0	0	280.991	86.4302	185.886
LOC_Os04g17650		sucrose synthase, putative, expressed	6.80673	0.000212519	12831.7	4330.59	12638.6	157.831	8.45988	23.3515
LOC_Os02g43870		inactive receptor kinase At2g26730 precursor, putative, expressed	9.94797	0.000216826	1086.71	898.858	7.28139	0	0	0
LOC_Os03g64100		expressed protein	8.97905	0.000216826	299.958	40.6563	1887.97	1.81601	0	0
LOC_Os11g45470		transposon protein, putative, CACTA, En/Spm sub-class, expressed	7.36889	0.000218393	1941.69	683.627	334.994	6.68645	0	4.74463
LOC_Os01g59740		expressed protein	8.9781	0.000218393	38.8679	1222.12	288.834	0	1.18239	0
LOC_Os03g50280		GLTP domain containing protein, putative, expressed	10.687	0.000229142	1.7402	4511.26	218.351	0	0	0
LOC_Os09g32010		ternary complex factor MIP1, putative, expressed	9.56599	0.000232975	2108.38	2838.3	3.06963	0	0	1.93323
LOC_Os02g06140		retrotransposon protein, putative, unclassified, expressed	8.91714	0.000244301	104.914	215.019	374.305	0	0	0
LOC_Os06g11860		ethylene-responsive transcription factor, putative, expressed	7.6093	0.000244301	303.81	28.1054	1186.53	1.10038	2.6096	1.0449
LOC_Os10g17740		ZOS10-02 - C2H2 zinc finger protein, expressed	-9.83325	0.000244301	0	0	0	588.25	830.726	5.61847
LOC_Os05g49650		expressed protein	-9.41191	0.000262471	0	0	0	739.69	99.4502	46.561
LOC_Os05g32610		required to maintain repression 1, putative, expressed	9.10302	0.000264974	478.853	1167.73	15.1173	0	1.03786	0
LOC_Os12g07210		expressed protein	-8.09926	0.000265735	3.29185	0	0	998.923	318.183	448.194
LOC_Os10g28610		KIP1, putative, expressed	5.59297	0.000266474	21632.7	27838.4	12890	288.113	266.135	521.88
LOC_Os01g54030		NADP-dependent malic enzyme, putative, expressed	9.18992	0.000268383	44.4024	572.414	308.263	0	0	0
LOC_Os12g42300		potasium efflux antiporter protein, putative, expressed	-6.79036	0.000273311	0.894823	29.9948	17.559	1924.39	4357.1	1290.84
LOC_Os05g08854		expressed protein	-8.93571	0.000276151	0	0	0.84782	46.6723	1081.5	136.853
LOC_Os02g21750		MDR-like ABC transporter, putative, expressed	8.24815	0.000278914	354.303	177.923	814.212	0	2.29053	0
LOC_Os12g08130		amino acid transporter, putative, expressed	9.26254	0.000280463	100.021	814.188	88.9433	0	0	0
LOC_Os12g02980		nucleoside-triphosphatase, putative, expressed	8.98357	0.000286047	2617.46	32.9781	543.171	0	0	2.46399
LOC_Os04g33410		retrotransposon protein, putative, unclassified, expressed	-7.91195	0.000286047	0	0	4.09086	543.599	806.554	529.169
LOC_Os01g40640		S1 RNA binding domain containing protein, expressed	-8.51742	0.000286882	0	0	0.458826	64.757	395.375	127.496
LOC_Os08g26290		transposon protein, putative, CACTA, En/Spm sub-class, expressed	9.15504	0.000303504	202.864	654.01	50.3614	0	0	0
LOC_Os08g34340		DUF593 domain containing protein, expressed	-9.27807	0.000303504	0	0	0	26.1719	559.293	197.519
LOC_Os03g51610		Inositol 1, 3, 4-trisphosphate 5/6-kinase, putative, expressed	-8.88863	0.000314021	0	0	0	230.532	240.179	53.1356
LOC_Os08g01180		nicalin, putative, expressed	-9.39169	0.000318003	0	0	0	26.7568	742.694	127.05
LOC_Os01g41990		OsCML12 - Calmodulin-related calcium sensor protein, expressed	-8.80447	0.000321022	0	0	0	225.727	64.7521	192.53
LOC_Os12g18374		NB-ARC domain containing protein, expressed	6.89841	0.000321023	231.078	8608.23	1269.24	25.7688	23.4445	8.99248
LOC_Os06g29260		retrotransposon protein, putative, unclassified, expressed	-9.31568	0.000321023	0	0	0	360.955	16.1041	447.689
LOC_Os12g39780		retrotransposon protein, putative, unclassified, expressed	-8.67459	0.000322809	0	0	0.56173	582.416	124.006	54.4217
LOC_Os03g14280		ATP-dependent Clp protease ATP-binding subunit, putative, expressed	-8.93651	0.000322809	0	0	0	288.405	219.442	44.5391
LOC_Os09g24390		zinc knuckle family protein, expressed	9.24175	0.000322986	799.405	155.424	47.0839	0	0	0
LOC_Os03g01170		transporter family protein, putative, expressed	6.83598	0.000325639	1552.79	322.54	478.875	1.38459	11.3796	1.62509
LOC_Os11g21804		expressed protein	8.27704	0.000338505	6897.77	12031.4	494.291	0.943251	29.2155	0
LOC_Os06g25950		expressed protein	8.04587	0.000343035	295.526	31.6411	587.143	0.714497	0	1.08131
LOC_Os06g19970		expressed protein	-8.83985	0.000343035	0	0	0	310.889	128.168	65.7064
LOC_Os05g02420		expressed protein	7.23318	0.000347845	2397.63	1421.52	1459.51	0	16.7077	5.6734
LOC_Os08g41960		OsMADS37 - MADS-box family gene with MIKC* type-box, expressed	-8.95426	0.000357068	0	0	0	34.999	272.494	262.044
LOC_Os01g23990		expressed protein	9.0173	0.000360811	64.0286	139.264	602.99	0	0	0
LOC_Os03g12790		MATE efflux family protein, putative, expressed	8.2897	0.000361509	403.421	56.9752	436.918	0	1.39936	0
LOC_Os12g39120		protein phosphatase 2C, putative, expressed	9.90487	0.000361509	1973.15	12.6351	94.8731	0	0	0
LOC_Os11g40600		expressed protein	-8.77876	0.000361509	0	0	0	56.2496	175.283	246.736
LOC_Os03g45400		antitermination NusB domain-containing protein, putative, expressed	-8.58475	0.000371033	0	0	0	118.281	137.363	139.625
LOC_Os05g44560		kinesin motor domain containing protein, expressed	7.47811	0.000377456	10608.5	6356.28	2851.13	1.10773	1.27021	64.2134
LOC_Os02g53740		XI-I, putative, expressed	-6.86185	0.000381582	0	2.57224	3.61477	317.869	430.093	307.121
LOC_Os11g43250		Leucine Rich Repeat family protein, expressed	7.63442	0.000381582	447.573	990.217	41.6206	0	2.34973	1.97481
LOC_Os04g08370		Leucine Rich Repeat family protein, expressed	7.11563	0.000381582	9514.17	14243.4	2945.66	1.07091	104.022	20.263
LOC_Os02g25080		expressed protein	8.7289	0.000383632	1318.9	1314.25	22.4486	0	0	2.60219
LOC_Os02g10920		zinc finger family protein, putative, expressed	7.11504	0.000384005	598.571	339.505	402.453	1.41404	5.13465	0
LOC_Os01g71330		expressed protein	-9.41958	0.00038412	0	0	0	790.005	161.468	13.0605
LOC_Os02g04330		5-AMP-activated protein kinase beta-1 subunit-related, putative, expressed	-8.51257	0.000388421	0	1.08788	0	592.273	19.2698	258.89
LOC_Os02g51830		tRNA synthetase class II core domain containing protein, expressed	-7.44991	0.000396852	0	1.31598	0.624142	115.978	292.109	117.282
LOC_Os09g34150		NBS-LRR disease resistance protein, putative, expressed	-9.70424	0.000396852	0	0	0	1275.61	78.6421	10.2261
LOC_Os05g41310		disease resistance protein RGA2, putative, expressed	-8.81491	0.000400477	0	0	0	93.6445	343.583	65.9576
LOC_Os11g33320		OsFBX425 - F-box domain containing protein, expressed	-9.5912	0.000400477	0	0	0	13.2118	1097.09	82.8596
LOC_Os03g07570		aminotransferase, putative, expressed	-9.24572	0.000402466	0	0	0	22.0731	653.131	122.716
LOC_Os04g15690		DSBA-like thioredoxin domain containing protein, expressed	8.96892	0.000418693	565.18	42.6728	177.408	0	0	0
LOC_Os05g01320		expressed protein	-8.33648	0.000418693	0	1.22745	0	648.714	51.996	98.0808
LOC_Os07g23550		expressed protein	-8.6299	0.000418693	0	0	4.67548	4289.79	311.262	115.457
LOC_Os08g33740		CSLA11 - cellulose synthase-like family A, expressed	-8.23818	0.000420678	0	1.2962	0	261.35	455.054	31.0225
LOC_Os06g28840		expressed protein	-8.58123	0.000423691	0	0	0	168.218	71.8057	160.873
LOC_Os02g57830		expressed protein	-9.54362	0.000423691	0	0	0	4.58039	837.202	301.189
LOC_Os04g53496		NBS-LRR disease resistance protein, putative, expressed	-8.59067	0.000423958	0	0	0	207.609	118.284	78.9869
LOC_Os08g10244		retrotransposon protein, putative, unclassified, expressed	8.45787	0.000430688	8.67986	323.521	1423.69	1.1641	0	1.06283
LOC_Os02g45000		expressed protein	-8.81886	0.000431715	0	0	0	260.829	33.949	215.829
LOC_Os08g08120		B-box zinc finger family protein, putative, expressed	-8.56235	0.000434302	0	0	0	199.605	109.696	85.6426
LOC_Os02g46930		jmjC domain containing protein, expressed	-8.16974	0.000443327	2.52461	0	0	497.859	72.8854	934.207
LOC_Os06g17900		disease resistance protein RPM1, putative, expressed	8.06785	0.000443327	409.497	82.3671	217.817	0	1.33715	0
LOC_Os06g47970		expressed protein	-6.88308	0.000444351	0	1.6992	0.945695	127.844	197.945	136.234
LOC_Os06g23684		tyrosine aminotransferase, putative, expressed	-6.77459	0.000460494	2.97743	0	1.85269	128.869	408.385	260.189
LOC_Os03g09920		RNase L inhibitor protein-related, putative, expressed	-7.55546	0.00046734	0	0.680488	0.324703	70.9572	208.333	54.0751
LOC_Os04g13470		expressed protein	-7.39161	0.00047488	0.917879	1.27566	0	90.2282	282.859	185.684
LOC_Os06g02630		retrotransposon protein, putative, Ty3-gypsy subclass, expressed	7.49782	0.00047595	976.453	175.345	88.6646	0.909575	0	3.08186
LOC_Os01g48690		ribosomal protein rpS20, putative, expressed	-9.27808	0.000476955	0	0	0	26.5321	771.505	59.4115
LOC_Os04g45670		src homology-3 domain protein 3, putative, expressed	-7.50399	0.000492507	0	0.95904	0.515604	53.7565	250.867	140.78
LOC_Os08g16670		OsFBX280 - F-box domain containing protein, expressed	-8.92788	0.00049979	0	0	0	29.934	115.104	437.179
LOC_Os01g52560		Plant PDR ABC transporter associated domain containing protein, expressed	7.57701	0.00049979	10.8178	3513.98	627.371	1.11947	4.05074	7.20256
LOC_Os07g29590		transposon protein, putative, CACTA, En/Spm sub-class, expressed	-8.42977	0.00050247	0	0	0	137.465	117.593	97.0114
LOC_Os03g63074		Ser/Thr protein phosphatase family protein, expressed	-8.93137	0.00050466	0	0	0	18.3366	310.694	257.052
LOC_Os05g35410		potassium channel AKT2/3, putative, expressed	8.85131	0.00050466	99.4213	555.894	60.0964	0	0	0
LOC_Os12g36910		calmodulin binding protein, putative, expressed	8.65278	0.00050466	797.037	12.0486	416.713	0	1.15504	0
LOC_Os05g37884		50S ribosomal protein L33, putative, expressed	-8.09178	0.000508172	0	0.963666	0	348.296	124.592	47.5099
LOC_Os01g55540		aminotransferase, classes I and II, domain containing protein, expressed	8.1608	0.00052439	598.876	756.941	59.9027	0	2.44459	0
LOC_Os05g25840		ELMO/CED-12 family protein, putative, expressed	-8.29494	0.000530855	0	0	4.04074	2518.34	114.96	296.201
LOC_Os08g08500		reductase, putative, expressed	-8.66401	0.000530855	0	0	0	279.727	41.4101	127.461
LOC_Os10g01540		notchless protein, putative, expressed	-9.47571	0.000530855	0	0	0	1011.43	93.3608	7.46097
LOC_Os03g48040		2Fe-2S iron-sulfur cluster binding domain containing protein, expressed	-8.58006	0.000530855	0	0	0	44.8366	201.892	165.278
LOC_Os01g02000		phosphate transporter 1, putative, expressed	6.47343	0.000534797	1194.91	583.625	1764.78	1.01867	4.77649	22.8901
LOC_Os02g52270		heat shock protein DnaJ, putative, expressed	-9.21211	0.00053601	0	0	0.68134	1524.82	8.71983	73.0062
LOC_Os07g41310		COBRA, putative, expressed	8.58325	0.000544604	265.544	980.611	14.7853	0	1.2945	0
LOC_Os04g39930		receptor-like protein kinase, putative, expressed	-9.48213	0.000544604	0	0	0	9.43049	1055.37	64.4068
LOC_Os04g20180		expressed protein	9.17975	0.000569356	96.5798	908.103	24.1451	0	0	0
LOC_Os01g34890		GLUCAN SYNTHASE-LIKE protein, putative, expressed	8.02917	0.000584345	3384.82	3282.55	1251.31	0	14.7848	0
LOC_Os04g41570		ethylene-responsive protein related, putative, expressed	-9.33724	0.000586151	0	0	0	77.8265	873.906	10.3475
LOC_Os04g02150		tRNA methyltransferase, putative, expressed	-8.21682	0.000586176	0	1.30431	0	596.884	21.7291	166.409
LOC_Os04g38450		gamma-glutamyltranspeptidase 1 precursor, putative, expressed	7.15701	0.000590838	786.336	2168.77	253.179	0	3.46453	10.503
LOC_Os10g32050		ankyrin repeat domain containing protein, expressed	-8.5793	0.000590838	0	0	0	281.706	69.192	66.6122
LOC_Os03g25980		polypyrimidine tract-binding protein, putative, expressed	-7.75045	0.000599896	0	0	1.31651	287.876	161.96	135.727
LOC_Os06g37450		GATA zinc finger domain containing protein, expressed	-8.62916	0.000606273	0	0	0	83.2365	309.454	48.2446
LOC_Os03g53200		OsCML4 - Calmodulin-related calcium sensor protein, expressed	8.96576	0.000609493	115.234	11.6758	1287.52	0.813494	0	0
LOC_Os02g49670		zinc knuckle family protein, expressed	-8.32877	0.000613564	0	0	0	137.055	91.8388	97.6978
LOC_Os02g16450		expressed protein	-8.9361	0.000613564	0	0	0	472.155	119.326	18.3452
LOC_Os09g08160		plant protein of unknown function domain containing protein, expressed	9.04901	0.000613564	143.681	4254.4	0.549619	0	1.34259	1.23259
LOC_Os12g07020		5-formyltetrahydrofolate cyclo-ligase, putative, expressed	-6.824	0.000613564	3.02984	0	0.688602	175.393	311.84	166.096
LOC_Os08g19370		expressed protein	-8.7816	0.000614724	0	1.12914	0	1231.1	176.573	2.99101
LOC_Os02g17680		ethylene-responsive protein related, putative, expressed	9.2552	0.000614724	268.599	1.20698	2509.9	1.13908	0	0
LOC_Os03g15050		phosphoenolpyruvate carboxykinase, putative, expressed	8.46286	0.000614724	153.98	60.9562	280.797	0	0	0
LOC_Os03g57120		ferredoxin--NADP reductase, chloroplast precursor, putative, expressed	7.76422	0.000618687	2394.04	2.40957	1342.62	1.1668	1.49502	6.33453
LOC_Os06g50870		DNL zinc finger domain containing protein, putative, expressed	-5.98142	0.000618687	1.84134	1.85862	10.9554	477.255	331.811	404.501
LOC_Os08g28310		transposon protein, putative, CACTA, En/Spm sub-class	-8.55155	0.000618687	0	0	0	76.2899	276.332	56.9143
LOC_Os05g12680		retrotransposon protein, putative, unclassified, expressed	7.10877	0.000623613	336.015	764.788	87.4915	0	2.90605	2.60621
LOC_Os04g03796		OsSub37 - Putative Subtilisin homologue, expressed	7.18248	0.000623613	795.164	92.1022	608.6	0.91828	0	5.33807
LOC_Os09g32800		peptidase, T1 family, putative, expressed	-7.3442	0.000624811	0	1.9634	7.89102	194.853	2189.01	355.495
LOC_Os01g54580		transporter family protein, putative, expressed	-8.24846	0.000629506	0	0	0.592433	36.6352	391.222	127.282
LOC_Os12g38440		XH domain containing protein, expressed	7.96045	0.000629506	42.043	320.905	403.047	0	1.60722	0
LOC_Os06g16880		transposon protein, putative, CACTA, En/Spm sub-class, expressed	8.2683	0.000634356	173.873	116.109	120.713	0	0	0
LOC_Os01g56940		flap endonuclease, putative, expressed	-8.60437	0.000641362	0	0	0	59.1377	316.367	59.4036
LOC_Os08g38880		WD-40 repeat family protein, putative, expressed	-8.30964	0.000641767	0	0	0	72.8599	125.205	125.08
LOC_Os11g40610		EARLY flowering protein, putative, expressed	-7.86594	0.000647587	0	1.81504	0	483.804	73.9167	107.322
LOC_Os09g24620		expressed protein	6.88365	0.000649627	983.546	500.002	178.981	0	5.92415	3.45334
LOC_Os12g21890		PTEN, putative, expressed	-8.05846	0.000659352	0.823756	0	0.608864	556.612	6.49264	274.873
LOC_Os05g51150		RNA polymerase sigma factor, putative, expressed	-8.94386	0.000659352	0	0	0	11.794	460.578	156.118
LOC_Os05g16670		SHR5-receptor-like kinase, putative, expressed	5.60062	0.000660816	6861.36	3015.75	2453.6	125.913	47.0207	32.7613
LOC_Os09g30411		UBX domain-containing protein, putative, expressed	9.38564	0.000663372	14.0403	1259.83	57.1756	0	0	0
LOC_Os07g40580		eukaryotic translation initiation factor 5A, putative, expressed	5.76307	0.000666245	15173.8	27581.5	8836.33	61.7724	242.34	448.756
LOC_Os09g15170		nucleobase-ascorbate transporter, putative, expressed	8.49839	0.000672168	40.8634	193.062	287.6	0	0	0
LOC_Os09g06230		serine/threonine-protein kinase 16, putative, expressed	7.90142	0.000692293	1.18106	951.227	1013.26	1.34953	1.60634	1.1825
LOC_Os04g41330		expressed protein	-8.39058	0.000694605	0	0	0	155.658	42.7009	155.627
LOC_Os10g23180		cytochrome P450, putative, expressed	-9.30713	0.000699526	0	0	0	10.5451	921.415	44.08
LOC_Os02g40810		Zinc finger, ZZ type domain containing protein, expressed	-8.59443	0.000715182	0	0	0	326.787	67.4124	42.952
LOC_Os11g32480		TPR repeat region family protein, expressed	6.71863	0.000722312	266.945	324.704	295.861	4.21713	0	1.53055
LOC_Os05g33900		auxin-induced protein 5NG4, putative, expressed	8.6167	0.000722814	262.111	307.816	24.5416	0	0	0
LOC_Os11g19460		haloacid dehalogenase-like hydrolase family protein, putative, expressed	-8.47663	0.000740737	0	0	0	231.483	32.2692	125.576
LOC_Os01g18860		S-adenosylmethionine synthetase, putative, expressed	8.54808	0.000758495	417.992	85.2549	53.7311	0	0	0
LOC_Os01g08310		serine/threonine protein phosphatase 2A 59 kDa regulatory subunit Bgamma isoform, putative, expressed	-8.29778	0.000779133	0	0	0	175.618	53.0576	98.1465
LOC_Os01g66930		transposon protein, putative, CACTA, En/Spm sub-class, expressed	-8.53636	0.000786053	0	0	0	297.6	32.7876	86.7223
LOC_Os11g34180		uncharacterized protein family UPF0016 domain containing protein, expressed	-8.82899	0.000786053	0	0	0.584133	974.659	9.60881	63.1458
LOC_Os01g74180		adaptin, putative, expressed	-5.69531	0.000786953	1.75977	5.03236	8.98722	227.736	407.68	401.603
LOC_Os02g40450		DEAD/DEAH box helicase domain containing protein, expressed	-7.99676	0.000802041	0	0	1.19202	67.4253	550.099	96.5062
LOC_Os08g25310		phosphatidylinositol transfer, putative, expressed	9.13739	0.000814246	0.971885	6503.06	229.578	0	0	2.9445
LOC_Os04g55410		FGGY family of carbohydrate kinases, putative, expressed	7.52169	0.000814246	400.453	13.828	975.428	1.93928	0	2.19326
LOC_Os04g45600		NDH-M H PLASTOQUINONE DEHY, putative, expressed	-6.77097	0.00081831	1.87533	0	8.84052	663.676	931.922	210.622
LOC_Os03g59180		expressed protein	-6.60935	0.000845983	2.95999	0	2.25429	230.184	83.8044	458.31
LOC_Os08g43120		Plant PDR ABC transporter associated domain containing protein, expressed	-7.70373	0.000845983	1.90847	0	0	75.0795	263.47	410.609
LOC_Os07g47040		expressed protein	-8.05705	0.000845983	0	0	0.557876	66.5149	345.32	50.6609
LOC_Os02g06570		CAMK_KIN1/SNF1/Nim1_like.13 - CAMK includes calcium/calmodulin depedent protein kinases, expressed	-8.82188	0.000847774	0	0	0	498.693	23.1422	51.0268
LOC_Os02g44010		expressed protein	-7.55917	0.000861362	0	5.11456	0	606.017	588.187	442.721
LOC_Os06g16300		BRASSINOSTEROID INSENSITIVE 1-associated receptor kinase 1 precursor, putative, expressed	7.47061	0.000861594	433.767	265.168	367.446	0	3.71765	0
LOC_Os12g40530		transposon protein, putative, unclassified, expressed	-8.12499	0.000870849	0	0	0.69102	31.49	113.142	406.835
LOC_Os07g46039		expressed protein	-6.91568	0.000882032	4.89245	1.34351	0	579.076	433.669	149.351
LOC_Os01g43700		cytochrome P450 72A1, putative, expressed	-8.4156	0.000883791	0	0	0	24.78	200.284	149.935
LOC_Os03g58220		transposon protein, putative, unclassified, expressed	-7.90447	0.000886174	0.871803	0	0	27.2956	145.744	315.876
LOC_Os05g31920		FYVE zinc finger domain containing protein, expressed	-7.5392	0.000895532	0	2.69565	0	416.289	249.273	159.056
LOC_Os03g55030		UDP-glucoronosyl and UDP-glucosyl transferase domain containing protein, expressed	-8.45364	0.000897387	0	0	0	171.833	198.216	20.8796
LOC_Os12g39220		ZOS12-08 - C2H2 zinc finger protein, expressed	8.72153	0.000900873	591.094	36.6834	57.5124	0	0	0
LOC_Os06g32910		uncharacterized Cys-rich domain containing protein, putative, expressed	8.69209	0.000900873	5.02007	299.543	2800.83	0	2.59558	0
LOC_Os05g49164		expressed protein	-8.24657	0.000900873	0	0	0	59.2084	66.3798	191.299
LOC_Os08g14950		receptor-like protein kinase 2 precursor, putative, expressed	5.03392	0.000915358	5146.68	4833.05	3124.7	92.7914	103.789	145.089
LOC_Os02g12760		integral membrane protein, putative, expressed	-7.8427	0.000915358	0	0	0.428	29.4322	149.228	161.902
LOC_Os09g32740		ubiquitin carboxyl-terminal hydrolase family protein, expressed	-7.53785	0.000929757	1.02006	0	0	158.748	62.2604	152.291
LOC_Os02g28074		XRN 5-3 exonuclease N-terminus family protein, expressed	7.85204	0.000929757	116.979	1419.39	171.048	0	3.53219	0
LOC_Os01g07780		embryo-specific 3, putative, expressed	-7.97398	0.000929757	0	0	0.597949	252.983	28.2121	163.773
LOC_Os04g39610		glycerophosphoryl diester phosphodiesterase family protein, putative, expressed	8.36356	0.000948661	346.865	74.7503	55.2333	0	0	0
LOC_Os01g03570		transcription factor X1, putative, expressed	5.8082	0.000948661	1641.95	12545	1624.89	51.4088	81.7708	86.11
LOC_Os04g39130		expressed protein	-9.48788	0.000948721	0	0	0	1268.76	1.36334	67.9766
LOC_Os01g01160		heat shock protein DnaJ, putative, expressed	-7.42537	0.000971122	0	0	4.59423	901.978	290.205	314.196
LOC_Os02g25900		pollen signalling protein with adenylyl cyclase activity, putative, expressed	7.66937	0.000990188	139.903	548.106	108.657	0	0	1.98639
LOC_Os08g18740		zinc knuckle family protein, expressed	9.38851	0.000990188	1291.44	157	1.59027	0	0	0
LOC_Os03g17590		cat eye syndrome critical region protein 5 precursor, putative, expressed	-8.06357	0.000991793	0	0	0	89.1801	70.6891	107.283
LOC_Os01g63060		phosphatidic acid phosphatase-related, putative, expressed	8.05347	0.00101405	27.3071	303.436	1044.69	0	2.38078	0
LOC_Os01g48220		protein of unknown function DUF1421 domain containing protein, expressed	-8.83215	0.00101832	0	0	0	8.4456	505.791	89.6234
LOC_Os02g42570		ferredoxin-thioredoxin reductase, variable chain, putative, expressed	-7.82357	0.00101912	0.821299	0	0	61.1773	49.4599	333.164
LOC_Os12g22970		expressed protein	8.14268	0.00102249	54.5614	215.581	115.178	0	0	0
LOC_Os06g28630		expressed protein	7.85731	0.00102249	713.875	80.9736	2044.6	5.83128	0	0
LOC_Os02g07820		DUF581 domain containing protein, expressed	6.95635	0.00102289	1255.16	514.978	211.412	0	8.83149	1.18562
LOC_Os05g15950		retrotransposon protein, putative, unclassified, expressed	6.31198	0.00102652	84.174	111.659	502.872	1.13899	1.4078	3.64408
LOC_Os01g67360		methyltransferase, putative, expressed	7.94142	0.00104474	128.987	71.7161	1334.11	2.84102	0	0
LOC_Os04g22930		transposon protein, putative, CACTA, En/Spm sub-class, expressed	8.45288	0.00105437	57.9162	46.3173	426.539	0	0	0
LOC_Os03g27280		CAMK_CAMK_like.19 - CAMK includes calcium/calmodulin depedent protein kinases, expressed	-8.62378	0.00105464	0	0	0	236.852	234.002	8.33356
LOC_Os09g09320		nuclear transport factor, putative, expressed	-8.08422	0.00105737	0	0	0	49.5441	128.918	96.8488
LOC_Os09g39700		expressed protein	-8.49572	0.00105737	0	0	0	240.786	166.133	12.7146
ChrSy.fgenesh.gene.14		expressed protein	8.12256	0.00105737	451.093	378.266	9.42227	0	1.26842	0
LOC_Os03g21914		ATP binding protein, putative, expressed	-6.8424	0.00105737	1.63007	0	2.69141	597.205	176.24	38.7894
LOC_Os02g32290		expressed protein	-7.56238	0.00105737	0	0	2.68748	69.6163	262.142	701.795
LOC_Os07g32790		ankyrin repeat domain containing protein, expressed	-7.48888	0.00106202	0	0.906107	0.487601	376.033	45.4922	33.1697
LOC_Os04g57590		DJ-1 family protein, putative, expressed	-6.38999	0.00106649	2.33889	0	1.18211	216.395	137.153	93.4625
LOC_Os10g40250		expressed protein	6.54719	0.00107192	21199.6	4394.65	1397.22	4.15489	57.247	134.567
LOC_Os06g12320		transmembrane amino acid transporter protein, putative, expressed	8.05555	0.00107761	4202.9	422.871	120.087	0	0	7.61869
LOC_Os07g39350		transporter family protein, putative, expressed	7.63977	0.00107871	110.125	427.192	65.7673	0	0	1.60223
LOC_Os03g61990		glycine-rich RNA-binding protein 7, putative, expressed	-7.58223	0.00107871	0	0	1.50302	110.883	382.782	92.4112
LOC_Os03g55240		cytochrome P450, putative, expressed	8.34358	0.00108505	76.2067	360.682	41.122	0	0	0
LOC_Os07g40974		NAD dependent epimerase/dehydratase family protein, putative, expressed	-8.31498	0.00111793	0	0	0	258.731	56.7239	35.5112
LOC_Os11g03230		nucleoside-triphosphatase, putative, expressed	7.90463	0.00113587	1119.82	33.4454	525.825	0	3.47503	0
LOC_Os09g32600		OsFBX334 - F-box domain containing protein, expressed	-8.83908	0.00116159	0	0	0	53.1985	567.371	8.66912
LOC_Os02g44630		aquaporin protein, putative, expressed	5.5454	0.0011906	17421.2	22413.6	14229.9	51.8313	316.065	556.323
LOC_Os12g11380		transposon protein, putative, CACTA, En/Spm sub-class, expressed	5.49253	0.00119946	374.336	649.949	158.48	10.8881	4.96397	5.2113
LOC_Os05g03750		expressed protein	-7.37227	0.00122404	0	0	1.49625	141.254	292.785	77.6073
LOC_Os04g43430		pentatricopeptide, putative, expressed	-8.47468	0.00123854	0	0	0	121.399	287.877	11.1754
LOC_Os08g10250		SHR5-receptor-like kinase, putative, expressed	7.75579	0.00124976	160.012	2277.98	276.324	0	0	6.03205
LOC_Os01g52780		HVA22, putative, expressed	7.14644	0.00125627	630.799	24.3227	507.997	0	3.79359	1.06776
LOC_Os04g26750		retrotransposon protein, putative, unclassified, expressed	-7.47027	0.00125708	0	0	1.05406	63.1969	217.217	133.277
LOC_Os12g16524		glutaredoxin-C8 precursor, putative, expressed	-7.64432	0.00125708	0	0	1.82008	597.827	127.698	53.4144
LOC_Os07g45560		expressed protein	-8.17994	0.00125708	0	0	0	177.396	24.3773	108.714
LOC_Os06g08250		zinc finger family protein, putative, expressed	8.01383	0.00126754	207.456	73.7643	67.154	0	0	0
LOC_Os05g43790		DUF803 domain containing, putative, expressed	-7.69765	0.00127143	0.997324	0	0.838951	525.302	2.89442	274.35
LOC_Os07g13980		glucose-1-phosphate adenylyltransferase large subunit, putative, expressed	-7.71387	0.00127143	0	0	3.52585	342.178	44.2125	1202.93
LOC_Os01g58690		endonuclease/exonuclease/phosphatase family domain containing protein, expressed	-8.05014	0.00127143	0	0	0	38.6964	151.65	82.5111
LOC_Os03g34040		ribosomal protein, putative, expressed	-6.82316	0.0012748	0.720944	0	0.63463	98.9073	90.4103	75.341
LOC_Os04g40100		BTBN11 - Bric-a-Brac, Tramtrack, Broad Complex BTB domain with non-phototropic hypocotyl 3 NPH3 domain, expressed	4.96828	0.00127599	1909.72	3334.09	2365.72	71.635	45.2407	90.2996
LOC_Os03g49150		yippee zinc-binding protein, putative, expressed	-6.80873	0.00127732	0	3.49073	3.69928	868.34	54.059	349.843
LOC_Os07g37100		nucleoside transporter, putative, expressed	7.98138	0.00129798	86.6837	59.5596	192.153	0	0	0
LOC_Os06g50340		receptor protein kinase CLAVATA1 precursor, putative, expressed	8.47312	0.00131614	22.909	66.0161	473.804	0	0	0
LOC_Os01g07730		phosphate/phosphoenolpyruvate translocator-related protein, putative, expressed	7.26139	0.0013186	36.8111	1020.59	109.884	0	1.35393	2.89534
LOC_Os09g11170		protein binding protein, putative, expressed	7.76827	0.0013186	942.872	26.66	601.854	0	3.45563	0
LOC_Os07g09340		plasma membrane ATPase, putative, expressed	-5.96476	0.0013186	23.1398	1.25734	9.25393	321.38	1417.02	1084.11
LOC_Os11g09690		OsFBX410 - F-box domain containing protein, expressed	-8.38068	0.0013186	0	0	0	249.706	123.792	11.9589
LOC_Os01g62900		amino acid kinase, putative, expressed	-7.92141	0.00132604	0	0	0	105.172	82.2259	53.9102
LOC_Os03g58540		spo0B-associated GTP-binding protein, putative, expressed	-8.11008	0.00132604	0.871168	0	0	130.442	6.62761	510.815
LOC_Os10g29670		expressed protein	-7.45435	0.00132604	0	0	1.61282	196.217	46.8207	348.913
LOC_Os10g10190		ATP-binding region, ATPase-like domain containing protein, expressed	-7.82123	0.00132604	0.922771	0	0.582584	444.161	2.4927	306.092
LOC_Os01g19610		plant protein of unknown function domain containing protein, expressed	8.00589	0.00135064	509.542	6.79099	391.966	0	0	1.52011
LOC_Os02g03430		expressed protein	5.74753	0.00135064	1992.41	153.427	1202.01	19.8586	20.1553	8.07892
LOC_Os12g44000		ubiquitin-conjugating enzyme E2 W, putative, expressed	5.79343	0.00136382	5240.55	4398.88	1683.14	68.9952	5.10992	82.189
LOC_Os09g27080		growth regulator related protein, putative, expressed	-8.43239	0.00136382	0	0	0	44.1234	21.0192	344.658
LOC_Os03g19350		OsLonP1 - Putative Lon protease homologue, expressed	7.7431	0.00137903	154.044	22.3303	417.027	0	1.31106	0
LOC_Os01g03310		BBTI1 - Bowman-Birk type bran trypsin inhibitor precursor, expressed	-7.88814	0.00137903	0	0	0	87.9274	92.6755	54.1777
LOC_Os07g15880		mitochondrial prohibitin complex protein 2, putative, expressed	7.91027	0.00137903	160.923	55.8005	101.424	0	0	0
LOC_Os04g57550		amine oxidase, flavin-containing, domain containing protein, expressed	6.90106	0.00137903	6951.14	6305.73	1014.58	0	31.4364	41.6666
LOC_Os12g06340		BEL1-like homeodomain transcription factor, putative, expressed	8.05606	0.00138735	696.182	24.4936	51.7155	0	1.16926	0
LOC_Os08g07010		ABC-2 type transporter domain containing protein, expressed	7.41123	0.00138735	54.6383	127.957	256.979	0	1.40807	0
LOC_Os02g39040		mTERF domain containing protein, expressed	-8.05947	0.00138899	0	0	0	46.4737	47.7316	185.312
LOC_Os04g31760		expressed protein	8.8603	0.0013907	354.655	511.561	1.86322	0	0	0
LOC_Os07g20930		retrotransposon protein, putative, unclassified	8.45435	0.00140347	67.4031	473.872	19.0485	0	0	0
LOC_Os02g52744		DCL, chloroplast precursor, putative, expressed	-6.87	0.00140973	0.63989	0	4.77237	51.9502	709.616	304.204
LOC_Os05g45820		heavy metal-associated domain containing protein, expressed	-8.25291	0.00143341	0	0	0	14.6225	223.595	104.748
LOC_Os09g10760		RNA recognition motif containing protein, putative, expressed	-8.35548	0.00143341	0	0	0	13.3205	287.763	80.6842
LOC_Os08g28680		ubiquitin-conjugating enzyme, putative, expressed	7.35865	0.00144882	469.291	88.4075	366.345	0	0	3.2485
LOC_Os10g21360		N-dimethylguanosine tRNA methyltransferase, putative, expressed	-8.49335	0.00145825	0	0	0	11.5915	374.376	57.865
LOC_Os01g36580		auxin-induced protein 5NG4, putative, expressed	6.63523	0.00146311	429.966	158.165	1053.01	0	8.22483	2.72028
LOC_Os02g05470		CCT motif family protein, expressed	-8.18589	0.00147153	0	0	0	17.2893	208.172	95.8059
LOC_Os05g31350		conserved hypothetical protein	8.75493	0.0014727	151.832	626.739	3.579	0	0	0
LOC_Os10g34730		GEM, putative, expressed	7.99607	0.0014727	786.377	13.4109	99.5949	0	0	1.48226
LOC_Os11g41900		acyltransferase, putative, expressed	-7.39743	0.0014727	2.97604	1.15258	0	1209.74	91.2708	21.7037
LOC_Os04g03810		OsSub38 - Putative Subtilisin homologue, expressed	7.24337	0.0014727	273.186	98.436	230.456	0	0	2.2196
LOC_Os02g40330		retrotransposon protein, putative, Ty3-gypsy subclass, expressed	6.04047	0.00147459	1164.21	105.56	285.543	2.23544	11.7935	3.3507
LOC_Os03g50270		expressed protein	-6.54952	0.00147719	9.45505	0	13.3443	313.894	716.139	2233.06
LOC_Os07g25410		peptidase, M24 family protein, putative, expressed	-7.55086	0.001485	0	1.23195	0	318.48	74.2637	25.9915
LOC_Os05g48750		3-deoxy-manno-octulosonate cytidylyltransferase, putative, expressed	8.382	0.00150476	9.11242	328.703	188.017	0	0	0
LOC_Os03g12290		glutamine synthetase, catalytic domain containing protein, expressed	7.63178	0.00151038	20.2117	284.097	222.878	0	1.28226	0
LOC_Os01g51430		green ripe-like, putative, expressed	-7.94618	0.00159255	0	0	0	98.5409	27.9602	127.657
LOC_Os04g26040		transposon protein, putative, CACTA, En/Spm sub-class, expressed	6.55412	0.00159255	352.855	158.944	73.2219	0	1.24037	2.82362
LOC_Os10g10180		methyltransferase domain containing protein, putative, expressed	-7.07334	0.00159736	0.651345	0	19.7421	3358.8	554.008	901.249
LOC_Os11g38980		F-box/Kelch-repeat protein, putative, expressed	7.12264	0.00159741	94.0781	10205.1	553.894	2.11445	2.65683	39.3465
LOC_Os02g03050		dimethyladenosine transferase, putative, expressed	-8.36938	0.00159741	0	0	0	6.56284	224.244	164.144
LOC_Os01g52250		starch synthase, putative, expressed	-6.91183	0.00160515	6.13581	0	0.538013	1011.45	79.3127	249.277
LOC_Os08g32880		disease resistance protein RPM1, putative, expressed	-8.13069	0.00160976	0	0	0	201.479	89.476	16.869
LOC_Os09g36440		transcription initiation factor IIB, putative, expressed	-8.11615	0.00162809	0	0	0	194.248	16.8483	92.5395
LOC_Os02g22060		expressed protein	-7.61759	0.00163645	0	0	0.981399	44.0869	360.804	63.6526
LOC_Os04g20280		expressed protein	-7.8362	0.00163948	0	0	0	39.0239	87.3263	102.219
LOC_Os04g42430		EF hand family protein, putative, expressed	-8.42145	0.00163948	0	0	0	6.49084	307.159	105.96
LOC_Os04g51350		pentatricopeptide, putative, expressed	-8.63586	0.00164313	0	0	0	396.337	2.65137	141.505
LOC_Os02g01460		retrotransposon protein, putative, unclassified, expressed	-6.43099	0.00164444	0	1.15977	3.60021	235.768	300.776	88.4836
LOC_Os07g13140		retrotransposon protein, putative, unclassified, expressed	8.64457	0.00164992	602.422	4.94406	102.201	0	0	0
LOC_Os01g05960		receptor kinase, putative, expressed	-7.29972	0.00169715	0	2.51429	0	83.0737	422.326	163.138
LOC_Os04g40400		eukaryotic translation initiation factor 4B, putative, expressed	-7.99426	0.00172175	0	0	0	171.825	23.2747	74.9165
LOC_Os03g53190		Core histone H2A/H2B/H3/H4 domain containing protein, putative, expressed	-8.21834	0.00173089	0	0	0	8.84249	171.94	160.463
LOC_Os12g41950		auxin response factor, putative, expressed	6.82796	0.00177029	1242.89	7.74881	1977.44	1.00585	12.3436	4.03707
LOC_Os08g11040		retrotransposon protein, putative, unclassified, expressed	-8.13161	0.00178534	0	0	0	16.6412	230.9	65.5334
LOC_Os12g05260		phytosulfokines precursor, putative, expressed	6.99111	0.00179882	69.5186	1459.16	119.051	0	3.6542	4.02074
LOC_Os01g72460		NADPH quinone oxidoreductase, putative, expressed	7.99016	0.00182121	29.3978	254.594	75.7674	0	0	0
LOC_Os08g25900		PsbP, putative, expressed	-8.30861	0.00182121	0	0	0.496416	607.417	5.3191	35.3756
LOC_Os02g37094		expressed protein	-7.49327	0.00182149	0.574597	0	0	73.7201	181.416	27.1247
LOC_Os10g42202		expressed protein	8.03961	0.00182149	281.428	27.8432	69.3433	0	0	0
LOC_Os12g38170		osmotin, putative, expressed	-7.13797	0.00182149	1.10017	0	0	125.894	60.75	127.124
LOC_Os12g02910		glycosyl transferase, family 8, putative, expressed	8.62869	0.00182364	3.56762	596.234	111.485	0	0	0
LOC_Os09g36600		nodulin, putative, expressed	-7.98104	0.00182364	0	0	0	19.7958	82.4219	167.018
LOC_Os06g09780		retrotransposon protein, putative, unclassified	-8.71996	0.00183254	0	0	0	4.84292	583.086	28.4533
LOC_Os01g32330		heavy metal-associated domain containing protein, expressed	7.12437	0.00184599	335.073	465.357	1000.07	0	0	7.34247
LOC_Os01g15979		gb protein, putative, expressed	-8.2408	0.0018491	0	0	0.506061	557.849	46.1664	5.02104
LOC_Os04g13220		ABC transporter family protein, putative, expressed	-6.56385	0.00185045	0	1.30618	8.87242	876.03	237.946	399.338
LOC_Os12g10190		transposon protein, putative, unclassified, expressed	-7.7155	0.00186563	0	0	0	88.2379	66.3933	51.4651
LOC_Os08g15080		proline rich protein 3, putative, expressed	-5.91379	0.00187388	1.55068	1.34055	6.01527	452.983	239.97	50.5112
LOC_Os05g50380		glucose-1-phosphate adenylyltransferase large subunit, chloroplast precursor, putative, expressed	-8.5196	0.00188545	0	0	0	2.16273	232.652	252.168
LOC_Os01g11414		sodium/calcium exchanger protein, putative, expressed	8.87689	0.00188545	896.546	2.80534	47.3771	0	0	0
LOC_Os09g32020		ubiquitin fusion degradation protein, putative, expressed	-8.18255	0.00188617	0	0	0	8.6383	211.598	113.804
LOC_Os01g13285		expressed protein	-8.00788	0.00188617	0	0	0	158.224	105.089	14.946
LOC_Os11g41820		RNA recognition motif containing protein, expressed	5.79854	0.00190389	5390.42	519.547	1843.74	11.8265	15.1696	77.6315
LOC_Os01g69060		hydrolase, alpha/beta fold family domain containing protein, expressed	5.34021	0.00192404	4712.83	6955.72	1393.48	32.265	66.9288	160.076
LOC_Os02g47760		AAA-type ATPase family protein, putative, expressed	7.50971	0.0019254	4375.12	16.8363	715.389	1.0573	0	12.4838
LOC_Os04g48060		RFC2 - Putative clamp loader of PCNA, replication factor C subunit 2, expressed	-8.68807	0.00196282	0	0	0	401.155	202.383	0.996788
LOC_Os02g34990		ACT domain containing protein, putative, expressed	8.28303	0.00199388	64.8674	420.956	12.0964	0	0	0
LOC_Os11g46870		protein kinase, putative, expressed	7.24042	0.00199388	433.279	210.334	9.288	0	1.30167	1.06987
LOC_Os12g38730		expressed protein	-7.75929	0.00199388	0	0	0	122.745	40.5461	54.0763
LOC_Os05g31680		expressed protein	-7.94323	0.00199388	0	0	0	30.3423	191.613	40.7365
LOC_Os08g37390		cyclin, putative, expressed	-8.84578	0.0020026	0	0	0	690.627	1.28523	51.1823
LOC_Os10g40730		expansin precursor, putative, expressed	-9.40016	0.0020026	0	0	0	0	1381.12	389.286
LOC_Os03g60390		PHD finger protein, putative, expressed	-8.4562	0.00201687	0	0	0	51.614	402.616	5.36255
LOC_Os06g33340		expressed protein	-9.37431	0.00202744	0	0	0	0	1201.47	487.238
LOC_Os03g21510		inactive receptor kinase At2g26730 precursor, putative, expressed	8.47378	0.00203034	324.456	2.61797	286.803	0	0	0
LOC_Os08g37940		HAD-superfamily hydrolase subfamily IA, variant 3, putative, expressed	-7.71696	0.00203497	0	0	0	46.5129	50.5036	112.074
LOC_Os06g30950		transporter-related, putative, expressed	-7.77131	0.00204301	0	1.11963	0	4.45138	451.723	91.591
LOC_Os02g33110		glycosyl hydrolases, putative, expressed	7.91242	0.00206095	730.629	10.9737	47.9886	0	1.31437	0
LOC_Os03g41438		serpin domain containing protein, putative, expressed	7.50807	0.00206095	2936.14	431.395	195.77	0	9.35566	0
LOC_Os02g52130		OsFBX61 - F-box domain containing protein, expressed	5.97695	0.00206095	20.0631	203.163	310.001	1.14291	3.69435	1.65359
LOC_Os01g16146		phenazine biosynthesis protein, putative, expressed	6.77958	0.00209707	3554.9	1639.95	7.26933	12.4315	1.55014	14.6395
LOC_Os03g47580		ubiquitin-conjugating enzyme, putative, expressed	-8.43622	0.00209707	0	0	0	304.217	2.43456	146.754
LOC_Os07g33270		DUF584 domain containing protein, putative, expressed	-7.41846	0.00209707	0	0	0.918069	24.7791	107.399	251.628
LOC_Os02g02400		catalase isozyme A, putative, expressed	7.60671	0.00209998	112.852	63.1418	73.4214	0	0	0
LOC_Os11g29720		cytochrome P450, putative, expressed	5.16264	0.00211567	9395.25	4266.62	11558.8	51.2345	261.079	264.988
LOC_Os07g41250		peptide transporter PTR2, putative, expressed	-5.36179	0.00213233	2.88664	13.3488	16.8776	1001.76	427.155	280.105
LOC_Os12g05780		transporter-related, putative, expressed	-7.31166	0.00213586	0	0	0.65922	69.9122	44.2897	156.443
LOC_Os12g02820		cytidylyltransferase domain containing protein, expressed	-7.92305	0.00214999	0	0	0	173.806	17.1566	69.4639
LOC_Os05g05150		SLD5 - Putative GINS complex subunit, expressed	-8.4006	0.00215038	0	0	0	8.22782	30.8624	398.308
LOC_Os11g14570		expressed protein	7.3056	0.0021577	57.8345	469.172	102.468	0	2.06917	0
LOC_Os07g38300		ribosome recycling factor, putative, expressed	-7.23827	0.0022325	0	0	1.40255	52.3698	338.389	66.2382
LOC_Os10g42720		acyltransferase, putative, expressed	-7.11238	0.00225912	1.67612	0	0	82.2487	267.124	77.0609
LOC_Os11g10640		protein kinase domain containing protein, expressed	-8.37611	0.00225912	0	0	0	4.36249	364.714	60.6396
LOC_Os01g45620		CGMC_MAPKCMGC_2.5 - CGMC includes CDA, MAPK, GSK3, and CLKC kinases, expressed	-8.05919	0.00225913	0	0	0	59.6575	11.7313	231.261
LOC_Os05g46560		RAN GTPase-activating protein 1, putative, expressed	-7.15833	0.00229294	0	2.75754	0	208.151	388.544	60.4137
LOC_Os04g23700		lectin protein kinase family protein, putative, expressed	-7.78219	0.00229294	0	0	0	145.826	56.0959	25.4844
LOC_Os11g37740		stripe rust resistance protein Yr10, putative, expressed	6.18239	0.00229302	2414.35	129.716	2186.96	5.42208	37.547	2.16684
LOC_Os06g03660		peroxisomal biogenesis factor 11, putative, expressed	5.68684	0.00230037	572.003	244.315	391.408	1.05941	2.62523	14.0301
LOC_Os04g39170		expressed protein	-8.69237	0.00231237	0	0	0	1.93879	602.212	35.9852
LOC_Os01g15860		pre-mRNA-processing factor 6, putative, expressed	-8.33218	0.00232923	0	0	0	143.83	2.63847	264.574
LOC_Os01g23680		rossmann fold nucleotide-binding protein involved in DNA uptake, putative, expressed	-6.16227	0.00233485	0.984417	3.86248	0	198.518	140.06	141.478
LOC_Os12g32240		eukaryotic translation initiation factor 5A, putative, expressed	5.80778	0.00234689	237.487	3063.42	4888.39	55.9098	7.63079	44.7421
LOC_Os10g07978		disease resistance protein RPM1, putative, expressed	-8.57475	0.00236442	0	0	0	1.08177	434.982	118.947
LOC_Os03g03440		expressed protein	-8.0422	0.00237731	0	0	0	128.466	6.92749	164.966
LOC_Os11g37260		SEY1, putative, expressed	5.01942	0.00237731	611.048	1336.45	922.871	42.8651	10.2459	20.33
LOC_Os03g15220		DUF292 domain containing protein, expressed	8.42746	0.00238883	53.3807	546.011	5.10828	0	0	0
LOC_Os12g01570		nodulin, putative, expressed	-7.0137	0.00238883	0	1.47038	0	153.407	50.4212	68.0012
LOC_Os05g33320		expressed protein	7.5638	0.00239221	222.863	7.91474	294.231	0	1.25699	0
LOC_Os01g48960		glutamate synthase, chloroplast precursor, putative, expressed	6.05045	0.00240347	162.814	512.395	2501.28	3.03586	3.59942	27.2268
LOC_Os11g35540		expressed protein	-6.42239	0.00240469	0	1.29798	1.15961	42.3663	185.069	89.0466
LOC_Os10g39930		cytochrome P450 97B2, putative, expressed	-7.01282	0.00243952	1.76205	0	0	56.9216	177.782	171.041
LOC_Os12g35540		expressed protein	7.93616	0.00244592	178.936	1.30997	864.25	0	1.63705	0
LOC_Os11g02300		CPuORF36 - conserved peptide uORF-containing transcript, expressed	6.49108	0.00244592	7178.81	56678.4	736.336	19.7831	376.829	63.6051
LOC_Os11g38480		NBS-LRR type disease resistance protein, putative, expressed	-6.81418	0.00244592	0.995835	0	28.6853	1717.56	3363.11	643.851
LOC_Os10g30580		cell division control protein 48 homolog E, putative, expressed	-8.48353	0.00244592	0	0	0	242.345	1.0176	257.711
LOC_Os01g69070		auxin efflux carrier component, putative, expressed	5.3461	0.00245199	3014.29	3124.61	1517.79	110.934	28.017	10.6301
LOC_Os02g47470		cytochrome P450, putative, expressed	-7.84015	0.00245199	0	0	0	183.289	29.7603	31.3767
LOC_Os12g02720		DUF567 domain containing protein, putative, expressed	8.1781	0.00245398	4.2685	236.482	222.991	0	0	0
LOC_Os11g02640		expressed protein	8.05391	0.00245923	9.29705	302.966	94.3392	0	0	0
LOC_Os08g06060		CGMC_MAPKCMGC_2_ERK.13 - CGMC includes CDA, MAPK, GSK3, and CLKC kinases, expressed	-7.962	0.00245923	0	0	0	59.3236	206.859	11.9728
LOC_Os02g18000		disease resistance protein RGA2, putative, expressed	7.48931	0.00246113	13.7317	324.574	138.717	1.19213	0	0
LOC_Os10g38980		expressed protein	-7.79358	0.00246113	0	0	0	168.661	32.15	32.4828
LOC_Os03g29970		histone-like transcription factor and archaeal histone, putative, expressed	-7.87417	0.00249565	0	0	0	182.763	15.4702	55.9571
LOC_Os11g03620		expressed protein	-8.00083	0.00250698	0.50914	0	0	353.941	1.60905	125.473
LOC_Os01g06470		expressed protein	-7.79442	0.00251785	0	0	0	134.773	85.0141	14.7235
LOC_Os11g18990		histidine triad family protein, putative, expressed	-7.20101	0.00252622	0	0	0.580326	65.3612	38.4634	129.611
LOC_Os01g53070		ATP binding protein, putative, expressed	-7.12755	0.00256414	0	0	1.90625	286.556	27.2786	220.109
LOC_Os08g14990		receptor-like protein kinase 2 precursor, putative, expressed	5.48409	0.00258336	1257.52	3247.84	1100.19	3.47764	49.2768	44.5748
LOC_Os05g44180		osFTL10 FT-Like10 homologous to Flowering Locus T gene; contains Pfam profile PF01161: Phosphatidylethanolamine-binding protein, expressed	8.25562	0.00259617	451.912	7.75582	50.2944	0	0	0
LOC_Os07g28790		PAP fibrillin family domain containing protein, expressed	-6.30243	0.00261037	1.15503	0	11.1809	838.806	392.278	255.541
LOC_Os07g06680		fasciclin domain containing protein, expressed	-7.90238	0.00264131	0	0	0	196.466	54.7875	12.7549
LOC_Os12g30490		ribosomal protein L4, putative, expressed	-8.62401	0.00265902	0	1.10895	0	0	2048.14	79.0681
LOC_Os07g07060		prolyl-tRNA synthetase, putative, expressed	-7.80274	0.00266603	0	0	1.27572	7.21598	673.772	67.8034
LOC_Os03g43430		mttA/Hcf106 family protein, putative, expressed	-7.57734	0.00268322	0	0	0	38.2346	107.091	44.0923
LOC_Os03g02690		dihydrodipicolinate reductase, putative, expressed	-7.67654	0.00268647	0	0	0	96.5182	18.2754	94.7991
LOC_Os04g16742		NADPH-dependent oxidoreductase, putative, expressed	-7.69817	0.00269327	0	0	0	37.4962	147.984	29.2171
LOC_Os03g49830		expressed protein	7.89798	0.00269327	1.49857	765.99	135.927	0	1.42898	0
LOC_Os01g09540		HAD superfamily phosphatase, putative, expressed	-6.99206	0.00270742	0	1.34165	0	133.202	29.4045	94.9761
LOC_Os10g42130		no apical meristem protein, putative, expressed	7.49713	0.00270742	61.947	48.8501	121.084	0	0	0
LOC_Os04g04180		transposon protein, putative, CACTA, En/Spm sub-class, expressed	-8.20597	0.002724	0	0	0	308.473	56.7042	4.3185
LOC_Os10g06630		peptidyl-prolyl cis-trans isomerase, putative, expressed	7.20153	0.002724	28.8383	364.669	72.2357	0	1.77621	0
LOC_Os04g47180		expressed protein	6.44252	0.002724	2156.95	1482.22	157.843	9.30739	0	18.6364
LOC_Os04g20080		transposon protein, putative, CACTA, En/Spm sub-class, expressed	7.13328	0.00273046	215.053	60.4886	45.6859	0	1.17073	0
LOC_Os08g01274		expressed protein	-7.63	0.00273046	0	0	0	119.609	24.7415	56.2058
LOC_Os11g39670		seryl-tRNA synthetase, putative, expressed	-8.12255	0.00274819	0	0	0	3.16705	173.114	160.941
LOC_Os06g08110		nodulin, putative, expressed	8.5214	0.00275124	3.18971	660.6	32.4438	0	0	0
LOC_Os09g25550		pentatricopeptide, putative, expressed	-7.4809	0.00275124	0	0	0.600645	9.84719	141.41	165.748
LOC_Os06g51340		retrotransposon protein, putative, unclassified, expressed	-8.10932	0.00275124	0	0	0	90.8272	244.74	4.12535
LOC_Os07g08400		GTP binding protein, putative, expressed	8.70629	0.00277242	0.9112	802.117	59.2507	0	0	0
LOC_Os05g18604		OsSCP28 - Putative Serine Carboxypeptidase homologue, expressed	-7.59565	0.00281618	0	0	0	30.7579	120.344	43.6729
LOC_Os06g47070		retrotransposon protein, putative, unclassified, expressed	-6.80244	0.00282358	0	0	3.17201	185.003	370.928	86.3701
LOC_Os05g49240		homeodomain-related, putative, expressed	6.29626	0.00288635	3974.28	1679.56	1214.31	0	29.8803	27.9664
LOC_Os08g05690		ABC transporter, ATP-binding protein, putative, expressed	-7.25106	0.0029089	1.97705	2.5932	0	5.24551	1271.22	86.0005
LOC_Os07g18300		expressed protein	-6.87011	0.00290925	0	0	1.22204	105.18	65.5368	113.164
LOC_Os07g42714		expressed protein	5.23741	0.00291349	5866.36	1352.39	1291.87	19.3393	61.1573	100.157
LOC_Os01g44360		CBS domain containing membrane protein, putative, expressed	9.32047	0.0029135	223.888	0	1691.6	0	0	0
LOC_Os12g07780		eukaryotic aspartyl protease domain containing protein, expressed	4.57115	0.00293998	6625.73	8691.14	6616.64	368.846	184.213	246.372
LOC_Os09g36080		cytochrome P450, putative, expressed	-7.8786	0.00293998	0.909635	0	0	574.133	3.59433	31.3907
LOC_Os07g34750		expressed protein	8.49877	0.00295465	596.147	1.20847	92.0483	0	0	0
LOC_Os04g20110		transposon protein, putative, unclassified	-7.44933	0.00295465	0	0	0	65.3883	38.9104	64.7063
LOC_Os09g28500		EF hand family protein, putative, expressed	7.80453	0.00304959	24.6662	34.1914	265.428	0	0	0
LOC_Os05g35200		glycosyl transferase, putative, expressed	7.55344	0.00307271	2697.95	646.111	18.892	0	7.78538	0
LOC_Os01g71094		basic 7S globulin 2 precursor, putative, expressed	8.26649	0.00311937	1.7074	137.948	397.531	0	0	0
LOC_Os02g30410		expressed protein	7.03542	0.00311937	134.588	515.819	60.7954	0	3.10203	0
LOC_Os01g20830		heavy metal-associated domain containing protein, expressed	6.87498	0.00311937	15599.3	3357.63	407.516	22.4675	0	69.6674
LOC_Os03g43850		recA protein, putative, expressed	-6.85112	0.00311937	1.67505	0	0	61.8481	100.896	180.671
LOC_Os03g24890		RNA recognition motif containing protein, putative, expressed	-8.25272	0.00311937	0	0	0	2.62324	358.31	45.4735
LOC_Os02g53860		OsSub22 - Putative Subtilisin homologue, expressed	-8.31504	0.00311937	0	0	0	3.31373	27.1628	406.54
LOC_Os04g54474		transcription factor, putative, expressed	6.18443	0.00311937	58.3333	175.247	153.517	0	2.67993	1.01812
LOC_Os11g02530		WRKY40, expressed	-7.52966	0.00311937	0	0	0	66.0406	96.5654	22.3649
LOC_Os04g24610		expressed protein	-8.47042	0.00311937	0	0	0	2.14819	510.214	20.0698
LOC_Os01g22630		ECT protein, putative, expressed	-6.12118	0.00313704	0	1.3114	1.21748	89.2116	61.8286	101.98
LOC_Os05g41460		cysteine proteinase inhibitor precursor protein, putative, expressed	5.40728	0.00314209	1259.6	4096.98	2228.01	14.0256	12.6686	112.125
LOC_Os04g47220		aquaporin protein, putative, expressed	5.05063	0.00314209	3049.01	774.456	1786.34	14.7276	75.4643	48.4179
LOC_Os02g20560		fasciclin domain containing protein, expressed	-7.58318	0.00314377	0	0	0	17.5024	108.436	69.8285
LOC_Os09g27730		HVA22, putative, expressed	9.3272	0.00314479	230.381	1869.22	0	0	0	0
LOC_Os02g02870		glycine-rich protein 2, putative, expressed	7.36878	0.0031557	270.381	7.63784	165.695	0	1.24086	0
LOC_Os03g61310		receptor-like protein kinase, putative, expressed	-7.41782	0.00316628	0	0	0	42.2688	78.3175	45.0034
LOC_Os01g72950		expressed protein	-7.58629	0.00318955	0	1.02794	0	429.66	6.69072	22.4192
LOC_Os07g36770		retrotransposon protein, putative, Ty3-gypsy subclass, expressed	-7.56049	0.0032265	0	0	0	106.447	17.9942	67.4848
LOC_Os05g50990		TTL3, putative, expressed	-7.84372	0.00324391	0	0	0	213.833	31.185	13.2861
LOC_Os02g02930		terpene synthase, putative, expressed	-7.24547	0.00324987	1.00765	0	0	230.162	92.9073	9.51939
LOC_Os02g42020		expressed protein	5.49415	0.00328499	9659	5551.13	5224.68	15.2317	39.3169	292.399
LOC_Os12g43660		receptor-like protein kinase HAIKU2 precursor, putative, expressed	8.36691	0.00329312	0.75418	400.689	208.722	0	0	0
LOC_Os11g03390		FHA domain containing protein, putative, expressed	-4.81408	0.00329312	57.9881	29.6612	128.433	3327.83	2074.93	1832.6
LOC_Os07g07960		retrotransposon protein, putative, unclassified	-7.711	0.0033128	0	0	0	171.743	37.9079	15.7655
LOC_Os07g29620		OsSCP39 - Putative Serine Carboxypeptidase homologue, expressed	-7.56965	0.00331374	0	0	0	119.945	17.754	56.915
LOC_Os10g20090		CSLH1 - cellulose synthase-like family H, expressed	6.39296	0.00332725	1496.9	2950.14	369.136	0	29.879	6.67875
LOC_Os03g02640		methylthioribose kinase, putative, expressed	-7.72246	0.00332725	0.519825	0	0	348.165	6.29078	24.4545
LOC_Os03g56260		kinesin motor domain containing protein, putative, expressed	-7.35897	0.00332801	0	0	0	48.0945	59.0661	50.0587
LOC_Os11g35890		leucine rich repeat protein, putative, expressed	-8.47458	0.00335132	0	0	0	31.449	517.392	1.0303
LOC_Os02g07490		glyceraldehyde-3-phosphate dehydrogenase, putative, expressed	7.4229	0.00335657	181.53	2411.84	45.7658	0	0	6.90733
LOC_Os06g39880		cytochrome P450 72A1, putative, expressed	-7.4755	0.0033812	0	0	0	54.0303	99.8239	23.5612
LOC_Os08g06630		RNA polymerase sigma factor, putative, expressed	-5.32728	0.00340963	101.88	19.1027	372.367	8740.47	5951.03	10581.3
LOC_Os05g01390		retrotransposon protein, putative, unclassified	-7.78803	0.00340963	0	0	0	42.9382	10.3134	192.622
LOC_Os05g39530		ribonuclease P family protein, putative, expressed	-7.57483	0.00341098	0	0	0.637421	53.1056	311.584	7.75069
LOC_Os10g37840		CCB2, putative, expressed	-7.81305	0.00343095	0	0	0.264268	243.1	0.631591	102.083
LOC_Os07g37640		IKI3 family protein, expressed	-7.79979	0.00345589	0	0	0	118.182	126.099	5.47401
LOC_Os01g02250		RGA-1, putative, expressed	7.04661	0.00346549	263.465	23.2204	253.013	0	0	2.13671
LOC_Os11g43600		peptide chain release factor protein, putative, expressed	-7.13561	0.00346775	0	0	0.590653	18.9276	83.8684	127.319
LOC_Os07g10910		ATEXO70F1, putative, expressed	9.1699	0.00349094	0	317.094	1327.95	0	0	0
LOC_Os10g28665		PPR repeat domain containing protein, putative, expressed	-6.90082	0.00350189	0	0	1.76142	296.319	77.326	43.5694
LOC_Os04g49560		zinc finger family protein, putative, expressed	9.25777	0.00352988	0	102.849	1915.82	0	0	0
LOC_Os09g36530		endonuclease/exonuclease/phosphatase family protein, putative, expressed	-8.15428	0.00352988	0	0	0	244.959	1.29265	127.024
LOC_Os08g23140		expressed protein	-7.74881	0.00355048	0.986375	0	0	2.70742	546.398	51.4331
LOC_Os01g25270		pentatricopeptide repeat protein PPR986-12, putative, expressed	-7.96787	0.00355048	0	0	0	176.338	2.67956	121.78
LOC_Os03g01160		protein kinase family protein, putative, expressed	8.24146	0.00355281	416.385	122.671	1.1613	0	0	0
LOC_Os04g07280		AGAP002737-PA, putative, expressed	6.28791	0.00361782	949.148	725.439	663.679	0	18.3415	1.11057
LOC_Os09g14670		phosphoenolpyruvate carboxylase, putative, expressed	6.44987	0.00361816	516.598	42.0131	1084.31	1.85026	0	9.76901
LOC_Os03g13750		erwinia induced protein 2, putative, expressed	8.18503	0.00363879	351.55	1.29205	156.506	0	0	0
LOC_Os02g30920		hypothetical protein	-6.58409	0.00366695	3.74819	0	0	217.727	248.375	145.645
LOC_Os08g07970		transcription factor, putative, expressed	8.15927	0.00367988	322.375	1.30737	172.656	0	0	0
LOC_Os06g43150		retrotransposon protein, putative, unclassified, expressed	-6.10057	0.00367988	0	1.26999	9.941	416.582	457.467	286.932
LOC_Os09g30474		BPI/LBP family protein At3g20270 precursor, putative, expressed	-8.94997	0.00367988	0	0	0	1056.38	0	114.752
LOC_Os01g51420		calcineurin B, putative, expressed	-7.54829	0.00368502	0	0	0	81.9561	12.0724	100.034
LOC_Os03g41510		oxidoreductase, aldo/keto reductase family protein, putative, expressed	-7.08349	0.00368585	0	0	1.16895	22.0186	248.043	77.4907
LOC_Os11g35030		growth regulating factor protein, putative, expressed	7.39832	0.00369285	42.3096	141.695	36.9979	0	0	0
LOC_Os12g03410		expressed protein	9.12774	0.00376262	0	1372.52	236.314	0	0	0
LOC_Os02g33610		metallo-beta-lactamase, putative, expressed	-6.76467	0.00379191	2.78478	0	0	225.482	45.5223	260.686
LOC_Os01g73234		thioredoxin, putative, expressed	-7.40979	0.00379191	0	0	0.439715	7.69712	222.327	40.8405
LOC_Os03g53640		expressed protein	-7.56227	0.00379191	0	0	0	49.7777	134.445	13.6479
LOC_Os03g22010		peroxidase precursor, putative, expressed	-7.75408	0.00379191	0	0	0	41.253	192.636	8.53058
LOC_Os11g32750		hydrolase, NUDIX family, domain containing protein, expressed	8.29356	0.00381122	1616.88	0	142.736	0	1.30428	0
LOC_Os07g34589		translation initiation factor SUI1, putative, expressed	4.71023	0.00383191	6459.2	4889.74	5739.22	89.952	113.889	348.457
LOC_Os08g19170		G-patch domain containing protein, expressed	-7.47189	0.00383191	0	0	0	79.1323	14.4529	86.8632
LOC_Os07g07550		galactose-1-phosphate uridyl transferase, putative, expressed	-7.49521	0.00383725	0	0	0	129.699	22.6369	32.625
LOC_Os10g35020		glycosyltransferase, putative, expressed	-7.59006	0.003848	0	0	0	12.6579	146.124	45.6241
LOC_Os06g48320		EDR2, putative, expressed	6.17807	0.00385443	521.562	2208.54	37.5486	3.6408	20.4246	1.27351
LOC_Os12g13295		expressed protein	-7.67861	0.00386508	0	0	0	6.16732	116.198	102.278
LOC_Os01g28150		OsFBX6 - F-box domain containing protein, expressed	-7.37371	0.00389296	0	0	0	30.135	97.6663	35.9636
LOC_Os12g34380		glutathione synthetase, chloroplast precursor, putative, expressed	5.17331	0.00393959	1982.42	2177.43	1637.67	30.4305	5.63605	91.7473
LOC_Os03g62260		FAD binding domain containing protein, expressed	-7.3997	0.0039494	0	0	0	85.422	64.9854	18.1064
LOC_Os05g02530		glutathione S-transferase, N-terminal domain containing protein, expressed	5.37276	0.0039494	1634.95	10623	4313.3	12.9103	113.369	182.456
LOC_Os04g38960		expressed protein	-7.24568	0.00401462	0.915972	0	0	254.833	6.62177	64.9874
LOC_Os01g72480		zinc finger, C3HC4 type domain containing protein, expressed	-7.28191	0.00405099	0	0	0	61.7045	30.0793	58.0689
LOC_Os02g49310		AGC_PVPK_like_kin82y.7 - ACG kinases include homologs to PKA, PKG and PKC, expressed	-6.87551	0.00407635	0	1.40849	0	47.9819	21.4305	188.898
LOC_Os03g59020		T-complex protein, putative, expressed	-8.07484	0.00407635	0	0	0	1.04394	229.399	123.049
LOC_Os09g39400		histidine-containing phosphotransfer protein, putative, expressed	5.14508	0.00407635	1160.25	4882.99	1549.49	78.1362	10.9995	82.0441
LOC_Os06g08154		receptor-like protein kinase 5 precursor, putative, expressed	-7.39783	0.00407635	0	0	0	39.512	107.26	22.3415
LOC_Os02g32504		heparan-alpha-glucosaminide N-acetyltransferase, putative, expressed	6.58516	0.0041038	266.525	103.672	388.574	0	0	4.67912
LOC_Os01g55580		tesmin/TSO1-like CXC domain containing protein, expressed	-7.61915	0.00412228	0	0	0	107.581	6.5437	99.098
LOC_Os02g54490		nucleotide binding protein, putative, expressed	-7.54207	0.00412558	0	0	0	129.352	10.5622	56.7375
LOC_Os03g61010		protein kinase family protein, putative, expressed	8.29936	0.0041266	1684.96	0	79.5476	0	1.23322	0
LOC_Os03g13770		tubulin, putative, expressed	-7.02897	0.00417545	0	0	0.625726	67.7107	131.434	19.264
LOC_Os01g40200		XIK, putative, expressed	8.29158	0.00418128	0	1492.14	151.918	0	1.17012	0
LOC_Os02g36450		transporter family protein, putative, expressed	-7.37638	0.00419063	0	0	0	35.8268	106.293	24.0553
LOC_Os06g51460		white-brown complex homolog protein, putative, expressed	-6.84961	0.0041933	0	0	1.9132	19.9656	243.527	171.767
LOC_Os08g41850		expressed protein	-7.48707	0.0041933	0	0	0	84.0075	10.3297	92.033
LOC_Os03g51430		SEC14 cytosolic factor family protein, putative, expressed	7.60615	0.0041933	1.92205	663.693	63.856	0	0	1.44251
LOC_Os01g58160		expressed protein	-7.42331	0.0041933	0	0	0	27.5245	121.183	25.8264
LOC_Os11g33394		plant protein of unknown function domain containing protein, expressed	-7.4439	0.00432068	0	0	0	70.7403	11.7463	96.43
LOC_Os02g32570		SNF2 family N-terminal domain containing protein, expressed	-7.02269	0.00439246	1.42609	0	0	206.271	161.911	10.9936
LOC_Os10g12410		transposon protein, putative, CACTA, En/Spm sub-class, expressed	7.48115	0.00440826	76.0543	160.168	11.5804	0	0	0
LOC_Os02g56334		OsWAK18b - OsWAK short gene, expressed	-8.22239	0.00441659	0	0	0	1.04917	405.917	29.3405
LOC_Os09g32450		DNA topoisomerase 3 protein, putative, expressed	-7.22417	0.00441659	0	0	0	30.5077	55.0485	57.7552
LOC_Os01g72080		calmodulin-like protein 1, putative, expressed	7.16211	0.00445663	57.1979	80.141	41.446	0	0	0
LOC_Os11g29950		retrotransposon protein, putative, unclassified, expressed	-7.71429	0.00447527	0	1.34447	2.55598	0	2084.89	230.032
LOC_Os09g29490		peroxidase precursor, putative, expressed	7.6299	0.00447816	240.892	37.9871	11.6637	0	0	0
LOC_Os01g28300		OsFBX7 - F-box domain containing protein, expressed	-7.33374	0.00449083	0	0	0	77.4669	16.3043	66.8686
LOC_Os05g42120		heat shock protein, putative, expressed	6.66976	0.00456724	156.195	52.841	49.2076	0	1.57994	0
LOC_Os04g38930		pentatricopeptide, putative, expressed	-8.7477	0.00456724	0	0	0	0	164.812	754.065
LOC_Os03g01014		expressed protein	-4.93142	0.00460017	22.7592	13.0811	92.0161	1132.18	1333.26	2314.08
LOC_Os08g01360		RING finger protein 13, putative, expressed	-4.79896	0.00460609	29.2868	6.50718	42.4528	648.06	969.817	1010.24
LOC_Os11g17530		pentatricopeptide, putative, expressed	-6.6065	0.00464705	0	0	3.21832	390.005	66.5034	114.151
LOC_Os11g05550		expressed protein	7.24061	0.00466555	22.1962	82.7686	89.897	0	0	0
LOC_Os04g33280		expressed protein	-6.98316	0.00466572	0	0	13.9941	1928.95	1489.82	145.714
LOC_Os10g35090		Rf1, mitochondrial precursor, putative, expressed	-7.73492	0.00466572	0	0	0	55.3292	3.87405	188.118
LOC_Os01g54040		ATP-dependent protease La, putative, expressed	6.32502	0.00466572	1958.39	1281.08	1085.47	1.17099	0	32.4512
LOC_Os01g18320		protoporphyrinogen oxidase, chloroplast precursor, putative, expressed	-7.34261	0.00466572	0	0	0	29.338	23.8465	110.032
LOC_Os03g30300		6-phosphogluconolactonase, putative, expressed	8.97529	0.00468861	0	1289.84	136.487	0	0	0
LOC_Os03g60520		expressed protein	8.88095	0.00468861	659.545	597.089	0	0	0	0
LOC_Os02g47310		Cyclopropane-fatty-acyl-phospholipid synthase, putative, expressed	-6.61361	0.00468861	0	0	10.8417	607.602	760.648	512.976
LOC_Os05g03400		expressed protein	-8.12774	0.00468861	1.72916	0	0	0	1445.13	424.218
LOC_Os12g38250		expressed protein	-7.1477	0.004717	0.640628	0	0	16.8327	21.0573	208.251
LOC_Os01g08540		DNA mismatch repair protein MSH6-2, putative, expressed	-7.92973	0.00477613	0	0	0	282.27	24.2625	3.2416
LOC_Os05g45810		calcineurin B, putative, expressed	-7.97573	0.00479509	0	0	0	1.02456	86.8626	240.391
LOC_Os03g16070		expressed protein	7.43596	0.00480666	1.92184	714.761	234.22	0	2.33131	0
LOC_Os02g35830		extracellular ligand-gated ion channel, putative, expressed	-7.69953	0.00480666	0	0	0	211.476	9.98214	18.1521
LOC_Os06g02028		eyes absent homolog 4, putative, expressed	6.54769	0.004879	4715.92	390.228	1887.65	0	41.4601	2.02274
LOC_Os06g30940		pentatricopeptide, putative, expressed	-7.42143	0.00491491	0	0	0	8.79777	70.7298	99.3599
LOC_Os07g20544		aspartokinase, chloroplast precursor, putative, expressed	-6.63933	0.0049396	0	0	1.85096	31.0037	213.745	107.255
LOC_Os03g43570		UBX domain-containing protein 1, putative, expressed	-7.43189	0.00497738	0	0	0	47.7238	124.224	9.89315
LOC_Os10g12354		endonuclease, putative, expressed	-6.50066	0.00497738	12.1539	0	0.647263	40.037	1174.88	762.286
LOC_Os07g29240		expressed protein	-6.72756	0.00498807	0	2.19007	0	279.926	60.1014	49.5966
LOC_Os04g59400		expressed protein	-8.06789	0.00501892	0	0	0	1.07656	337.43	35.1166
LOC_Os05g28960		acyltransferase, putative, expressed	-7.11887	0.00506862	0	0	0	38.8652	45.4062	47.298
LOC_Os04g01130		chromatin modification-related protein EAF3, putative, expressed	-7.43319	0.00507249	0	0	0	8.64105	54.5503	118.983
LOC_Os10g42090		AGAP003819-PA, putative, expressed	5.22015	0.00508148	2045.49	180.733	418.008	8.58189	32.4096	14.346
LOC_Os02g07010		expressed protein	6.18051	0.00510216	45.7098	177.347	62.5129	0	1.25962	1.35609
LOC_Os12g32320		expressed protein	7.9997	0.00510802	969.846	0	284.36	0	0	1.30541
LOC_Os04g18030		Sec1 family transport protein, putative, expressed	-7.98954	0.00510802	0	0	0	50.2497	289.128	1.08335
LOC_Os02g58480		sucrose synthase, putative, expressed	5.60193	0.00512316	6425.77	12443.9	5884.05	3.11748	292.149	76.661
LOC_Os03g18830		programmed cell death protein 2, putative, expressed	7.15882	0.00513177	866.78	270.668	6.01394	0	0	3.74536
LOC_Os09g29310		zinc finger, C3HC4 type domain containing protein, expressed	8.25994	0.00514265	0	181.724	1033.57	0.83729	0	0
LOC_Os01g07980		ankyrin, putative, expressed	7.27193	0.0051465	0.831025	2026.77	83.3856	4.81166	0	1.14513
LOC_Os01g33050		ribosomal protein L24, putative, expressed	-6.71207	0.00515489	0	0.953282	0.540586	3.86224	187.468	87.2368
LOC_Os07g07040		erythrocyte binding protein 3, putative, expressed	8.7762	0.00516494	161.676	0	978.916	0	0	0
LOC_Os10g40590		oxysterol-binding protein, putative, expressed	5.41208	0.00516525	1055.79	1305.06	2625.95	74.1829	2.44032	11.7444
LOC_Os06g48440		retrotransposon protein, putative, Ty3-gypsy subclass, expressed	-7.78174	0.00518179	0	0	0	34.7764	228.972	3.13039
LOC_Os02g54000		mRNA cap guanine-N7 methyltransferase 2, putative, expressed	-7.44117	0.00518297	0	0	0	12.9824	27.3167	144.349
LOC_Os03g04340		C-methyltransferase, putative, expressed	-6.71172	0.00520102	2.69118	0	0	159.03	23.4055	357.825
LOC_Os11g19800		Ras family domain containing protein, expressed	-5.74248	0.00524579	0	1.01014	2.04794	110.921	61.8945	66.4335
LOC_Os09g36619		expressed protein	-7.36085	0.00524579	0	0	0	9.27817	61.9324	98.9436
LOC_Os01g74300		metallothionein, putative, expressed	5.87107	0.00532491	4657.63	294.398	681.608	1.37404	53.3145	11.6356
LOC_Os02g42960		thylakoid lumenal protein, putative, expressed	-4.60427	0.00538616	8.80479	28.132	30.8553	408.899	930.968	605.699
LOC_Os06g22140		thioredoxin reductase 2, putative, expressed	-7.68888	0.00538616	0	0	0	168.56	71.7137	2.40553
LOC_Os02g31890		ZOS2-08 - C2H2 zinc finger protein, expressed	-5.6108	0.00539528	1.9572	0	6.68412	100.884	254.897	242.906
LOC_Os04g29500		retrotransposon protein, putative, unclassified	8.93214	0.00543539	0	1448.09	49.0159	0	0	0
LOC_Os02g19770		eukaryotic translation initiation factor 1A, putative, expressed	6.73316	0.00543903	233.982	63.686	20.133	0	1.81193	0
LOC_Os03g04680		cytochrome P450, putative, expressed	-7.48077	0.00546698	0	0	0	60.1718	129.031	5.40993
LOC_Os06g47290		growth regulator related protein, putative, expressed	-6.98245	0.00557032	0	1.04239	0	8.7036	225.473	26.5001
LOC_Os06g35540		aminotransferase, classes I and II, domain containing protein, expressed	7.02682	0.00559063	126.411	5.35963	203.672	0	1.2127	0
LOC_Os11g16560		expressed protein	-7.52552	0.00559254	0	0	0	151.664	4.98748	48.1702
LOC_Os12g19590		WD domain, G-beta repeat domain containing protein, expressed	-6.96685	0.0057962	0	0	0.704694	72.0234	147.556	9.5666
LOC_Os12g23520		retrotransposon protein, putative, Ty3-gypsy subclass, expressed	-6.51998	0.00581343	17.119	0	3.52635	2512.28	785.542	18.2021
LOC_Os05g31610		Leucine Rich Repeat family protein, expressed	7.9714	0.00582849	522.787	0	435.779	0	0	0.989333
LOC_Os07g03890		lectin-like receptor kinase 7, putative, expressed	-7.73953	0.0058779	0	0	0	155.787	1.30281	104.032
LOC_Os10g40210		retrotransposon protein, putative, Ty3-gypsy subclass	-6.85701	0.00589569	0	1.32314	0	38.6045	226.017	7.85217
LOC_Os05g24140		tetracycline transporter-like protein 1, putative, expressed	-7.41143	0.00593127	0	0	0	97.4127	80.8433	5.02811
LOC_Os07g08729		ATP-dependent DNA helicase 2 subunit 1, putative, expressed	-6.06521	0.00593887	1.69085	0	4.26793	287.582	331.126	13.462
LOC_Os04g12010		glycosyltransferase, putative, expressed	6.92275	0.0059535	289.035	2271.61	1.16609	4.25871	6.15149	0
LOC_Os02g01355		MADS-box transcription factor, putative, expressed	-7.76168	0.0059535	0	0	0	1.09007	108.011	159.535
LOC_Os04g57400		methylthioribose kinase, putative, expressed	5.01384	0.00596338	9147.44	12589.2	960.166	80.949	302.578	177.715
LOC_Os02g30800		POLE1 - Putative DNA polymerase epsilon catalytic subunit, expressed	-8.5292	0.00599097	0	0	0	0	639.044	116.11
LOC_Os10g33960		START domain containing protein, expressed	-8.486	0.00600865	0	0	0	133.378	0	576.008
LOC_Os07g46710		expressed protein	6.98235	0.00601977	299.52	7.16405	6598.74	0	7.54438	18.4967
LOC_Os03g54050		anther-specific proline-rich protein APG precursor, putative, expressed	6.87225	0.00607669	8.23716	152.524	117.152	0	1.15885	0
LOC_Os05g31160		peptide chain release factor 2, putative, expressed	-6.692	0.0060768	0	1.21728	0	8.95823	100.147	97.9858
LOC_Os03g62500		CGMC_GSK.5 - CGMC includes CDA, MAPK, GSK3, and CLKC kinases, expressed	7.25788	0.00611738	4217.35	602.217	16.8473	0	0	13.0985
LOC_Os02g07040		biotin--protein ligase, putative, expressed	-7.53755	0.00611738	0.790398	0	0.736661	684.563	0	102.392
LOC_Os01g57840		expressed protein	7.68246	0.00612982	1.65007	101.867	225.013	0	0	0
LOC_Os01g25440		thiamin pyrophosphokinase 1, putative, expressed	-7.45134	0.00619904	0	0	0	30.6011	6.69822	155.589
LOC_Os04g03050		OsSub34 - Putative Subtilisin homologue, expressed	7.74857	0.00623318	248.375	1.24587	105.125	0	0	0
LOC_Os06g47130		C2 domain containing protein, expressed	-8.40773	0.00627666	0	0	0	0	373.66	272.143
LOC_Os01g45470		expressed protein	6.65561	0.00628055	1334.97	492.281	125.727	0	0	10.472
LOC_Os12g08280		inositol-1-monophosphatase, putative, expressed	-5.0998	0.0062876	16.836	7.37586	43.6763	1631.7	1194.02	142.769
LOC_Os06g51420		coiled-coil domain-containing protein 12, putative, expressed	-6.97364	0.0062876	0.646347	0	0.491391	300.607	2.89861	14.8243
LOC_Os01g11946		ABC transporter, ATP-binding protein, putative, expressed	-5.04962	0.00633991	4.23647	8.92927	51.5237	1167.54	491.35	1060.09
LOC_Os06g04560		kinesin motor domain containing protein, expressed	7.46851	0.00636194	364.727	2027.55	0	0	3.12326	1.8737
LOC_Os04g31340		CBS domain containing membrane protein, putative, expressed	6.94008	0.00636194	0	207.994	1061.19	0.991335	1.20839	2.79801
LOC_Os04g38520		CPuORF18 - conserved peptide uORF-containing transcript, expressed	-6.7082	0.00638073	0	0	13.6189	209.185	1829.28	688.672
LOC_Os07g37610		B3 DNA binding domain containing protein, putative, expressed	4.78169	0.00641617	1746.01	558.95	262.136	15.2215	22.1949	39.3195
LOC_Os05g51620		expressed protein	-6.82821	0.00641617	0.96852	0	0	7.10331	59.3608	170.15
LOC_Os02g18940		expressed protein	-7.25859	0.00644416	0	0	0	120.073	14.4671	23.8455
LOC_Os01g43060		expressed protein	-8.02231	0.00644416	0	0	0.557467	0	517.495	173.105
LOC_Os01g62810		regulator of chromosome condensation, putative, expressed	-4.32574	0.00645044	37.7111	51.3357	53.1375	1421	1280.83	581.378
LOC_Os04g56160		plasma membrane ATPase, putative, expressed	5.81124	0.00645332	20510.4	14909.4	1422.67	3.94834	68.4063	377.195
LOC_Os08g33900		CAAX amino terminal protease family protein, putative, expressed	-7.21894	0.0064558	0	0	0	8.54795	75.4927	68.1475
LOC_Os08g28520		retrotransposon protein, putative, unclassified	5.07768	0.00648279	46.2879	449.22	198.465	4.75638	7.4259	4.07073
LOC_Os01g59750		histidine triad family protein, putative, expressed	7.07733	0.00651008	314.655	4.58476	62.9547	0	0	1.24836
LOC_Os05g47780		E3 ubiquitin ligase, putative, expressed	-7.19822	0.00654186	0	0	0	107.076	15.4102	26.6585
LOC_Os04g08330		expressed protein	-7.42068	0.00658567	0	0	0	95.623	90.3383	3.31416
LOC_Os02g02390		S1 RNA binding domain containing protein, expressed	-5.77028	0.00658695	0.943756	0	5.33759	310.993	60.9699	145.78
LOC_Os01g53720		expressed protein	-8.07708	0.00659285	0	0	0.3493	0	587.45	40.6167
LOC_Os04g46730		thioesterase family protein, putative, expressed	-8.41881	0.00659308	0	0	0	0	549.553	125.598
LOC_Os04g06520		expressed protein	7.10408	0.00660829	1259.48	4.22233	740.602	0	6.60512	0
LOC_Os01g74520		methyltransferase domain containing protein, putative, expressed	-7.78912	0.00665333	0	0	0	30.7967	1.31344	255.862
LOC_Os06g48870		methyl-binding domain protein MBD, putative, expressed	-8.3636	0.00674141	0	0	0	140.87	0	487.58
LOC_Os06g03486		expressed protein	6.41038	0.00680154	22.2566	64.4377	859.266	1.49704	5.12183	0
LOC_Os01g04120		ZOS1-03 - C2H2 zinc finger protein, expressed	-6.94896	0.00681228	0	0	0.490897	142.245	6.72536	45.1346
LOC_Os12g06260		harpin-induced protein 1 domain containing protein, expressed	8.57816	0.00681228	0	140.242	841.494	0	0	0
LOC_Os07g05000		oxidoreductase, aldo/keto reductase family protein, putative, expressed	-4.61274	0.00681228	75.982	12.9496	21.8031	988.491	1068.97	1180.49
LOC_Os07g01660		dirigent, putative, expressed	7.96354	0.00684272	1075.11	0	49.719	0	1.0559	0
LOC_Os02g46380		purine permease, putative, expressed	5.06919	0.00692255	288.265	2128.51	2366.26	13.5794	16.4598	81.6939
LOC_Os05g18770		Sad1 / UNC-like C-terminal domain containing protein, putative, expressed	-5.31574	0.00692255	2.475	8.80483	1.83797	539.734	44.666	96.3536
LOC_Os03g44500		serine/threonine protein phosphatase, putative, expressed	-6.5336	0.00695918	0	6.74355	0	591.435	402.732	91.271
LOC_Os11g01450		phosphatidate cytidylyltransferase, putative, expressed	-8.31322	0.00695918	0	0	0	0	234.873	358.553
LOC_Os06g44060		phospholipase D. Active site motif family protein, expressed	7.38722	0.00698909	0	608.78	332.016	1.14052	0	1.02928
LOC_Os06g07630		26S protease regulatory subunit 6A, putative, expressed	5.36078	0.00716242	334.727	7214.73	1402.77	39.2262	11.7846	111.337
LOC_Os08g40790		DNA repair ATPase-related, putative, expressed	-4.67241	0.00718399	24.9298	65.8868	7.67428	950.288	1128.39	935.106
LOC_Os05g49300		iron-sulfur cluster assembly enzyme ISCU, mitochondrial precursor, putative, expressed	-5.82853	0.00718866	9.90723	0	52.6016	1169.15	2410.23	1701.77
LOC_Os06g39900		agenet domain containing protein, putative, expressed	-6.09406	0.00721753	50.6521	0	2.02248	1695.16	1224.83	2782.01
LOC_Os03g49600		Os3bglu7 - beta-glucosidase, exo-beta-glucanse, expressed	6.07991	0.00723389	6.71402	1320.82	163.204	1.00781	2.39378	10.519
LOC_Os05g34110		homeodomain-related, putative, expressed	-6.7837	0.00734716	0.720916	0	0	18.5748	159.04	16.5273
LOC_Os10g36870		src homology-3 domain protein 3, putative, expressed	-7.25277	0.00736149	0	0	0	21.2667	129.831	10.621
LOC_Os02g10660		glycosyl hydrolases family 17, putative, expressed	7.56648	0.00743702	411.455	0	464.016	0	1.46364	0
LOC_Os02g28810		ribosomal protein, putative, expressed	5.33113	0.00743702	17.7285	154.94	220.547	1.21905	2.95064	3.14679
LOC_Os05g30990		zinc finger protein, putative, expressed	8.50422	0.00743702	77.8459	0	843.47	0	0	0
LOC_Os08g08840		phosphate/phosphate translocator, putative, expressed	7.29773	0.00745585	2025.63	1.27033	245.956	0	0	5.56839
LOC_Os05g02040		RPA1C - Putative single-stranded DNA binding complex subunit 1, expressed	-8.25446	0.00746452	0	0	0	401.542	0	161.003
LOC_Os01g67850		zinc finger, RING-type, putative, expressed	6.70977	0.00746452	177.433	5.07141	131.678	0	1.62415	0
LOC_Os12g42730		mov34/MPN/PAD-1 family protein, expressed	7.26037	0.00747321	0	1324.9	856.711	0	1.30972	4.29594
LOC_Os07g04160		peptidyl-prolyl cis-trans isomerase, FKBP-type, putative, expressed	-5.43097	0.00756197	0	5.55458	2.20108	132.73	112.293	203.825
LOC_Os07g06820		serine/threonine-protein kinase RIO-like, putative, expressed	-5.91887	0.00756197	0	1.15062	2.67123	218.419	15.9564	121.823
LOC_Os02g03110		CDP-alcohol phosphatidyltransferase, putative, expressed	6.83805	0.00756197	620.333	1920.93	0	6.67869	1.61307	2.46986
LOC_Os09g25590		tsi1-interacting protein TSIP1, putative, expressed	-7.41584	0.00757865	0	0	0	59.833	2.40491	131.749
LOC_Os11g38650		UDP-glucoronosyl/UDP-glucosyl transferase, putative, expressed	-7.72283	0.00757865	0	0.979468	0	0	751.076	29.403
LOC_Os07g01720		expressed protein	6.4128	0.0076454	361.077	7.52941	1060.53	1.07726	0	8.4296
LOC_Os06g49480		peptidyl-prolyl cis-trans isomerase, putative, expressed	6.40146	0.00767573	302.397	7.31588	78.0419	0	1.4395	1.28066
LOC_Os01g67540		AMP-binding domain containing protein, expressed	-7.21662	0.0077138	0	0	0	29.439	119.651	7.88317
LOC_Os03g02550		OsFBX76 - F-box domain containing protein, expressed	6.58233	0.00773142	18.5732	122.137	60.0919	0	0	0.995807
LOC_Os02g03720		expressed protein	-6.30528	0.00773142	0	0	5.0987	74.001	184.551	450.059
LOC_Os09g23140		endonuclease/exonuclease/phosphatase family domain containing protein, expressed	8.29993	0.00773142	266.706	0	457.881	0	0	0
LOC_Os09g26660		ferric reductase, putative, expressed	5.08767	0.00773142	72.4128	71.5884	274.479	1.14449	2.65756	5.77829
LOC_Os12g42870		Mur ligase family protein, putative, expressed	-6.84851	0.00773142	0	0	2.24028	2.88105	328.484	232.792
LOC_Os12g34920		csAtPR5, putative, expressed	-7.00495	0.00773142	0	0	0	13.1088	65.898	46.7842
LOC_Os04g10750		inorganic phosphate transporter, putative, expressed	-7.25904	0.00773142	0	0	0	4.15164	97.5925	62.6979
LOC_Os09g12790		potassium channel protein, putative, expressed	-7.12458	0.00773611	0	0	0	15.5093	107.941	19.3101
LOC_Os09g28060		MORN repeat domain containing protein, expressed	-8.21789	0.00778344	0	0	0	401.322	0	144.724
LOC_Os12g07950		transcriptional regulator Sir2 family protein, putative, expressed	-5.86579	0.00781225	7.13682	3.6713	0.611546	899.057	10.8354	93.2681
LOC_Os02g47560		DNA-binding protein, putative, expressed	-4.64252	0.00781225	13.0179	16.9259	30.3364	1233.06	230.62	353.335
ChrUn.fgenesh.gene.51		expressed protein	-6.86448	0.00785769	0	0	0	41.7696	36.4522	30.9529
LOC_Os12g16360		expressed protein	-7.2585	0.00785769	0	0	0	24.6368	133.393	7.09407
LOC_Os04g58250		protein kinase, putative, expressed	-8.29897	0.00787099	0	0	0	555.362	0	64.0194
LOC_Os01g57710		membrane protein, putative, expressed	8.333	0.00787751	0	403.936	357.674	0	0	0
LOC_Os09g13880		SWIM zinc finger family protein, putative, expressed	-8.21307	0.0078911	0	0	0	417.84	0	128.85
LOC_Os03g24560		ompA/MotB, putative, expressed	8.37535	0.00797511	418.428	388.318	0	0	0	0
LOC_Os01g33764		expressed protein	-8.02447	0.00801432	0	0	0.575806	737.114	0	29.7313
LOC_Os03g62180		lectin protein kinase family protein, putative, expressed	-4.97866	0.00801729	1.56406	19.769	23.276	1057.95	431.838	289.597
LOC_Os08g01610		DUF250 domain containing protein, putative, expressed	-6.55853	0.00802026	0	0	5.66533	753.749	28.6614	247.359
LOC_Os01g09550		no apical meristem protein, putative, expressed	5.83797	0.00809795	350.666	119.269	135.93	0	8.02419	0.628365
LOC_Os10g35140		integral membrane protein, putative, expressed	-5.75992	0.00812226	0	8.19516	0.477564	308.381	198.867	175.25
LOC_Os04g36730		PHD finger protein, putative, expressed	-6.36857	0.00812813	0	0	2.66267	306.262	40.9164	57.124
LOC_Os03g47670		ankyrin repeat family protein, putative, expressed	-7.47419	0.00814956	0	0	0	187.673	19.9058	3.09091
LOC_Os02g10090		expressed protein	-6.10912	0.00831185	6.02284	0	1.14145	19.7261	711.349	81.1458
LOC_Os03g11790		OsFBX79 - F-box domain containing protein, expressed	-7.30959	0.00831809	0	0	0	100.743	2.74987	72.2474
LOC_Os05g43830		hydrolase, alpha/beta fold family domain containing protein, expressed	7.21104	0.00831809	0	1527.56	477.036	0	4.14014	1.19576
LOC_Os09g27610		expressed protein	-6.71944	0.00832441	0	0	1.10586	17.8501	25.3882	217.102
LOC_Os09g35990		expressed protein	-6.72259	0.00832441	0	0	0.568436	130.315	15.6091	23.9008
LOC_Os05g32820		peptide-N4-asparagine amidase A, putative, expressed	-6.44079	0.00833275	0	0	0.734156	57.7853	24.512	64.2606
LOC_Os10g31820		fluG, putative, expressed	-6.97362	0.00833275	0	0	0	12.0428	70.2498	41.3365
LOC_Os07g40730		SNF2 domain-containing protein, putative, expressed	-8.29573	0.00834288	0	0	0	596.097	0	40.3806
LOC_Os02g01560		40S ribosomal protein S4, putative, expressed	-6.16007	0.00836239	0	1.0244	0.56594	22.7157	140.382	18.4941
LOC_Os12g39100		expressed protein	-7.06741	0.008456	0	0	0	20.056	13.775	102.836
LOC_Os07g35920		expressed protein	-7.73667	0.00846017	0	0	0	279.021	12.6019	1.11637
LOC_Os01g57550		nodulation protein-related, putative, expressed	-5.36807	0.00852852	2.44855	0	4.35996	58.3576	225.564	111.711
LOC_Os08g39290		EF hand family protein, expressed	-6.21889	0.00862038	3.49797	0	0	67.6236	280.972	90.6145
LOC_Os04g56350		nucleolar protein,Nop52 containing protein, expressed	-7.07063	0.00862038	0	0	0	14.3983	105.931	17.4966
LOC_Os01g70260		receptor-like protein kinase 2 precursor, putative, expressed	6.52274	0.00862038	311.238	85.2086	2.46044	0	1.32	1.0747
LOC_Os10g33700		PPR repeat containing protein, expressed	-6.01599	0.00870077	0	0	2.61319	114.562	92.51	79.2598
LOC_Os11g42160		F-box/LRR-repeat protein 3, putative, expressed	-8.20081	0.00870077	0	0	0	0	489.398	74.839
LOC_Os03g43360		zinc finger, C3HC4 type domain containing protein, expressed	-5.96223	0.00870077	23.8486	0	2.69201	147.137	1937.9	512.613
LOC_Os01g05670		3-oxo-5-alpha-steroid 4-dehydrogenase, putative, expressed	-6.56927	0.00870425	0	0	2.01524	16.5935	40.7605	335.071
LOC_Os01g31580		BZIP protein, putative, expressed	-6.45296	0.00870456	0	0	2.57745	118.063	13.8026	299.986
LOC_Os03g60110		KH domain containing protein, putative, expressed	-8.10038	0.00871255	0	0	0	0	243.274	244.694
LOC_Os06g30380		GTP binding protein, putative, expressed	-6.49305	0.00871255	0	0	1.79599	31.6905	27.665	261.636
LOC_Os08g19520		retrotransposon protein, putative, unclassified, expressed	-6.86325	0.00871255	0	0	0	24.2194	25.1291	61.661
LOC_Os09g25150		cinnamoyl-CoA reductase, putative, expressed	5.85437	0.00872816	2142.22	3157.73	987.805	0	61.3826	9.83177
LOC_Os07g36800		UPF0041 domain containing protein, putative, expressed	7.06216	0.00874356	952.844	1.23742	212.205	0	0	3.71288
LOC_Os06g08750		integral membrane transporter family protein, putative, expressed	-7.04688	0.00875516	0	0	0	66.0117	6.55256	62.1479
LOC_Os06g09610		peroxiredoxin, putative, expressed	-6.10262	0.00877112	4.82628	0	0.501085	16.5056	79.8896	515.314
LOC_Os05g49200		aspartic proteinase oryzasin-1 precursor, putative, expressed	5.28669	0.0087959	376.205	165.416	2103.87	4.56266	5.37148	40.3805
LOC_Os03g36540		magnesium-chelatase subunit chlI, chloroplast precursor, putative, expressed	-4.58629	0.00884259	43.8116	56.998	277.952	4226.63	2459.61	4262.68
LOC_Os11g05820		transposon protein, putative, Mutator sub-class, expressed	8.47683	0.00886139	0	927.053	34.3985	0	0	0
LOC_Os01g47400		OsMan01 - Endo-Beta-Mannanase, expressed	-7.33811	0.00886139	0	0	0	163.901	16.6566	4.50932
LOC_Os10g42540		expressed protein	5.70139	0.00888219	362.18	4.19795	152.684	2.5542	2.92334	1.33918
LOC_Os01g35040		ZOS1-09 - C2H2 zinc finger protein, expressed	8.29758	0.00888219	0	641.487	122.697	0	0	0
LOC_Os10g21192		photosystem Q, putative, expressed	-4.23038	0.0089479	113.297	117.68	124.212	3055.5	3580.4	1051.93
LOC_Os04g11830		TCP family transcription factor, putative, expressed	-6.49951	0.0089479	0	1.19254	0	119.617	6.63311	54.1019
LOC_Os05g39800		NFD4, putative, expressed	-7.39849	0.0089479	0	0	0	111.721	1.15944	85.6052
LOC_Os05g26902		chaperone protein dnaJ, putative, expressed	8.38908	0.00895719	0	808.598	55.7968	0	0	0
LOC_Os04g56750		zinc finger C-x8-C-x5-C-x3-H type family protein, expressed	6.59545	0.00895719	0	1871.43	225.306	3.03757	3.76483	4.36732
LOC_Os04g11390		expressed protein	6.12335	0.00895719	455.575	3184.5	1008.7	1.33614	0	39.1076
LOC_Os04g42930		OsGrx_C2.2 - glutaredoxin subgroup I, expressed	5.86225	0.00895719	4817.52	9702.17	576.992	7.84467	1.36742	160.045
LOC_Os08g25420		expressed protein	-6.62059	0.00895719	0	0	1.15021	201.431	20.1808	24.1588
LOC_Os02g19820		nodulin MtN3 family protein, putative, expressed	5.25267	0.00895719	40.5901	57.0048	247.154	0.961979	4.74097	1.13044
LOC_Os01g08320		OsIAA1 - Auxin-responsive Aux/IAA gene family member, expressed	-5.74797	0.00895719	0.638783	0	4.08959	281.658	81.0295	30.8518
LOC_Os03g57854		MBTB3 - Bric-a-Brac, Tramtrack, Broad Complex BTB domain with Meprin and TRAF Homology MATH domain, expressed	-6.03718	0.00895719	0	0	1.96318	71.9052	81.8326	70.0107
LOC_Os02g51110		aquaporin protein, putative, expressed	7.61195	0.00904219	0	637.687	147.034	0	1.10659	0
LOC_Os10g36200		heavy metal-associated domain containing protein, expressed	5.14218	0.00905104	1551.41	278.012	422.239	33.8658	1.42603	13.2381
LOC_Os03g41419		serpin domain containing protein, putative, expressed	6.77466	0.0090532	416.451	28.1606	13.8095	2.0011	0	0
LOC_Os03g41350		BTBN7 - Bric-a-Brac, Tramtrack, Broad Complex BTB domain with non-phototropic hypocotyl 3 NPH3 domain, expressed	-6.06748	0.00908101	0.916778	1.23292	0.602398	1.07948	104.199	186.974
LOC_Os03g08080		YGGT family protein, putative, expressed	-7.0306	0.00908101	0	0	0	12.389	18.6899	102.903
LOC_Os07g13210		retrotransposon protein, putative, unclassified, expressed	6.86378	0.00908101	26.4651	101.163	21.5979	0	0	0
LOC_Os10g33862		expressed protein	5.80422	0.00908101	4473.04	2051.34	115.201	70.9121	6.3872	1.16337
LOC_Os09g28940		ubiquitin carboxyl-terminal hydrolase domain containing protein, expressed	-7.39748	0.00908101	0	0	0	142.532	1.27894	55.5516
LOC_Os05g12260		CAPIP1, putative, expressed	-7.50539	0.00908101	0	0	0	196.849	1.29865	26.9582
LOC_Os05g49890		ras-related protein, putative, expressed	4.11369	0.00908279	16021.5	18855.7	7710.41	716.742	771.284	669.763
LOC_Os07g04170		OsMADS90 - MADS-box family gene with M-beta type-box, expressed	-8.1131	0.00908279	0	0	0	422.192	89.9323	0
LOC_Os03g06720		expressed protein	-5.21812	0.0090828	3.43643	36.5078	26.0734	401.04	2699.04	167.576
LOC_Os01g60730		RING-H2 finger protein, putative, expressed	-6.93036	0.0090828	0	0	0	9.90883	43.8321	66.7181
LOC_Os10g40390		scarecrow, putative, expressed	5.50458	0.00912421	75.8074	390.171	322.69	0	5.21869	7.35292
LOC_Os04g59060		heat shock protein DnaJ, putative, expressed	-6.46917	0.00912421	0.561315	0	0.566867	2.55145	168.182	33.2488
LOC_Os01g74190		radical SAM enzyme, putative, expressed	-6.79336	0.00912421	0	0	0.596282	14.5263	13.7835	162.327
LOC_Os04g39950		expressed protein	-8.26171	0.00918296	0	0	0	0	622.178	23.6582
LOC_Os04g42030		expressed protein	-6.81724	0.00925528	0	0	31.1279	6197.54	1213.85	256.619
LOC_Os03g32526		tRNA-splicing endonuclease positive effector-related, putative, expressed	-8.12975	0.00933765	0	0	0	480.987	0	51.8714
LOC_Os08g43510		thaumatin, putative, expressed	6.67797	0.00933765	57.1585	277.829	4.03281	0	0	1.68011
LOC_Os11g05990		digalactosyldiacylglycerol synthase, chloroplast precursor, putative, expressed	-4.70934	0.00933765	17.3155	102.007	9.6591	1413.91	1221.72	1491.33
LOC_Os04g58504		choline transporter-related, putative, expressed	8.14683	0.00935773	0	302.219	345.774	0	0	0
LOC_Os03g57420		ML domain protein, putative, expressed	-6.39573	0.00936749	1.12757	0	0	136.123	20.558	34.1342
LOC_Os05g44170		cyclic phosphodiesterase, putative, expressed	8.12351	0.00936774	156.337	0	473.119	0	0	0
LOC_Os05g01440		phosphoribosylformylglycinamidine synthase, putative, expressed	-7.61738	0.00939383	0	0	1.24381	778.169	0	108.549
LOC_Os01g05560		expressed protein	-6.79717	0.00944254	0	1.38646	0	16.6852	300.66	2.13317
LOC_Os12g06380		transposon protein, putative, unclassified, expressed	-6.60701	0.00944466	0	0	3.63207	658.107	21.0482	43.5679
LOC_Os03g63970		gibberellin 20 oxidase 1, putative, expressed	7.11791	0.00945833	10.5628	169.912	16.731	0	0	0
LOC_Os04g18200		dihydrodipicolinate synthase, chloroplast precursor, putative, expressed	-6.81618	0.00946395	1.75126	0	0	3.7656	392.825	45.2206
LOC_Os04g55690		CCB4, putative, expressed	-7.28438	0.00946395	0	0	0	2.1655	36.2828	139.498
LOC_Os10g16920		retrotransposon protein, putative, Ty3-gypsy subclass	5.93381	0.00948806	170.859	166.752	1.74181	1.08732	1.28234	1.18137
LOC_Os11g40009		phospholipase, patatin family, putative, expressed	-6.8993	0.00948806	0	0	0	68.6906	38.9073	10.1224
LOC_Os07g33100		uncharacterized ACR, COG1590 family protein, expressed	6.71139	0.009491	1056.43	5269.18	323.723	0	0	30.4194
LOC_Os06g17880		NBS-LRR disease resistance protein, putative, expressed	-6.49531	0.009491	5.49993	0	0	22.7608	694.586	221.43
LOC_Os04g33690		sec23/Sec24 trunk domain containing protein, expressed	-7.08351	0.009491	0	0	0	118.659	11.747	12.781
LOC_Os12g19180		ATP binding protein, putative, expressed	-8.05961	0.00959371	0	0	0	417.973	0	70.5132
LOC_Os06g33320		extra-large G-protein-related, putative, expressed	-6.56198	0.00971287	4.04521	0	0	643.931	20.544	73.0028
LOC_Os02g20040		loricrin, putative, expressed	7.05569	0.00971685	53.9345	4.84169	126.163	0	0	0
LOC_Os03g51830		heat shock protein DnaJ, putative, expressed	-4.81406	0.00981164	1.81946	30.1711	22.4425	941.565	306.568	659.758
LOC_Os08g37610		expressed protein	-4.07663	0.00982977	47.7778	76.2011	54.0603	863.559	1573.45	981.555
LOC_Os02g57670		ribosomal L9, putative, expressed	-6.94297	0.0098743	0	0	0	56.7607	6.52452	60.8333
LOC_Os03g24860		transporter family protein, putative, expressed	-7.44929	0.0098743	0.855928	0	0	123.284	0	382.206
LOC_Os04g51320		transcription factor TF2, putative, expressed	-7.96654	0.00988503	0	0	0	0	231.492	201.286
LOC_Os11g17260		retrotransposon protein, putative, Ty3-gypsy subclass	8.35168	0.00989368	43.3834	819.755	0	0	0	0
LOC_Os01g05840		oxidoreductase, short chain dehydrogenase/reductase family domain containing family, expressed	-6.83883	0.00989368	0	0	0	34.0744	12.3411	64.8556
LOC_Os01g50460		nodulin MtN3 family protein, putative, expressed	-5.86926	0.00994244	0	15.8452	0.495174	763.926	473.131	236.057
LOC_Os09g19940		cwfJ-like family protein, putative, expressed	-7.3285	0.00994244	0	0	0	1.07535	61.7149	126.558
LOC_Os12g07860		nodulin MtN3 family protein, putative, expressed	-7.06277	0.00994828	0	0	0	113.636	21.0726	6.76429
LOC_Os04g47990		dof zinc finger domain containing protein, putative, expressed	7.17244	0.00995169	4085.74	464.62	0	0	6.18278	5.39874
LOC_Os04g58390		allantoinase, putative, expressed	-6.17411	0.00997027	0.922241	0	0.704513	38.3795	7.46829	161.33
LOC_Os05g28870		mitochondrial carrier protein, putative, expressed	5.34728	0.0100462	118.754	47.1873	874.504	1.00645	5.16294	12.3946
LOC_Os06g46270		no apical meristem protein, putative, expressed	8.26491	0.0100707	71.2954	705.854	0	0	0	0
LOC_Os08g34720		D-3-phosphoglycerate dehydrogenase, chloroplast precursor, putative, expressed	7.19381	0.0100931	16.9413	5.9374	193.966	0	0	0
LOC_Os12g16410		isoflavone reductase, putative, expressed	-6.24829	0.0101281	8.52575	0	0	699.636	341.805	117.316
LOC_Os12g42210		OsDegp15 - Putative Deg protease homologue, expressed	-7.50852	0.0101281	0	0	2.08267	0	1226.52	120.211
LOC_Os04g42920		dehydrogenase, putative, expressed	5.28523	0.0102391	1832.79	31.2067	188.273	9.92271	18.8521	9.91386
LOC_Os01g26000		expressed protein	-5.32321	0.0102481	1.82211	0	9.7704	249.661	253.013	149.487
LOC_Os08g28840		hydrolase, NUDIX family, domain containing protein, expressed	5.42745	0.010253	210.494	229.918	146.085	0	8.48682	1.48272
LOC_Os05g09370		kinase, pfkB family, putative, expressed	-6.88651	0.0103334	0	0	3.6405	945.944	91.5649	1.75646
LOC_Os03g16440		outer membrane protein, OMP85 family, putative, expressed	-7.93407	0.0103335	0	0	0	145.574	277.147	0
LOC_Os03g45194		oxidoreductase, short chain dehydrogenase/reductase family domain containing protein, expressed	-6.64801	0.0103611	1.86226	0	0	3.0811	226.643	145.86
LOC_Os02g56040		chaperone protein dnaJ, putative, expressed	-6.38011	0.0103834	3.61672	0	0	367.252	13.3629	173.138
LOC_Os02g44870		dehydrin, putative, expressed	8.25471	0.0104607	0	741	37.9766	0	0	0
LOC_Os04g35140		OsSub41 - Putative Subtilisin homologue, expressed	-7.31382	0.0107042	0	0	0	39.0606	149.423	1.12109
LOC_Os03g15430		Ser/Thr protein phosphatase family protein, putative, expressed	-7.02106	0.0108431	0	0	6.19772	1919.35	1.3645	153.143
LOC_Os10g21212		photosystem II 44 kDa reaction center protein, putative, expressed	-4.15358	0.0108882	20.2451	43.6403	61.2689	774.472	655.472	1134.68
LOC_Os08g43815		expressed protein	-7.95449	0.0112579	0	0	0	0	58.9635	392.623
LOC_Os11g06760		protein of unknown function domain containing protein, expressed	-5.58824	0.0112735	11.8537	0	6.26537	835.248	416.889	41.2709
LOC_Os04g24165		retrotransposon protein, putative, unclassified, expressed	-6.76079	0.0112874	0	0	0.477549	2.14739	51.5906	119.613
LOC_Os02g55260		DEAD-box ATP-dependent RNA helicase, putative, expressed	-7.96147	0.0113404	0	0	0	0	51.7942	406.425
LOC_Os08g39430		thylakoid lumenal 19 kDa protein, chloroplast precursor, putative, expressed	-7.12324	0.0113476	0	0	0	135.421	15.4702	4.30439
LOC_Os03g44670		expressed protein	4.51972	0.0114674	31388.8	6286.6	7049.53	657.522	768.037	190.216
LOC_Os02g14440		peroxidase precursor, putative, expressed	-6.83104	0.0114674	0	0	0	69.2268	36.6978	7.54166
LOC_Os07g48340		OsCML24 - Calmodulin-related calcium sensor protein, expressed	-5.94613	0.0114674	0	29.1863	1.84787	2412.07	252.416	429.591
LOC_Os01g13550		beta-amylase, putative, expressed	-6.80027	0.0114699	0	0	0	21.6617	12.4089	75.6878
LOC_Os02g49130		expressed protein	-7.96218	0.0114699	0	0	0	423.506	0	38.5601
LOC_Os02g04020		expressed protein	4.94113	0.0115016	1310.71	5673.82	257.368	34.3055	28.4879	120.258
LOC_Os03g03130		ubiquitin-conjugating enzyme, putative, expressed	5.3649	0.0115037	3513.57	708.184	2487.71	1.39995	106.439	8.80536
LOC_Os02g02890		peptidyl-prolyl cis-trans isomerase, putative, expressed	4.19786	0.0115037	14424.8	27156.3	6246.32	863.35	525.713	858.392
LOC_Os03g49630		expressed protein	-5.9565	0.0115203	0.828691	0	52.6987	2290.92	1735.11	1405.99
LOC_Os04g53770		SDA1, putative, expressed	-6.06371	0.011556	0	1.4459	0	33.2057	66.8367	27.9005
LOC_Os02g07360		pentatricopeptide containing protein, putative, expressed	-5.94172	0.011642	3.38746	0	0	92.8206	69.028	164.346
LOC_Os05g03960		expressed protein	6.70493	0.011642	2.42398	266.875	34.3447	0	1.34059	0
LOC_Os05g46470		expressed protein	6.25108	0.0116828	2691.87	8.23821	492.681	0	18.9296	4.50794
LOC_Os06g13810		pyrophosphate--fructose 6-phosphate 1-phosphotransferase subunit beta, putative, expressed	5.62233	0.0116963	1200.16	1161.09	90.3694	0	14.0823	19.3713
LOC_Os03g15230		DUF292 domain containing protein, expressed	6.69877	0.0117115	19.457	89.4401	22.9481	0	0	0
LOC_Os07g16810		transposon protein, putative, CACTA, En/Spm sub-class, expressed	7.05727	0.0117757	621.661	0	40.444	0.985656	0	0.937406
LOC_Os07g32570		OsAPRL1 adenosine 5'-phosphosulfate reductase-like OsAPRL1, expressed	4.48856	0.0117757	1850.99	7061.93	782.407	145.729	81.4418	131.645
LOC_Os10g25030		red chlorophyll catabolite reductase, putative, expressed	-7.87216	0.0118636	0	0	0	60.6959	0	351.348
LOC_Os09g19900		WD domain, G-beta repeat domain containing protein, expressed	-7.06425	0.0119339	0	0	0	130.7	7.15321	9.41005
LOC_Os01g73560		leucine rich repeat domain containing protein, putative, expressed	-7.30867	0.0119437	0	0	0	17.6794	1.33796	174.599
LOC_Os05g01910		pumilio-family RNA binding protein, putative, expressed	7.57105	0.0119523	740.194	48.8842	0	0	0	1.00801
LOC_Os01g58049		photosystem I assembly protein ycf4, putative, expressed	-4.20188	0.0119692	265.465	80.0337	139.068	3402.58	1802.05	5158.76
LOC_Os01g26020		expressed protein	-6.76936	0.0119692	0	0	0	74.9079	13.5753	18.7689
LOC_Os03g30092		expressed protein	-6.80236	0.0119876	0	0	0	50.6451	54.1456	6.45659
LOC_Os04g59120		auxin-induced protein 5NG4, putative, expressed	7.45819	0.0120894	700.823	0	27.7168	0	1.10404	0
LOC_Os04g53680		cyclin, putative, expressed	-6.59274	0.0121231	0	0	0	33.2466	30.0427	26.1674
LOC_Os09g07570		ferredoxin-thioredoxin reductase catalytic chain, chloroplast precursor, putative, expressed	-4.18895	0.0122521	130.927	77.2209	327.356	3724.34	2795.16	4825.38
LOC_Os02g49820		RNA recognition motif family protein, expressed	-7.80435	0.0123106	0	0	0	0	103.069	277.116
LOC_Os08g12640		retrotransposon protein, putative, Ty3-gypsy subclass, expressed	6.24088	0.0123237	329.932	25.1566	42.8166	0	0	2.86809
LOC_Os07g46350		OsSCP40 - Putative Serine Carboxypeptidase homologue, expressed	5.74108	0.0123443	3199.91	356.817	906.271	0	45.7963	8.34955
LOC_Os02g45054		ZOS2-15 - C2H2 zinc finger protein, expressed	-7.16901	0.0123771	0	0	0	1.50245	141.027	25.518
LOC_Os07g30270		retrotransposon protein, putative, unclassified, expressed	5.74083	0.0123771	55.5418	299.635	247.583	0	0	3.54585
LOC_Os06g49990		UPF0183 protein, putative, expressed	5.35656	0.0123771	43.1266	230.464	4656.04	28.6058	29.628	27.4084
LOC_Os10g13810		glycosyltransferase family 43 protein, putative, expressed	-7.09661	0.0123823	0	0	0	128.875	2.4222	22.7226
LOC_Os06g05950		expressed protein	-5.44171	0.0123951	0	4.34307	11.6933	675.406	207.882	119.018
LOC_Os12g37480		invertase/pectin methylesterase inhibitor family protein, putative, expressed	-7.04838	0.0123951	0	0	0	24.2408	2.73772	119.862
LOC_Os06g41360		phosphoribosyl transferase, putative, expressed	5.50394	0.0125266	437.351	328.974	48.9682	10.3081	2.13108	0
LOC_Os09g14614		serine/arginine repetitive matrix protein 1, putative, expressed	-6.14343	0.0125266	0	0	3.52106	350.894	32.7925	58.4076
LOC_Os05g12450		hydroquinone glucosyltransferase, putative, expressed	-7.7877	0.0125266	0	0	0	0	276.671	98.4592
LOC_Os10g13850		POEI17 - Pollen Ole e I allergen and extensin family protein precursor, expressed	-6.60932	0.012579	0	0	0	47.3422	20.6269	23.6742
LOC_Os01g12830		erythronate-4-phosphate dehydrogenase domain containing protein, expressed	-6.73974	0.0126297	0	0	0	10.3115	71.1877	23.7204
LOC_Os02g07730		haloacid dehalogenase-like hydrolase domain-containing protein 3, putative, expressed	6.6316	0.012639	2.76124	381.084	69.6855	0	2.19009	0
LOC_Os02g28970		expressed protein	5.68146	0.0126802	115.999	27.769	35.2526	1.07611	1.26005	0
LOC_Os12g01350		csAtPR5, putative, expressed	-6.19458	0.0127043	0	0	2.34727	50.3386	266.719	15.4878
LOC_Os04g42670		OsFBL19 - F-box domain and LRR containing protein, expressed	-6.86133	0.0127043	0	0	0.550287	1.08394	168.371	41.7271
LOC_Os05g11630		expressed protein	7.37347	0.0127734	0	27.0563	782.778	0	1.32708	0
LOC_Os03g58040		glutamate dehydrogenase protein, putative, expressed	5.5631	0.0128258	673.248	25.4834	282.115	5.91643	0	8.07538
LOC_Os02g57720		aquaporin protein, putative, expressed	5.14461	0.0128258	336.662	5851.58	1280.38	37.3799	114.523	4.8071
LOC_Os04g49680		DUF581 domain containing protein, expressed	-6.90412	0.0129291	0	0	0	91.035	3.79339	31.2081
LOC_Os05g12170		plant-specific domain TIGR01589 family protein, putative, expressed	-5.44566	0.0129373	18.5385	0	9.17803	140.318	1279.51	329.012
LOC_Os03g51920		peptidase, M50 family, putative, expressed	-6.55151	0.0129459	0	0	0	31.1735	30.7518	24.8933
LOC_Os06g42030		potassium transporter, putative, expressed	6.35881	0.0129801	7.75436	123.749	54.4301	0	0	1.11145
LOC_Os08g41250		signal recognition particle receptor subunit beta, putative, expressed	6.61013	0.0130039	3531.33	1.12252	128.55	0	3.62303	13.8184
LOC_Os06g05110		superoxide dismutase, chloroplast, putative, expressed	-7.17531	0.0130535	0	0.8862	0	0	349.825	48.4094
LOC_Os03g03949		electron carrier/ protein disulfide oxidoreductase, putative, expressed	-4.19536	0.0130556	4.09343	6.77787	9.2608	113.288	109.934	206.321
LOC_Os06g04350		expressed protein	-6.55111	0.0131381	0	0	1.12085	83.5781	2.64445	153.966
LOC_Os11g06900		amidase family protein, putative, expressed	-6.70963	0.0131381	0	0	0	62.5281	8.31988	31.8554
LOC_Os12g41670		expressed protein	5.8754	0.0131454	4383.01	59.4877	210.662	2.18614	1.3696	45.3145
LOC_Os02g29320		expressed protein	-6.88642	0.0131454	0	0	0	4.46653	95.5435	24.3665
LOC_Os06g11040		expressed protein	-6.23027	0.0131679	0	0	0.573524	16.7379	64.5274	31.7147
LOC_Os03g29960		DEK C terminal domain containing protein, expressed	-6.00106	0.0131684	0	0	8.12419	89.4557	511.338	295.502
LOC_Os02g44704		LYR motif containing protein, putative, expressed	-7.7118	0.0132311	0	0	0	0	219.738	126.656
LOC_Os06g13210		peptide transporter PTR2, putative, expressed	7.8355	0.0132549	0	361.423	139.211	0	0	0
LOC_Os12g10740		leucine-rich repeat family protein, putative, expressed	-6.8172	0.0133051	0	0	0	59.3131	3.98419	52.2559
LOC_Os09g38900		transposon protein, putative, unclassified, expressed	-7.82523	0.0133051	0	0	0	0	373.551	37.128
LOC_Os01g46080		GDSL-like lipase/acylhydrolase, putative, expressed	6.35216	0.0133079	1362.95	186.735	0.653635	3.95772	0	5.92567
LOC_Os03g12610		DNA polymerase I, putative, expressed	-5.76169	0.0133459	0	0	5.09696	164.185	177.67	111.991
LOC_Os11g36480		zinc knuckle domain containing protein, expressed	-7.37383	0.0133625	0	0	1.11645	0	609.616	59.6537
LOC_Os08g02460		expressed protein	-6.56948	0.0133752	0	0	0	17.8601	45.5148	25.7938
LOC_Os12g33100		guanylate kinase, putative, expressed	4.49007	0.0135227	3986.26	1544.34	1944.66	168.54	14.3433	91.3932
LOC_Os08g35160		heat shock protein DnaJ, putative, expressed	7.00335	0.0135352	156.359	0	496.87	0	0	1.82359
LOC_Os05g49610		ubiquitin carboxyl-terminal hydrolase, family 1, putative, expressed	-5.47821	0.0135352	30.5299	0	4.29102	800.015	1238.96	236.108
LOC_Os02g03700		expressed protein	5.69312	0.0135404	499.474	3002.53	3981.68	13.8793	0	79.7805
LOC_Os09g25310		26S proteasome non-ATPase regulatory subunit 9, putative, expressed	-7.18494	0.0135533	1.41294	0	0	435.868	0	193.303
LOC_Os05g03000		inner membrane protein alx, putative, expressed	-4.78986	0.0135751	0.810279	14.9002	6.23724	87.8837	385.791	287.858
LOC_Os03g53930		expressed protein	-6.01853	0.0136001	0	0	1.1959	82.1373	37.1887	29.9716
LOC_Os03g26930		OsSCP13 - Putative Serine Carboxypeptidase homologue, expressed	-7.86054	0.0136388	0	0	0	421.855	0	18.075
LOC_Os01g09252		WD domain, G-beta repeat domain containing protein, expressed	-6.13237	0.0136485	0	0	2.52845	145.215	8.87675	177.15
LOC_Os05g37930		expressed protein	-7.00786	0.0136929	0	0	0	45.0185	96.9459	1.52795
LOC_Os11g09170		hydrolase, acting on carbon-nitrogen, putative, expressed	-6.64078	0.0137248	0	0	0.627807	138.851	2.48452	38.8477
LOC_Os04g51560		WRKY68, expressed	7.09811	0.0137288	362.706	0	151.628	0	1.2604	0
LOC_Os11g38260		PAP fibrillin family domain containing protein, expressed	-5.79852	0.0137288	0	0	4.74838	72.6266	136.522	227.078
LOC_Os06g11330		OsMADS55 - MADS-box family gene with MIKCc type-box, expressed	-6.97996	0.0137543	0	0	0	4.27106	123.223	11.9568
LOC_Os01g03110		expressed protein	5.43918	0.0137984	268.307	4.88485	576.367	2.33026	1.43652	9.71878
LOC_Os05g44800		expressed protein	-6.81925	0.0137985	0	0	0	9.66435	11.1752	95.9407
LOC_Os12g02340		LTPL14 - Protease inhibitor/seed storage/LTP family protein precursor, expressed	-6.56489	0.0138056	0	0	0	14.5025	28.9208	45.8841
LOC_Os02g39740		psaB translation factor, putative, expressed	-6.60529	0.0138057	0	0	0	21.5534	14.2754	57.3355
LOC_Os03g47570		retrotransposon protein, putative, unclassified, expressed	-6.89585	0.0138057	0	0	0	5.67888	108.424	13.1274
LOC_Os10g41689		photosystem II D2 protein, putative, expressed	-4.03885	0.0138094	144.473	83.6641	59.1235	2316.89	959.19	2141.17
LOC_Os03g22610		peptidyl-tRNA hydrolase, mitochondrial precursor protein, putative, expressed	-5.49124	0.013828	5.30415	0.777617	0	260.614	39.0956	108.349
LOC_Os08g06490		pentatricopeptide, putative, expressed	-7.8265	0.0138425	0	0	0	0	399.337	23.6535
LOC_Os03g06230		galactose mutarotase-like, putative, expressed	-6.6529	0.0138766	0	0	0	11.0295	21.1822	66.0165
LOC_Os06g47640		OsCML29 - Calmodulin-related calcium sensor protein, expressed	5.64004	0.0139568	813.238	788.876	949.059	0	32.486	1.08466
LOC_Os03g15110		expressed protein	6.4188	0.0139633	0	4489.44	1871.59	1.17263	16.8264	19.0125
LOC_Os02g57750		protein binding protein, putative, expressed	-6.14546	0.0139633	1.99627	0	0	16.7063	46.129	182.818
LOC_Os07g17330		B12D protein, putative, expressed	6.49206	0.0139633	139.657	67.8023	2.96555	0	0	1.05745
LOC_Os08g04790		xylosyltransferase, putative, expressed	-7.6555	0.0139633	0	0	0	0	113.267	216.822
LOC_Os01g59520		cupin, RmlC-type, putative, expressed	-6.82993	0.0139866	0	0	0	16.7234	96.7292	5.74072
LOC_Os04g57630		phytosulfokine receptor precursor, putative, expressed	6.66915	0.0140593	154.514	1.30969	84.3081	0	0	0.961483
LOC_Os05g50710		late embryogenesis abundant protein, putative, expressed	5.88031	0.0140593	1871.53	7259.7	3994.91	0	5.08007	130.393
LOC_Os12g02640		cytochrome P450 72A1, putative, expressed	-6.92076	0.0140593	0	0	0	3.22626	109.055	19.4569
LOC_Os01g66030		OsMADS2 - MADS-box family gene with MIKCc type-box, expressed	6.772	0.0140593	0.868778	197.563	67.6539	0	0	0.944152
LOC_Os03g06139		ABC-2 type transporter domain containing protein, expressed	-5.90387	0.0140593	0	0	6.54581	346.597	63.1957	255.229
LOC_Os01g66600		rhodanese-like, putative, expressed	-6.85649	0.0140593	0	0	0	3.6915	24.4943	94.4083
LOC_Os01g64370		expressed protein	-6.02333	0.0140854	0.987338	0	0	78.5592	32.2483	19.4524
LOC_Os11g12810		sucrose-phosphate synthase, putative, expressed	-6.15962	0.0140854	3.68742	0	0	56.922	402.406	23.6621
LOC_Os07g39840		expressed protein	6.0766	0.0141686	6736.64	1.25853	1085.13	1.17318	31.8147	32.9207
LOC_Os02g32200		thioesterase family protein, putative, expressed	7.1483	0.0141686	125.652	0	393.787	0	0	1.15936
LOC_Os12g13880		retrotransposon protein, putative, unclassified, expressed	-6.83911	0.0141971	0.49791	0	0	3.44658	197.008	3.50311
LOC_Os12g37440		conserved hypothetical protein	7.03318	0.0142923	181.529	12.6147	3.37091	0	0	0
LOC_Os05g09230		transposon protein, putative, CACTA, En/Spm sub-class, expressed	6.50847	0.0143829	64.3521	34.2699	14.1647	0	0	0
LOC_Os01g43120		DEAD/DEAH box helicase, putative, expressed	-6.07614	0.0144036	0	1.2705	0	25.2466	11.7849	91.3572
LOC_Os03g20870		zinc finger, C3HC4 type domain containing protein, expressed	-7.62284	0.0144354	0	0	0	238.487	0	82.3173
LOC_Os01g56270		transposon protein, putative, CACTA, En/Spm sub-class, expressed	-7.61988	0.0145751	0	0	0	0	221.704	99.2851
LOC_Os05g48600		glycosyltransferase family 43 protein, putative, expressed	-6.03831	0.0145751	0	0	2.69239	116.148	11.2865	194.741
LOC_Os01g59790		ADP-ribosylation factor, putative, expressed	4.17355	0.0145824	1253.61	3616.35	5122.31	265.408	91.83	116.749
LOC_Os06g33820		transposon protein, putative, CACTA, En/Spm sub-class, expressed	6.20413	0.0145894	115.969	27.0266	13.4532	0	1.10443	0
LOC_Os01g69210		mannosyl-oligosaccharide glucosidase, putative, expressed	-4.92091	0.0146876	3.40774	24.9174	2.92251	110.371	948.265	155.852
LOC_Os12g18640		pentatricopeptide, putative, expressed	-7.26119	0.0147003	0	0	0.595188	0	271.461	96.4192
LOC_Os09g15880		retrotransposon protein, putative, Ty3-gypsy subclass, expressed	5.6576	0.0147179	9.4231	480.739	303.003	2.28867	0	7.8293
LOC_Os06g49140		ribosomal RNA large subunit methyltransferase J, putative, expressed	-6.83815	0.0147179	0	0	0	9.99503	104.776	6.9832
LOC_Os06g09870		retrotransposon protein, putative, unclassified, expressed	-7.68937	0.0147458	0	0	0	0	315.932	42.0441
LOC_Os02g51790		ribosomal protein L29, putative, expressed	-6.74728	0.0147593	0	0	0	4.22083	75.5616	30.5156
LOC_Os07g38940		ubiquitin-conjugating enzyme, putative, expressed	-6.76042	0.0147593	0	0	0	33.7396	3.80279	74.1756
LOC_Os10g41180		expressed protein	-5.77785	0.0148307	0	0	1.92333	56.2084	91.1646	35.9011
LOC_Os03g62630		ribosomal protein S6, putative, expressed	-6.06242	0.0148307	0	0	0.458595	27.0189	20.7989	42.1172
LOC_Os06g46700		expressed protein	-7.57773	0.0149137	0	0	0	0	147.573	158.475
LOC_Os07g49070		expressed protein	-6.37963	0.0150872	0	0	0.71143	36.2796	5.03994	108.462
LOC_Os04g42590		expressed protein	-6.43422	0.0150872	0	10.7231	0	30.0964	1625.96	220.516
LOC_Os02g27870		expressed protein	-5.05074	0.0151636	7.20729	66.5249	4.71698	596.12	2724.47	182.717
LOC_Os11g28340		ER lumen protein retaining receptor, putative, expressed	-6.0857	0.0151636	0	0	3.79664	17.9578	396.286	69.7968
LOC_Os02g32250		retrotransposon protein, putative, unclassified, expressed	-5.37306	0.0151961	1.18543	0	0.747474	60.7675	17.8278	46.2413
LOC_Os02g16100		xa1, putative, expressed	-6.14512	0.0151961	0	0	6.04636	671.437	107.297	26.7833
LOC_Os05g49770		CTP synthase, putative, expressed	4.93437	0.0151961	897.377	1842.7	1005.89	13.777	1.21553	78.2033
LOC_Os06g45020		STRUBBELIG-RECEPTOR FAMILY 3 precursor, putative, expressed	-4.15869	0.0151961	35.8141	50.1392	10.2957	588.324	970.658	443.277
LOC_Os07g01904		expressed protein	-4.82229	0.0152286	5.04384	109.022	251.934	7577.38	3215.73	2548.9
LOC_Os07g05380		ATPase BadF/BadG/BcrA/BcrD type, putative, expressed	-5.7036	0.0152286	0	0	6.14146	124.61	170.938	228.229
LOC_Os04g36750		hsp20/alpha crystallin family protein, putative, expressed	-7.55383	0.015268	0	0	0	0	162.209	137.564
LOC_Os02g05680		apoptosis-inducing factor 2, putative, expressed	7.82676	0.015268	0	494.893	34.1463	0	0	0
LOC_Os02g57020		YCF37, putative, expressed	-6.63784	0.015268	0	0	0	44.5048	5.36241	48.9598
LOC_Os03g46400		UDP-glucoronosyl and UDP-glucosyl transferase domain containing protein, expressed	-7.57933	0.015268	0	0	0	0	223.567	87.2162
LOC_Os02g58790		cell division inhibitor, putative, expressed	-6.1323	0.0153135	0	0	6.05801	95.0342	665.005	30.1616
LOC_Os12g23150		4-nitrophenylphosphatase-like, putative, expressed	-6.2051	0.0153282	0	0	0.555467	72.7418	27.9477	10.8576
LOC_Os09g35940		cytochrome P450, putative, expressed	6.65845	0.0154345	5.1222	91.9651	37.3598	0	0	0
LOC_Os02g07350		inositol-1-monophosphatase, putative, expressed	-5.68906	0.0154401	0	0	3.04525	90.9603	133.552	42.2913
LOC_Os05g47550		ANTH/ENTH domain containing protein, putative, expressed	4.10478	0.0154508	1850.59	1910.69	5568.38	145.758	81.5595	239.423
LOC_Os02g15950		OsFBK5 - F-box domain and kelch repeat containing protein, expressed	-5.86465	0.015518	0	1.27733	7.24788	173.713	657.641	6.40548
LOC_Os02g06640		ubiquitin family protein, putative, expressed	4.54259	0.0155364	523.651	2981.34	2099.65	35.1651	143.802	16.1323
LOC_Os07g18080		transposon protein, putative, CACTA, En/Spm sub-class, expressed	7.0573	0.0155974	4.13955	280.399	0.598858	0.47899	0	0
LOC_Os06g40780		MONOCULM 1, putative, expressed	-6.90918	0.0156366	0	0	0	51.3501	81.1235	1.19163
LOC_Os09g36670		peptidyl-prolyl cis-trans isomerase, putative, expressed	-7.66059	0.0156366	0	0	0	0	325.35	30.1341
LOC_Os10g35930		OsPLIM2c - LIM domain protein, putative actin-binding protein and transcription factor, expressed	-6.01542	0.0156697	0	0	6.38617	577.974	128.94	38.9947
LOC_Os09g15250		retrotransposon protein, putative, unclassified, expressed	-6.52835	0.0156697	0	0	0	9.006	35.2086	44.238
LOC_Os01g53294		respiratory burst oxidase protein B, putative, expressed	6.29672	0.0156706	36.6058	1663.74	259.727	0	0	12.6781
LOC_Os01g08500		transposon protein, putative, Pong sub-class, expressed	-6.15697	0.0156706	0	1.1906	0	119.021	10.8214	11.3644
LOC_Os07g26000		OsFBX235 - F-box domain containing protein, expressed	-6.65115	0.0156706	0	0	0	73.0113	21.3102	6.50262
LOC_Os12g06490		STE_PAK_Ste20_Slob_Wnk.6 - STE kinases include homologs to sterile 7, sterile 11 and sterile 20 from yeast, expressed	4.75153	0.015705	321.435	175.061	1478.59	25.4607	2.54882	29.4186
LOC_Os03g37960		acyl CoA binding protein, putative, expressed	4.94826	0.015705	379.229	42.8336	677.003	6.38848	1.1647	19.3762
LOC_Os06g39906		homeobox domain containing protein, expressed	-6.00955	0.0157063	0	0	19.6396	1216.62	414.943	615.275
LOC_Os08g33400		expressed protein	-7.53397	0.0157063	0	0	0	0	196.349	100.266
LOC_Os04g46050		Alg9-like mannosyltransferase protein, putative, expressed	-5.66089	0.0157367	0	1.27248	1.19481	126.517	5.31583	60.6235
LOC_Os05g03900		WRKY109, expressed	4.30757	0.0157559	251.264	263.28	637.789	18.3227	4.23771	26.139
LOC_Os12g17070		radical SAM enzyme, putative, expressed	-7.51631	0.0157957	0	0	0	0	131.027	159.026
LOC_Os10g33190		expressed protein	-6.83763	0.0158307	0	0	0	10.0115	4.8006	109.322
LOC_Os02g13300		mitochondrial carrier protein, putative, expressed	7.72366	0.0158705	32.0175	0	439.968	0	0	0
LOC_Os10g33800		lactate/malate dehydrogenase, putative, expressed	4.27348	0.0158705	4701.15	9565.54	1536	116.799	405.906	165.099
LOC_Os02g03340		RNA polymerase II transcription factor B subunit 4, putative, expressed	-5.89178	0.0158907	0	0	1.72918	68.2806	20.5151	88.9849
LOC_Os03g20530		DUF630/DUF632 domains containing protein, putative, expressed	4.65455	0.015893	4615.58	6211.16	1155.97	11.4467	131.361	235.733
LOC_Os03g60370		histidine acid phosphatase, putative, expressed	-7.71388	0.015893	0	0	0	0	376.645	14.7337
LOC_Os08g01110		expressed protein	-6.21884	0.015893	0	0	3.59402	215.219	3.64134	308.565
LOC_Os03g29830		expressed protein	-7.51482	0.0159033	0	0	0	0	105.715	185.243
LOC_Os07g13590		expressed protein	-6.60655	0.0159188	0	0	0	5.07707	44.2067	47.4326
LOC_Os12g07350		tRNA nucleotidyltransferase/polyA polymerase family protein, putative, expressed	-6.76816	0.0159518	0	0	0	2.13901	47.5548	65.5573
LOC_Os06g29810		lectin protein kinase family protein, putative, expressed	-7.50997	0.0159668	0	0	0	0	184.428	105.359
LOC_Os12g04210		mitochondrial glycoprotein, putative, expressed	6.72115	0.0159787	304.923	0	2427.64	1.29016	0	9.19451
LOC_Os12g03260		MATE efflux family protein, putative, expressed	6.57834	0.0160116	0	201.823	557.511	0	2.53735	1.04062
LOC_Os12g07300		N-acetyltransferase 10, putative, expressed	4.59578	0.0160116	1195.22	105.461	349.14	27.5892	5.0668	22.0516
LOC_Os06g09450		sucrose synthase, putative, expressed	4.23233	0.0160116	2094.11	11328.9	8203.43	382.249	468.258	122.576
LOC_Os07g36880		expressed protein	-6.75136	0.0160116	0	0	0	94.8715	13.1338	5.27093
LOC_Os02g02540		glutamate receptor, putative, expressed	7.63552	0.0160116	188.765	236.269	0	0	0	0
LOC_Os07g12910		PHD finger protein, putative, expressed	6.87993	0.0160197	130.729	41.2262	1.35573	0	0	0
LOC_Os02g18850		OsPOP5 - Putative Prolyl Oligopeptidase homologue, expressed	6.54148	0.0160197	90.0721	14.2153	15.5018	0	0	0
LOC_Os11g17430		retrotransposon protein, putative, unclassified, expressed	-6.90488	0.0160322	0	0	0	4.30324	123.234	6.98158
LOC_Os10g27980		transmembrane amino acid transporter protein, putative, expressed	-6.07694	0.0162012	0	1.24852	0.690643	171.972	1.29288	52.5624
LOC_Os02g14059		ribosomal protein L5, putative, expressed	7.20585	0.0162332	334.544	4624.02	0	0	0	8.56052
LOC_Os01g51190		expressed protein	-6.65483	0.0162406	0	0	0	21.0943	5.34628	75.8433
LOC_Os01g71720		amino acid permease family protein, putative, expressed	-6.7106	0.0163546	0	0	0	40.9437	2.72476	65.1411
LOC_Os02g51860		dehydration response related protein, putative, expressed	7.19377	0.0163748	0	39.6652	522.71	1.06968	0	0
LOC_Os05g30160		expressed protein	7.61529	0.0163807	247.073	171.055	0	0	0	0
LOC_Os02g54640		glutamate receptor, putative, expressed	-6.44612	0.0163813	0	0	0	12.173	28.1579	41.8153
LOC_Os08g35420		photosynthetic reaction center protein, putative, expressed	-3.77092	0.0163845	37.6423	50.9229	51.6972	620.163	728.907	801.627
LOC_Os03g60010		transposon protein, putative, CACTA, En/Spm sub-class, expressed	6.0982	0.0164859	1158.06	2450.81	1122.09	0	0	37.5331
LOC_Os05g33820		lipase, putative, expressed	-6.41199	0.016508	0	0	0	15.6912	38.8162	24.8764
LOC_Os05g43582		tRNA methyltran, putative, expressed	-6.66788	0.016508	0	0	0	84.2814	7.0721	12.8254
LOC_Os02g17320		uridine/cytidine kinase-like 1, putative, expressed	7.07813	0.0165484	57.8822	498.005	0	0	1.24138	0
LOC_Os11g31810		expressed protein	-5.82233	0.016574	0	0	12.7813	357.702	602.638	265.09
LOC_Os03g11310		PPR repeat domain containing protein, putative, expressed	-6.83812	0.0165865	0	0	0	79.387	1.29652	45.1415
LOC_Os01g39270		NAD binding domain of 6-phosphogluconate dehydrogenase containing protein, expressed	-6.6778	0.0166041	0	0	0	83.6872	5.22614	16.5533
LOC_Os08g43050		disease resistance protein RGA2, putative, expressed	7.61633	0.0166422	44.3992	0	376.981	0	0	0
LOC_Os08g39380		beta 1,2-xylosyltransferase, putative, expressed	-6.59933	0.0166975	0	0	0	64.8952	5.21146	26.8805
LOC_Os02g49590		ASC1, putative, expressed	-6.34121	0.0167223	0	0.876936	0	9.01482	4.62809	130.767
LOC_Os03g58800		ATPase, putative, expressed	7.59311	0.0168497	144.078	267.546	0	0	0	0
LOC_Os07g46400		expressed protein	-6.33545	0.0168617	1.98313	0	1.28092	160.724	0	386.424
LOC_Os01g74580		dnaJ homolog subfamily C member, putative, expressed	-5.89179	0.0169462	1.3265	0	2.55928	356.319	1.47862	47.2549
LOC_Os01g25600		tetratricopeptide repeat domain containing protein, expressed	-6.00735	0.0169462	0	0	20.639	287.453	1398.69	692.164
LOC_Os06g01340		CCT/B-box zinc finger protein, putative, expressed	-6.91023	0.0169488	0	0	0	8.80785	2.57836	125.903
LOC_Os04g52500		lecithine cholesterol acyltransferase, putative, expressed	-6.60437	0.0170055	0	0	0	5.48069	21.2954	71.1906
LOC_Os05g01030		phospholipid-transporting ATPase, putative, expressed	-7.44367	0.0170647	0	0	0	199.519	0	73.7687
LOC_Os06g10760		emp24/gp25L/p24 family protein, putative, expressed	-5.54746	0.0170699	0.687628	0.914169	0	19.4689	72.5643	17.5358
LOC_Os04g46610		PAP fibrillin family domain containing protein, expressed	-5.77365	0.0170699	4.53983	0	0	52.6311	85.2172	276.135
LOC_Os08g39640		cytochrome P450, putative, expressed	-6.32168	0.0170699	0.810698	0	0	2.16499	30.0267	121.283
LOC_Os12g08820		growth regulator related protein, putative, expressed	-7.53999	0.0170699	0	0	0	0	282.175	33.1958
LOC_Os05g02150		expressed protein	6.64032	0.0171612	93.0135	39.2971	3.19463	0	0	0
LOC_Os09g24320		2-oxo acid dehydrogenases acyltransferase domain containing protein, expressed	-6.02	0.0171862	0	1.58266	0	7.14325	105.285	65.8439
LOC_Os02g38240		rhodanese family protein, putative, expressed	-5.95547	0.017225	0	0	14.2972	1114.21	260.4	203.983
LOC_Os12g07650		OsGrx_S16 - glutaredoxin subgroup II, expressed	-5.69637	0.0172813	0	0	3.93058	153.458	161.008	30.8557
LOC_Os01g20120		expressed protein	5.00795	0.0173209	1459.87	1271.16	40.3573	2.45903	42.1087	19.2385
LOC_Os03g42710		WD-40 repeat family protein, putative, expressed	-6.36762	0.017447	0	0	0	31.9284	29.6512	15.0654
LOC_Os03g17450		nucleotide binding protein, putative, expressed	-5.59774	0.0174947	0	1.07066	5.93305	405.337	9.92827	124.098
LOC_Os03g41229		expressed protein	-7.44939	0.0174947	0	0	0	51.5487	0	228.12
LOC_Os07g01740		cysteine protease, putative, expressed	5.67523	0.0176189	1.28056	2580.47	109.941	17.0557	8.58167	7.19928
LOC_Os01g32364		Os1bglu1 - beta-mannosidase/glucosidase homologue, expressed	-6.51742	0.0176512	0	0	0	13.1205	10.8408	65.9758
LOC_Os01g19010		retrotransposon protein, putative, unclassified, expressed	-6.79064	0.0177003	0	0	0	107.97	10.0579	3.40932
LOC_Os01g48640		expressed protein	-7.61161	0.0177126	0	0	0	0	346.887	12.2129
LOC_Os04g07570		retrotransposon protein, putative, Ty3-gypsy subclass, expressed	7.60942	0.0177823	403.286	0	26.402	0	0	0
LOC_Os08g40620		rabGAP/TBC domain-containing protein, putative, expressed	-5.93423	0.0177906	0	0	3.04828	161.73	7.74416	172.359
LOC_Os06g15500		retrotransposon protein, putative, unclassified, expressed	-6.44462	0.0178674	0	0	0	23.6348	50.8428	9.12107
LOC_Os01g55290		PPR repeat domain containing protein, putative, expressed	-6.42876	0.018105	0	0	0	17.0051	53.2328	12.1754
LOC_Os02g15980		expressed protein	-7.39712	0.0181147	0	0	0	0	181.232	82.414
LOC_Os10g20940		retrotransposon protein, putative, Ty3-gypsy subclass	6.487	0.0181608	8.12815	87.7002	20.7756	0	0	0
LOC_Os03g54870		NLI interacting factor-like phosphatase, putative, expressed	-7.5041	0.0182595	0	0	0	0	284.705	25.2088
LOC_Os05g49130		16S rRNA processing protein RimM containing protein, expressed	-7.4017	0.0182897	0	0	0	55.0585	0	211.485
LOC_Os01g13320		pectinesterase, putative, expressed	6.95174	0.0182987	0	47.6172	443.131	0	1.2604	0
LOC_Os01g20090		transposon protein, putative, CACTA, En/Spm sub-class, expressed	6.66194	0.0182987	123.59	6.07451	11.1846	0	0	0
LOC_Os06g01972		auxin-induced protein 5NG4, putative, expressed	6.65029	0.0182987	221.165	0	219.365	0	1.74342	0
LOC_Os07g28800		heat shock protein DnaJ, putative, expressed	-6.32786	0.0183062	0	1.17651	0	1.11295	175.316	15.0524
LOC_Os06g27770		isoflavone reductase homolog IRL, putative, expressed	-5.33245	0.0183472	3.22182	0	0.662161	25.9037	26.6566	185.933
LOC_Os10g02350		transmembrane 9 superfamily member, putative, expressed	-7.36494	0.0183611	0	0	0	0	123.839	129.916
LOC_Os10g13670		Zinc finger, C3HC4 type domain containing protein, expressed	4.02323	0.0184634	5828.4	8429.79	2097.38	455.611	262.302	149.38
LOC_Os12g03400		expressed protein	-6.34974	0.018537	0	0	0	39.3363	22.7723	13.9953
LOC_Os08g05810		DEAD-box ATP-dependent RNA helicase, putative, expressed	7.56045	0.018625	63.7433	348.02	0	0	0	0
LOC_Os03g44840		choline transporter-related, putative, expressed	-6.73101	0.0186726	0	0	0	6.31184	5.54721	103.648
LOC_Os07g43770		expressed protein	5.79288	0.0186726	4960.01	618.912	711.801	0	65.5758	1.78978
LOC_Os12g43340		actin-depolymerizing factor, putative, expressed	4.68595	0.0186726	211.316	90.1488	729.826	21.8152	1.63182	7.80722
LOC_Os05g05450		MA3 domain containing protein, expressed	-7.35016	0.0186726	0	0	0	0	128.057	122.442
LOC_Os09g39240		expressed protein	-7.35122	0.0186726	0	0	0	176.652	0	74.3684
LOC_Os12g31370		DNA repair protein Rad51, putative, expressed	-7.37349	0.0186726	0	0	0	202.007	0	57.2436
LOC_Os01g74350		soluble inorganic pyrophosphatase, putative, expressed	5.18419	0.0186839	4710.7	3615.22	124.6	1.91934	125.412	36.8528
LOC_Os02g34460		40S ribosomal protein S10, putative, expressed	-6.79087	0.0186839	0	0.870911	0	0	53.1042	218.199
LOC_Os08g39170		expressed protein	-6.85167	0.0186839	0	0	0	14.7007	1.40924	115.972
LOC_Os06g01790		expressed protein	-7.5106	0.0186839	0	0	0	302.735	0	15.3613
LOC_Os05g02790		KIP1, putative, expressed	4.46097	0.0187537	316.774	129.432	439.104	16.0412	1.23886	15.278
LOC_Os11g09820		expressed protein	6.56998	0.0188608	3.25689	33.7611	91.3158	0	0	0
LOC_Os05g10940		metal cation transporter, putative, expressed	5.63861	0.0188671	965.565	76.5257	39.3403	0	11.8659	1.74403
LOC_Os05g09380		AR791, putative, expressed	5.12684	0.0188671	5.7485	1395.16	309.878	6.14142	8.84695	19.9799
LOC_Os02g01280		T-complex protein, putative, expressed	6.34388	0.0189072	1625.85	5.04476	471.127	0	0	12.1724
LOC_Os02g52450		regulator of ribonuclease, putative, expressed	-6.51964	0.0189072	0	0	0	12.8976	7.80044	71.0501
LOC_Os01g52864		transmembrane protein, putative, expressed	-6.37584	0.0189123	0	0	0	48.8885	14.4215	15.3464
LOC_Os12g38720		expressed protein	7.57205	0.0189383	0	30.6655	391.108	0	0	0
LOC_Os03g32314		allene oxide cyclase 4, chloroplast precursor, putative, expressed	4.4407	0.0189453	6802.22	905.891	551.795	78.6178	157.491	73.2503
LOC_Os11g42770		Leucine Rich Repeat family protein, expressed	6.03078	0.0189641	10.3735	569.579	153.916	0	0	6.05362
LOC_Os12g32930		expressed protein	6.86075	0.0189993	191.852	0	177.091	0	0	1.06308
LOC_Os12g41930		SRP40, C-terminal domain containing protein, expressed	4.79935	0.0189993	44.8201	606.639	365.229	20.5034	1.18483	6.14776
LOC_Os04g59600		pentatricopeptide, putative, expressed	-6.91504	0.0190153	0	0	0.925549	233.762	0	122.723
LOC_Os06g03850		impaired sucrose induction 1, putative, expressed	-5.66485	0.0190567	0	0	7.99568	351.043	241.491	85.8423
LOC_Os05g41030		LTPL67 - Protease inhibitor/seed storage/LTP family protein precursor, expressed	-6.92232	0.019074	0	0	0	2.33531	3.93956	139.454
LOC_Os07g03900		lectin-like receptor kinase, putative, expressed	-7.36646	0.019074	0	0	0	215.082	0	45.4756
LOC_Os05g46710		expressed protein	-7.5307	0.019074	0	0	0	0	322.334	11.4251
LOC_Os08g42640		zinc finger, C3HC4 type domain containing protein, expressed	7.0044	0.019121	74.814	1138.61	0	0	0	2.83221
LOC_Os11g32160		expressed protein	-7.36012	0.0191405	0	0	0	0	56.7216	202.212
LOC_Os09g06464		CCT/B-box zinc finger protein, putative, expressed	-5.59009	0.0191464	0	0	7.281	220.106	250.275	101.163
LOC_Os08g11060		retrotransposon protein, putative, Ty3-gypsy subclass	7.3868	0.0192086	72.3929	0	263.374	0	0	0
LOC_Os08g06540		expressed protein	6.30374	0.019286	14.8985	20.4906	61.6887	0	0	0
LOC_Os09g12560		ferrochelatase-2, chloroplast precursor, putative, expressed	6.44679	0.0192903	0	214.953	898.126	0	1.34252	4.33347
LOC_Os04g52330		expressed protein	-5.5954	0.0192977	0	0	5.85631	180.097	59.6685	228.169
LOC_Os03g46710		expressed protein	4.93617	0.0193308	13791.8	1219.63	214.264	38.8765	167.037	163.474
LOC_Os04g01310		serine/threonine-protein kinase receptor precursor, putative, expressed	6.59101	0.0196366	5458.82	1232.77	0	0	12.4011	15.272
LOC_Os04g33420		DNA-binding protein S1FA, putative, expressed	7.37187	0.0196366	0	156.031	176.455	0	0	0
LOC_Os11g20480		expressed protein	6.68529	0.0196366	87.6508	0	375.574	1.68131	0	0
LOC_Os11g05090		peptidyl-prolyl isomerase, putative, expressed	-6.50157	0.0196366	0	1.36241	2.23554	0	717.324	39.3655
LOC_Os12g02270		transposon protein, putative, unclassified, expressed	-6.86205	0.0196443	0.574119	0	0	87.9647	156.698	0
LOC_Os02g22110		expressed protein	-7.28504	0.0197329	0	0	0	159.063	0	77.068
LOC_Os02g53070		HYS1, putative, expressed	-7.34097	0.0197329	0	0	0	0	206.785	49.404
LOC_Os08g30010		retrotransposon protein, putative, Ty3-gypsy subclass, expressed	5.62832	0.0197329	125.034	7.82882	28.4205	1.02232	0	0.977578
LOC_Os07g36150		formin-like protein 3 precursor, putative, expressed	-7.30169	0.0197406	0	0	0	76.4311	165.68	0
LOC_Os06g24200		transposon protein, putative, CACTA, En/Spm sub-class, expressed	-5.91603	0.0199913	1.72261	0	0	142.574	29.6854	12.5279
LOC_Os07g49510		expressed protein	-6.32399	0.0199913	0	0	0	30.2255	35.7396	9.51277
LOC_Os05g04160		pentatricopeptide containing protein, putative, expressed	-7.30579	0.0199913	0	0	0	193.043	0	51.7307
LOC_Os05g31690		expressed protein	4.33746	0.019999	12058.5	1228.8	4662.4	160.902	471.446	98.6144
LOC_Os03g03724		expressed protein	-5.51262	0.0200306	43.1837	0	1.62803	1085.97	1891.92	212.224
LOC_Os05g50350		MYB family transcription factor, putative, expressed	6.7243	0.0200306	349.485	0	80.7577	0	0	1.46759
LOC_Os02g37800		lecithin:cholesterol acyltransferase, putative, expressed	7.47729	0.0200478	0	347.405	36.8306	0	0	0
LOC_Os12g38370		RALFL41 - Rapid ALkalinization Factor RALF family protein precursor, expressed	-6.20296	0.0200882	0	0	0.465386	92.4709	7.12931	9.75631
LOC_Os07g41160		protein of unknown function DUF1675 domain containing protein, expressed	-7.35537	0.0201383	0	0	0	0	231.042	33.9233
LOC_Os01g50340		transposon protein, putative, unclassified, expressed	-6.05137	0.0201734	0	0	1.25654	24.2634	138.839	7.72681
LOC_Os07g46320		uncharacterized UPF0114 domain containing protein, expressed	-6.65969	0.0202165	0	0	0	92.8676	2.58912	13.5684
LOC_Os04g31924		nodulin, putative, expressed	5.6608	0.0202493	5865.05	2.6709	2514.86	18.0679	2.05924	81.0571
LOC_Os04g36850		ORG4, putative, expressed	-7.26272	0.0202493	0	0	0	0	120.512	111.598
LOC_Os03g55630		expressed protein	-6.79871	0.0202933	0.579652	0	0	113.225	0	116.943
LOC_Os06g02000		adenylate kinase, putative, expressed	5.22198	0.0202934	87.1729	740.958	363.645	0	3.68795	18.4593
LOC_Os11g05160		DNA binding protein, putative, expressed	-7.26581	0.020404	0	0	0	0	152.797	81.3945
LOC_Os12g08770		photosystem I reaction center subunit N, chloroplast precursor, putative, expressed	-3.9086	0.0204981	99.0463	434.667	251.638	4836.77	5825.47	2896.23
LOC_Os02g16630		tryptophan biosynthesis protein trpCF, putative, expressed	-6.32886	0.0205689	0	0	0	35.1179	33.4837	7.80133
LOC_Os05g02754		expressed protein	7.41772	0.0205914	330.96	0	28.9317	0	0	0
LOC_Os04g52000		protein phosphatase 2C, putative, expressed	-7.2461	0.0206296	0	0	0	0	101.273	127.663
LOC_Os03g49770		oxysterol-binding protein, putative, expressed	4.54364	0.0206296	3876.63	2703.2	941.409	100.307	4.98842	151.022
LOC_Os01g09030		2-aminoethanethiol dioxygenase, putative, expressed	-6.17711	0.0206521	0	0	0.562456	79.4272	32.2857	3.31863
LOC_Os02g47030		expressed protein	-6.87732	0.0207275	0	0	0	133.245	1.33692	6.27622
LOC_Os02g37580		fimbrin-like protein 2, putative, expressed	-7.30519	0.0207506	0	0	0	216.552	0	33.6812
LOC_Os12g27270		transposon protein, putative, CACTA, En/Spm sub-class, expressed	5.77029	0.0207534	19.5397	836.052	4.91356	4.58022	0	4.35574
LOC_Os03g25620		LTV1, putative, expressed	5.47828	0.0208739	1259.79	270.051	192.398	0.727604	0	24.1443
LOC_Os02g45250		homeobox and START domains containing protein, putative, expressed	-6.34619	0.0208739	0	0	0	13.5873	11.3883	53.1248
LOC_Os02g42810		oxidoreductase, short chain dehydrogenase/reductase family domain containing protein, expressed	-6.53038	0.0209271	0	0	0	14.7603	3.96884	76.6538
LOC_Os11g27430		NB-ARC domain containing protein, expressed	-7.35815	0.0209311	0	0	0	253.619	0	18.5871
LOC_Os01g68200		expressed protein	-7.34402	0.0210628	0	0	0	247.26	0	20.1089
LOC_Os03g17410		expressed protein	3.78725	0.0211806	2327.72	742.368	1045.83	84.803	88.3186	89.3611
LOC_Os07g31884		MATE efflux family protein, putative, expressed	-5.66731	0.0212298	1.29	0	0	20.8553	53.8636	41.3753
LOC_Os06g06190		uncharacterized protein ycf45, putative, expressed	-4.94714	0.0212304	0	6.74749	18.0348	455.859	226.406	363.304
LOC_Os02g47744		MYB family transcription factor, putative, expressed	3.99605	0.0213343	14076.1	18463	9665.86	253.016	1508.14	511.406
LOC_Os03g18220		pyruvate decarboxylase isozyme 2, putative, expressed	-4.99446	0.0213343	7.02464	0	0.600826	144.061	77.0907	120.387
LOC_Os03g14060		retrotransposon protein, putative, Ty1-copia subclass, expressed	-6.32932	0.0213343	0	0	0	7.2958	24.7397	47.5231
LOC_Os10g40110		GTP binding protein, putative, expressed	7.4061	0.0213443	337.689	0	22.7008	0	0	0
LOC_Os01g55480		transposon protein, putative, CACTA, En/Spm sub-class, expressed	-5.86808	0.0214018	0	2.70214	0	205.463	14.0741	35.0944
LOC_Os07g11070		DUF630/DUF632 domains containing protein, putative, expressed	5.91237	0.0214332	29.4407	17.0882	341.275	0	3.62939	0
LOC_Os06g39624		transposon protein, putative, Pong sub-class, expressed	-6.36939	0.0215824	0	0	0	54.4597	6.3751	19.7969
LOC_Os07g49230		ubiquitin-activating enzyme, putative, expressed	5.93261	0.0216099	6.94405	101.734	394.368	4.51591	0	0
LOC_Os04g39140		acetyltransferase, GNAT family, putative, expressed	-7.18138	0.0216986	0	0	0	119.209	0	94.9988
LOC_Os03g61640		ZOS3-23 - C2H2 zinc finger protein, expressed	-5.78814	0.0218373	0	44.0994	4.67789	4296.61	317.48	61.4706
LOC_Os09g31180		ribosomal protein L6, putative, expressed	4.53324	0.0218941	585.045	5275.88	272.302	112.236	62.5817	35.2606
LOC_Os01g60780		solute carrier family 35 member E3, putative, expressed	-7.27129	0.0221011	0	0	0	220.653	0	25.5911
LOC_Os07g07290		expressed protein	6.74496	0.0221011	148.809	1.23455	13.4071	0	0	0
LOC_Os04g58200		protochlorophyllide reductase A, chloroplast precursor, putative, expressed	6.38233	0.0221011	142.825	205.232	0	0.811793	0	1.04252
LOC_Os04g32000		expressed protein	-6.61554	0.0221011	0	0	0	0.995066	49.3064	56.2222
LOC_Os12g21470		retrotransposon protein, putative, unclassified, expressed	-5.75605	0.0223238	0.825549	0	0	36.6275	9.20683	44.4076
LOC_Os12g23280		heavy metal-associated domain containing protein, expressed	4.04977	0.0223749	740.244	141.479	246.085	26.3795	20.4511	11.1526
LOC_Os11g34350		ATP-binding cassette sub-family E member 1, putative, expressed	4.42628	0.0223957	9415.16	2366.2	832.754	83.1773	55.1964	334.572
LOC_Os12g16200		glutathione synthetase, chloroplast precursor, putative, expressed	-6.29971	0.0223957	0	0	0	48.3995	8.25114	18.7407
LOC_Os09g20550		zinc finger protein-related, putative, expressed	-6.49352	0.0223957	0	0	0	21.6408	2.66992	68.836
LOC_Os11g03050		cytidylyltransferase domain containing protein, expressed	-5.64106	0.022463	0	1.34184	0	13.9668	35.6932	39.8481
LOC_Os10g40830		metalloendoproteinase 1 precursor, putative, expressed	-5.99111	0.0225552	0	0	0.468096	4.35762	44.5774	41.6782
LOC_Os06g49080		zinc finger C-x8-C-x5-C-x3-H type family protein, expressed	-6.58662	0.0225655	0	0	0	1.09999	59.3434	43.2401
LOC_Os11g06180		nodulation-signaling pathway 2 protein, putative, expressed	-5.9516	0.0226735	0	0	1.81809	11.986	197.984	12.7815
LOC_Os05g43170		calreticulin precursor protein, putative, expressed	4.23711	0.0226879	130.748	678.224	421.547	34.0439	4.59825	15.3832
LOC_Os04g44800		expressed protein	-6.38488	0.0226879	0	0	0	27.1978	3.89847	51.8584
LOC_Os08g35930		OsFBL50 - F-box domain and LRR containing protein, expressed	-7.32997	0.0227688	0	0	0	263.459	0	10.753
LOC_Os03g53720		SRPK4, putative, expressed	4.23536	0.0227688	3846.13	2479.18	1445.28	24.1197	54.7687	263.305
LOC_Os03g49490		expressed protein	-5.65595	0.0227688	0	2.45726	0	69.5393	15.5748	102.384
LOC_Os03g50080		peptidyl-prolyl cis-trans isomerase, FKBP-type, putative, expressed	-6.92221	0.0227688	0	0	0.580591	0	26.9311	256.752
LOC_Os02g55560		protein phosphatase 2C, putative, expressed	-6.68447	0.0227858	0.724439	0	0	166.225	72.6868	0
LOC_Os06g05660		NAP domain containing protein, putative, expressed	4.17457	0.0228084	1173.76	288.02	205.69	12.6687	18.8899	45.7402
LOC_Os10g20160		serine/threonine-protein kinase receptor precursor, putative, expressed	-6.17637	0.0230419	0	0	0	14.2658	23.1344	29.2396
LOC_Os02g30900		protein kinase domain containing protein, expressed	6.25488	0.0230419	785.157	0	168.478	0	4.91596	0.91988
LOC_Os02g02770		PPR repeat domain containing protein, putative, expressed	-5.80515	0.0231085	0	2.25094	0	155.822	39.6463	9.7359
LOC_Os07g11490		expressed protein	6.1018	0.0231488	217.4	1.51966	111.4	0	0	2.47346
LOC_Os01g48980		GPI transamidase component family protein, putative, expressed	-4.6857	0.0232309	1.80172	3.76364	2.96372	13.4312	239.41	31.7754
LOC_Os10g37640		HIT zinc finger domain containing protein, expressed	-5.95324	0.0232322	0	0	0.567201	7.75328	20.9859	65.4527
LOC_Os06g37430		expressed protein	6.30426	0.0232445	510.338	143.135	0	0	1.46698	2.31305
LOC_Os11g47320		protein transporter, putative, expressed	6.25407	0.0232709	1464.27	0	544.003	0	2.35818	9.74657
LOC_Os07g08440		BHLH transcription factor, putative, expressed	-5.49877	0.0232709	0	44.6421	3.90859	1145.41	2250.8	90.086
LOC_Os09g02600		conserved hypothetical protein	7.12606	0.0232713	0	2.49645	319.229	0.340187	0	0
LOC_Os12g43630		lactate/malate dehydrogenase, putative, expressed	4.91636	0.0233352	2798.1	228.208	334.644	72.051	3.32409	6.04525
LOC_Os05g34600		no apical meristem protein, putative, expressed	-6.21136	0.0233352	0	0	0	37.6356	21.2103	10.47
LOC_Os04g54410		expressed protein	-5.24233	0.0233521	0.882224	0	24.3173	621.141	605.749	197.766
LOC_Os04g16804		uncharacterized protein ycf73, putative, expressed	-6.28428	0.023365	0	0	0	36.9626	5.50849	32.5566
LOC_Os07g25006		uncharacterized protein ycf73, putative, expressed	-6.28428	0.023365	0	0	0	36.9626	5.50849	32.5566
LOC_Os08g15252		uncharacterized protein ycf73, putative, expressed	-6.28428	0.023365	0	0	0	36.9626	5.50849	32.5566
LOC_Os10g21366		uncharacterized protein ycf73, putative, expressed	-6.28428	0.023365	0	0	0	36.9626	5.50849	32.5566
LOC_Os03g36220		retrotransposon protein, putative, unclassified, expressed	-5.81308	0.023365	0	0	0.650913	45.9057	28.4368	13.0098
LOC_Os02g15310		RNA recognition motif containing protein, expressed	-6.06902	0.023365	0	0	4.17586	4.47445	39.0016	535.359
LOC_Os02g03600		dnaJ domain containing protein, expressed	-6.27561	0.0233884	0	0	0	6.43577	23.2826	44.7077
LOC_Os10g24970		expressed protein	-7.28461	0.0234377	0	0	0	0	248.285	13.5192
LOC_Os06g01730		DNA ligase I, putative, expressed	-7.22405	0.0235906	0	0	0	0	216.748	22.957
LOC_Os06g30480		expressed protein	7.15491	0.0235959	202.029	0	71.8461	0	0	0
LOC_Os02g39550		calcium-binding mitochondrial protein anon-60Da, putative, expressed	4.58618	0.0236008	2500.51	5623.59	230.178	16.7489	182.804	72.1349
LOC_Os04g39489		amino acid transporter, putative, expressed	7.34075	0.0237165	333.697	0	14.0758	0	0	0
LOC_Os06g22370		expressed protein	7.26042	0.0237241	287.312	0	26.4912	0	0	0
LOC_Os01g45110		anthocyanin 3-O-beta-glucosyltransferase, putative, expressed	-5.61341	0.0237241	28.6223	0	0.559759	879.053	48.018	1453.27
LOC_Os02g17850		TOM2B, putative, expressed	6.57116	0.023753	340.273	0	52.2512	0	0	1.5211
LOC_Os05g04150		expressed protein	-6.17546	0.023753	0	0	0	17.8089	13.4076	35.8856
LOC_Os08g39070		COP9 signalosome complex subunit 6a, putative, expressed	3.87332	0.0237626	146.086	304.343	326.267	23.5068	14.9952	7.48724
LOC_Os03g11560		digalactosyldiacylglycerol synthase, chloroplast precursor, putative, expressed	7.28121	0.0237626	52.7493	270.668	0	0	0	0
LOC_Os01g73450		amino acid kinase, putative, expressed	-5.13682	0.0237626	0.519672	0	13.7881	337.096	115.953	284.352
LOC_Os01g11960		histone-lysine N-methyltransferase ATX5, putative, expressed	-5.19079	0.0237626	0.599424	0	18.091	558.459	258.151	195.227
LOC_Os01g67740		chromosome segregation protein, putative, expressed	-7.15482	0.0237626	0	0	0	183.868	0	33.8838
LOC_Os09g25760		tetraspanin family protein, putative, expressed	-6.44359	0.0239006	0	0	0	20.8365	2.46174	66.7003
LOC_Os05g11870		hydrolase, NUDIX family, domain containing protein, expressed	-6.45595	0.0239329	0	1.05981	0	44.7235	0	190.211
LOC_Os03g12020		50S ribosomal protein L15, chloroplast precursor, putative, expressed	-5.64594	0.0239566	3.06153	0	0	162.456	10.3591	97.1698
LOC_Os02g38440		oxidoreductase, short chain dehydrogenase/reductase family, putative, expressed	-4.83406	0.0239734	1.51208	0	1.20642	37.13	46.7529	26.7602
LOC_Os01g07620		expressed protein	-6.51562	0.0239734	0	0	0	56.5439	1.17702	39.9325
LOC_Os01g01290		histone-like transcription factor and archaeal histone, putative, expressed	-7.12652	0.0239734	0	0	0	169.111	0	41.0003
LOC_Os04g59180		retrotransposon protein, putative, Ty3-gypsy subclass, expressed	7.23265	0.0239735	0	47.5215	257.388	0	0	0
LOC_Os11g09280		OsPDIL1-1 protein disulfide isomerase PDIL1-1, expressed	5.02116	0.0239735	26.6075	2262.18	1107.37	1.99829	14.8293	57.5811
LOC_Os07g14880		expressed protein	-7.16926	0.0239735	0	0	0	193.419	30.5369	0
LOC_Os02g47200		transposon protein, putative, unclassified, expressed	-6.13507	0.0239782	0	0	0	18.7167	16.7593	29.0547
LOC_Os04g46220		ethylene-responsive transcription factor, putative, expressed	-7.1465	0.0239946	0	0	0	0	38.8646	177.941
LOC_Os03g64030		receptor protein kinase, putative, expressed	-6.33305	0.0240304	0	0	0	5.52848	60.5524	14.1804
LOC_Os02g56100		ribonucleoside-diphosphate reductase large subunit, putative, expressed	-7.17985	0.0240879	0	0	0	22.0004	0	206.25
LOC_Os07g13480		expressed protein	-7.07906	0.0242259	0	0	0	133.421	0	64.1053
LOC_Os02g14110		aminotransferase, classes I and II, domain containing protein, expressed	7.21738	0.0242297	222.159	78.7193	0	0	0	0
LOC_Os02g27070		PPR repeat domain containing protein, putative, expressed	-7.16229	0.024245	0	0	0	24.4456	0	198.779
LOC_Os04g02070		expressed protein	4.92628	0.0242652	3051.17	14.5416	352.891	14.9627	26.5825	39.9273
LOC_Os07g07900		expressed protein	-6.29854	0.0242983	0	0	0	57.8011	13.6246	6.4546
LOC_Os03g43770		OsFBX97 - F-box domain containing protein, expressed	5.29553	0.0244302	109.988	5.33116	94.1581	0	2.54003	1.0601
LOC_Os03g01130		ethylene-responsive element-binding protein, putative, expressed	6.25434	0.0244445	0	815.287	115.953	0	1.37147	4.14644
LOC_Os03g08220		lipoxygenase protein, putative, expressed	5.70372	0.0244445	1286.13	720.388	395.196	0	0	26.5839
LOC_Os04g01540		expressed protein	-5.71176	0.0244445	17.531	0	0	981.772	239.198	381.644
LOC_Os12g37560		phospholipase C, putative, expressed	5.17705	0.0244814	112.458	1237.01	188.883	0	6.27155	22.7056
LOC_Os10g32540		SAP domain containing protein, expressed	6.73565	0.0244891	115.023	1267.07	0	0	0	4.1322
LOC_Os07g22650		expressed protein	-7.07066	0.0246368	0	0	0	0	74.1665	123.132
LOC_Os04g54590		expressed protein	7.24494	0.0246721	19.2592	0	294.94	0	0	0
LOC_Os08g35480		cupin superfamily protein, putative, expressed	5.36477	0.0246721	11.1953	4584.35	813.63	1.07706	20.7614	63.1973
LOC_Os11g04390		RNA recognition motif containing protein, expressed	-4.3066	0.0246721	15.5912	4.24613	39.0791	897.043	411.635	118.517
LOC_Os12g34104		hypothetical protein	-6.20241	0.0246962	0	0	0	14.3127	10.3134	45.1961
LOC_Os10g36810		plus-3 domain containing protein, putative, expressed	4.81689	0.0247099	4337.4	2576.32	284.882	2.1449	45.3526	142.075
LOC_Os07g48310		inactive receptor kinase At2g26730 precursor, putative, expressed	-5.59806	0.0247099	0.802131	0	11.6311	801.687	211.073	5.48105
LOC_Os01g63170		transposon protein, putative, unclassified, expressed	-7.05215	0.0249156	0	0	0	107.961	85.3676	0
LOC_Os06g15820		NHL repeat-containing protein, putative, expressed	6.68875	0.024946	40.1415	0	262.912	0	0.964983	0
LOC_Os05g11120		prenylated rab acceptor, putative, expressed	-6.31882	0.024946	0	0	0	56.7665	18.2825	4.23848
LOC_Os08g34700		GDU1, putative, expressed	6.45532	0.0250011	0	276.657	83.9638	0	1.59235	0
LOC_Os08g32090		DEAD-box ATP-dependent RNA helicase, putative, expressed	-7.08277	0.0250043	0	0	0	0	155.331	47.3813
LOC_Os08g38910		caffeoyl-CoA O-methyltransferase, putative, expressed	-6.34384	0.0250167	0	0	0	3.42183	19.454	58.7838
LOC_Os01g50040		DNA binding protein, putative, expressed	-4.85431	0.025019	2.47897	0	10.9176	347.21	85.879	103.417
LOC_Os04g26350		Leucine Rich Repeat family protein, expressed	6.59002	0.0250334	0.451322	195.173	6.48897	0	0.603373	0
LOC_Os06g06090		CGMC_MAPKCMGC_2_ERK.12 - CGMC includes CDA, MAPK, GSK3, and CLKC kinases, expressed	4.18405	0.0250334	4223.78	562.626	1423.57	65.6019	185.577	32.5446
LOC_Os01g18880		ubiquitin carboxyl-terminal hydrolase, family 1, putative, expressed	-6.66207	0.0250583	0	0	0.617125	0	49.1656	184.525
LOC_Os06g36180		amino acid transporter, putative, expressed	-6.53833	0.0250583	0	0	0	3.11561	93.1719	5.6036
LOC_Os01g59900		expressed protein	4.63184	0.0250862	1974.03	4443.07	861.685	201.845	6.94022	16.9474
LOC_Os12g08090		amino acid transporter, putative, expressed	6.20149	0.0250863	51.8538	5.07193	35.8877	0	0	0
LOC_Os02g39700		RNA binding protein, putative, expressed	-6.11712	0.0251828	0	0	0	15.6387	15.4108	33.082
LOC_Os03g14580		expressed protein	-6.66008	0.0252509	0	0	0	109.44	1.32613	6.44069
LOC_Os03g51580		helix-loop-helix DNA-binding domain containing protein, expressed	-7.13859	0.0252976	0	0	0	18.6026	0	203.268
LOC_Os05g33260		1-5-phosphoribosyl-5-5-phosphoribosylaminomethylideneaminoimidazole-4-carboxamide isomerase, chloroplast precursor, putative, expressed	5.78429	0.0253235	13.1603	1811.71	88.8533	0	18.546	0.929098
LOC_Os10g30610		white-brown complex homolog protein, putative, expressed	-7.14817	0.025345	0	0	0	0	206.015	19.5271
LOC_Os05g35320		ATP synthase like protein, putative, expressed	-3.58591	0.025381	32.1161	47.9099	52.9692	684.605	439.341	665.149
LOC_Os10g38206		NADPH-dependent oxidoreductase, putative, expressed	-3.66623	0.025381	113.071	36.8595	81.9185	1274.72	1072.54	980.527
LOC_Os09g10750		rhodanese-like, putative, expressed	-4.52084	0.025381	2.47186	15.1451	86.5067	1308.17	1371.73	370.443
LOC_Os11g05930		response regulator receiver domain containing protein, expressed	-6.70382	0.025381	0	0	0.644837	0	64.6593	173.503
LOC_Os01g04260		fatty acid hydroxylase, putative, expressed	-5.19738	0.0253811	1.12197	4.62191	0	196.057	95.8296	8.41288
LOC_Os03g60350		leaf senescence related protein, putative, expressed	-7.088	0.0254131	0	0	0	0	34.4921	172.298
LOC_Os03g27450		ADP-ribosylation factor, putative, expressed	-5.60543	0.0254598	0	3.86084	14.5304	4.97359	171.375	1338.48
LOC_Os10g35560		expressed protein	3.76833	0.0255793	2476.06	1422.43	752.578	130.407	51.754	116.398
LOC_Os12g25390		transposon protein, putative, CACTA, En/Spm sub-class, expressed	-6.21348	0.0255837	0	0	0	8.37149	50.3245	12.8776
LOC_Os05g06560		expressed protein	-6.0759	0.0256112	0.561417	0	0	1.24405	44.8415	58.921
LOC_Os07g04490		expressed protein	-7.0033	0.0256532	0	0	0	76.0678	0	107.799
LOC_Os02g30630		thiamine pyrophosphate enzyme, C-terminal TPP binding domain containing protein, expressed	-5.84233	0.0256532	2.08664	0	0	62.6281	2.88044	160.359
LOC_Os04g51940		YT521-B, putative, expressed	-6.31457	0.0257282	0	0	0	45.1748	2.66457	31.9759
LOC_Os08g42730		radical SAM enzyme, putative, expressed	-7.00091	0.0257282	0	0	0	109.099	0	74.4571
LOC_Os07g19230		retrotransposon protein, putative, unclassified	-7.01376	0.0257384	0	0	0	129.663	0	57.4087
LOC_Os02g53060		peptidase, T1 family, putative, expressed	4.25264	0.0258818	121.647	226.083	522.858	4.80224	4.33712	28.2685
LOC_Os05g01040		serine/threonine-protein kinase, putative, expressed	-5.69598	0.0259378	0	1.33453	2.79068	347.726	1.37869	25.3989
LOC_Os03g22370		ultraviolet-B-repressible protein, putative, expressed	-4.19202	0.0259837	109.887	12.3954	22.6331	1877.9	436.435	891.072
LOC_Os04g20070		tropinone reductase 2, putative, expressed	-5.98858	0.0260209	1.14332	0	0	4.85695	11.3285	137.401
LOC_Os03g49730		zinc finger protein, putative, expressed	4.1755	0.0261856	560.923	108.272	431.731	3.7643	29.6319	17.2252
LOC_Os06g19650		expressed protein	-6.21514	0.0265776	0	0	0	11.0281	8.17105	52.8837
LOC_Os03g13830		pentatricopeptide, putative, expressed	-6.17199	0.0266006	0	0	0	31.7782	31.7104	5.45653
LOC_Os06g11140		pyridine nucleotide-disulphide oxidoreductase domain containing protein, expressed	-5.28417	0.0266227	6.80148	14.0892	0	24.4476	990.156	219.929
LOC_Os07g11990		conserved hypothetical protein	7.01047	0.0266364	174.018	0	67.8604	0	0	0
LOC_Os05g08890		transposable element protein, putative, containing Pfam profile: PF03108, MuDR, expressed	-6.52472	0.0266364	0	0	0	94.6964	3.79856	3.47758
LOC_Os03g49464		tetratricopeptide-like helical, putative, expressed	-7.00777	0.0266364	0	0	0	0	138.019	50.9006
LOC_Os12g42990		retrotransposon protein, putative, unclassified, expressed	-5.35463	0.0266591	0	0	7.73954	123.41	272.156	115.201
LOC_Os01g68440		expressed protein	-6.42997	0.0266625	0	0	0	1.03597	43.3656	47.3931
LOC_Os01g13090		nucleic acid binding protein, putative, expressed	6.27818	0.0266757	24.5926	570.421	0.624121	0	3.48069	0
LOC_Os08g35050		ARID/BRIGHT DNA-binding domain containing protein, expressed	-4.97589	0.0266757	0	10.8088	26.5341	720.053	138.588	804.472
LOC_Os02g32990		expressed protein	-4.29243	0.0266888	0.866314	14.6652	9.47795	159.488	339.199	100.741
LOC_Os04g51250		expressed protein	-5.42704	0.0267959	0.94742	0	0.68393	29.0606	4.65488	82.6581
LOC_Os07g22670		mTERF domain containing protein, expressed	-7.04223	0.0267959	0	0	0	0	168.994	30.6335
LOC_Os06g06040		expressed protein	-4.43603	0.0269667	30.3511	1.59877	2.75786	448.372	212.369	304.372
LOC_Os02g55180		ubiquitin carboxyl-terminal hydrolase domain containing protein, expressed	-4.5282	0.0269667	3.71461	0	6.42843	108.805	77.2291	122.001
LOC_Os02g19550		lectin-like receptor kinase, putative, expressed	-6.1471	0.0269709	0	0	0	6.15	24.9335	36.3365
LOC_Os04g50216		SNARE associated Golgi protein, putative, expressed	5.11807	0.0270164	47.075	354.859	19.173	0	3.41243	4.94701
LOC_Os02g04910		transposon protein, putative, unclassified, expressed	6.46606	0.0271593	1.49911	668.214	0	0.919023	0	1.84517
LOC_Os06g39260		solute carrier family 35 member B1, putative, expressed	-6.10814	0.0271792	0	0	0.456165	75.7899	28.2721	1.08333
LOC_Os06g50120		novel plant SNARE 11, putative, expressed	-6.15329	0.0273803	0	0	0	5.43145	26.3505	36.2844
LOC_Os06g12310		aquaporin protein, putative, expressed	4.80091	0.0273876	178.8	41.8769	154.129	0	8.0175	1.94353
LOC_Os04g38330		radical SAM enzyme, putative, expressed	-6.635	0.0274076	0	0	0.717771	0	192.627	47.5654
LOC_Os12g12560		NADP-dependent oxidoreductase, putative, expressed	6.39247	0.0274078	124.977	206.42	0	0	1.5236	0
LOC_Os11g32650		chalcone synthase, putative, expressed	-6.04002	0.0274078	0	0	0	26.165	19.7035	14.4045
LOC_Os08g35900		OsFBL49 - F-box domain and LRR containing protein, expressed	-5.34457	0.0274897	2.13736	0	0	46.9445	26.9702	66.3389
LOC_Os04g06380		retrotransposon protein, putative, unclassified	-6.22845	0.027658	0	0	0	20.3811	3.76817	49.8786
LOC_Os01g63460		MYB family transcription factor, putative, expressed	5.22928	0.0276689	271.321	14.1779	30.3655	0	4.25357	1.41008
LOC_Os02g26040		retrotransposon protein, putative, unclassified, expressed	-6.03324	0.0276698	0	0	0	22.3859	24.0486	13.5842
LOC_Os02g47570		phosphatase, putative, expressed	-6.18382	0.0276698	0	0	0	47.9236	5.4334	17.1515
LOC_Os09g19460		hypothetical protein	-6.08639	0.0277132	0	0	0	33.9881	8.70581	20.8127
LOC_Os01g38100		expressed protein	-7.02571	0.0277133	0	0	0	20.9225	0	177.688
LOC_Os10g40020		oxidoreductase, short chain dehydrogenase/reductase family domain containing family, expressed	-6.4188	0.0277837	0	0	1.99521	330.252	0	124.263
LOC_Os03g37090		expressed protein	5.29374	0.0278467	174.786	637.402	5.24329	0	7.68047	5.84286
LOC_Os02g52470		ATP-binding domain-containing protein, putative, expressed	-5.3823	0.0279216	9.46143	1.24696	0	7.56414	477.795	228.459
LOC_Os02g34750		leucine-rich repeat receptor-like protein kinase 1, putative, expressed	-6.46597	0.0279216	0	0	2.5547	534.293	0	86.8286
LOC_Os02g15140		retrotransposon protein, putative, unclassified, expressed	-7.04797	0.0279216	0	0	0	0	188.608	17.9905
ChrSy.fgenesh.gene.28		expressed protein	-5.32074	0.0279952	0	0	10.0419	217.5	210.043	209.837
LOC_Os05g07690		thioredoxin, putative, expressed	-4.97811	0.0279952	2.0846	0	23.3235	732.424	245.514	168.074
LOC_Os05g34920		expressed protein	6.6024	0.028012	0	242.53	55.1599	0	0	1.00134
LOC_Os10g35000		G-patch domain containing protein, expressed	-6.24595	0.028012	0	0	0	3.31815	18.3569	54.1631
LOC_Os06g44210		protein phosphatase 2C, putative, expressed	4.81489	0.028096	231.871	18931.1	1745.09	235.943	28.199	279.439
LOC_Os12g43370		peptidase, M24 family protein, putative, expressed	4.15559	0.028096	1764.37	576.964	120.543	41.0796	55.2832	17.949
LOC_Os02g52360		peptidyl-prolyl cis-trans isomerase CYP40, putative, expressed	6.41912	0.028096	242.591	0	238.331	0	0	2.21029
LOC_Os03g06630		heat stress transcription factor, putative, expressed	-4.72249	0.0281031	52.3396	16.2466	0.615372	1535.84	149.616	762.868
LOC_Os09g25810		nodulin, putative, expressed	5.43599	0.0281521	88.3859	12.465	95.4182	2.71161	0	0
LOC_Os01g72140		glutathione S-transferase, putative, expressed	5.96692	0.0281919	31.154	1.23166	126.728	0	1.25916	0
LOC_Os02g33400		OsFBL9 - F-box domain and LRR containing protein, expressed	-5.57866	0.0282384	0	0	1.09662	13.2794	25.5577	64.9783
LOC_Os12g18650		Regulator of chromosome condensation domain containing protein, expressed	4.36672	0.0282384	1098.84	1864.91	361.401	5.04112	19.4972	104.236
LOC_Os10g35570		expressed protein	-5.11766	0.0282384	0	1.26349	7.59924	184.275	263.17	13.6659
LOC_Os05g49120		NLI interacting factor-like phosphatase, putative, expressed	-4.6483	0.0282696	13.9135	2.68861	1.75332	32.4499	55.9071	520.317
LOC_Os04g42340		expressed protein	-7.10887	0.0282696	0	0	0	0	220.833	8.15364
LOC_Os04g39450		expressed protein	-6.67693	0.0283395	0	0	0.519945	0	197.394	20.8271
LOC_Os11g14560		transposon protein, putative, CACTA, En/Spm sub-class, expressed	6.08656	0.028375	59.9733	17.4191	7.52809	0	0	0
LOC_Os07g36210		expressed protein	5.67451	0.0284607	42.088	9.21503	281.317	0	3.76329	0
LOC_Os03g24940		proline-rich family protein, putative, expressed	4.42155	0.0284731	354.466	69.8021	551.07	22.1541	12.8404	1.03398
LOC_Os12g42600		ubiquitin carboxyl-terminal hydrolase domain containing protein, expressed	-6.99376	0.0285338	0	0	0	0	169.965	23.6522
LOC_Os08g31240		FACT complex subunit SPT16, putative, expressed	4.6706	0.0285939	3.90943	309.049	95.7544	3.09275	4.93398	4.07982
LOC_Os03g37580		modifier of rudimentary protein, expressed	-6.51097	0.0285999	0	0	0	2.22643	3.91052	96.837
LOC_Os01g09020		WD domain, G-beta repeat domain containing protein, expressed	-5.89896	0.0287032	0	1.32009	0	1.08789	135.657	9.60171
LOC_Os11g30210		NBS-LRR type disease resistance protein, putative, expressed	-5.79593	0.0287322	0.934932	0	0	22.5315	2.46203	83.0797
LOC_Os06g48780		60S acidic ribosomal protein, putative, expressed	6.9581	0.0288943	193.092	0	42.1205	0	0	0
LOC_Os02g49620		expressed protein	-6.95999	0.0289039	0	0	0	0	156.557	29.1614
LOC_Os08g43480		zinc finger, C3HC4 type family protein, expressed	6.39801	0.0289039	262.586	0	47.4685	0	0	1.38011
LOC_Os12g12390		transposon protein, putative, CACTA, En/Spm sub-class, expressed	6.36745	0.0289039	104.751	2.61263	8.89943	0	0	0
LOC_Os01g01570		kinesin heavy chain, putative, expressed	-5.56241	0.0289308	0	0	1.12408	11.0115	31.8915	61.369
LOC_Os04g59340		RNA-binding region RNP-1, putative, expressed	5.49468	0.0289308	653.682	5.87838	52.3519	0	8.49073	1.1996
LOC_Os07g31260		expressed protein	5.11596	0.0289308	3724.43	1022.86	268.608	66.6917	0	31.0863
LOC_Os01g51170		glycylpeptide N-tetradecanoyltransferase 1, putative, expressed	-5.90957	0.0290074	0.696222	0	0	66.0479	35.1908	1.36506
LOC_Os05g46360		possible lysine decarboxylase domain containing protein, expressed	-5.84017	0.0290548	9.40806	0	0.731163	1.08431	1079.49	39.6546
LOC_Os08g24080		retrotransposon protein, putative, unclassified	7.06985	0.0290557	0	269.695	25.0656	0	0	0
LOC_Os02g38250		EMB1745, putative, expressed	-4.84886	0.0290624	0.990063	1.23737	13.0714	363.39	9.81686	245.938
LOC_Os07g11290		expressed protein	4.6514	0.0290653	103.075	5359.49	619.838	12.6975	100.242	69.8538
LOC_Os05g11320		metallothionein-like protein 3B, putative, expressed	-3.78706	0.0292614	537.972	108.466	693.717	8261.06	7751.77	5317.49
LOC_Os09g05020		tyrosine phosphatase family protein, putative, expressed	-6.25043	0.0293452	0	1.0707	0	0	156.39	42.6715
LOC_Os06g14040		ThiF family domain containing protein, putative, expressed	-6.34897	0.0293452	0	0	0	20.2528	1.35174	64.6622
LOC_Os02g48720		mitochondrial carrier protein, putative, expressed	3.70651	0.0293452	2021.32	538.603	662.554	54.9279	86.1117	75.1681
LOC_Os09g35760		homeobox and START domains containing protein, putative, expressed	-7.00261	0.0294078	0	0	0	185.326	14.7714	0
LOC_Os07g09450		heat shock protein DnaJ, putative, expressed	-6.87875	0.0294902	0	0	0	0	99.7244	67.2894
LOC_Os12g39880		expressed protein	-5.81231	0.0294942	0	1.21987	0	102.456	1.32499	17.016
LOC_Os06g40640		fructose-bisphospate aldolase isozyme, putative, expressed	-3.85764	0.0295982	3.14857	21.0051	14.0134	217.805	217.409	198.176
LOC_Os01g54020		tRNA synthetase, putative, expressed	-5.98524	0.0295982	0	5.33011	0.551425	0	407.774	351.212
LOC_Os10g41930		haloacid dehalogenase-like hydrolase family protein, putative, expressed	4.08992	0.0296757	714.775	950.881	338.593	12.0253	9.12712	76.7125
LOC_Os12g02380		elongation factor P, putative, expressed	-6.98367	0.0297209	0	0	0	182.222	0	13.6167
LOC_Os01g09570		6-phosphofructokinase, putative, expressed	3.99234	0.0297209	646.025	195.194	1935.18	31.6406	39.1991	76.3667
LOC_Os03g55640		OsSigP2 - Putative Type I Signal Peptidase homologue; employs a putative Ser/Lys catalytic dyad, expressed	-4.65681	0.0297394	2.55888	0.757666	33.2447	133.89	737.943	333.702
LOC_Os03g17000		NAD dependent epimerase/dehydratase family domain containing protein, expressed	-5.75642	0.0297394	0	1.50511	0	1.01292	26.6272	105.451
LOC_Os08g24480		HAT family dimerisation domain containing protein, identical, putative, expressed	-6.90544	0.0298376	0	0	0	29.1456	0	145.802
LOC_Os01g73040		CBS domain-containing protein, putative, expressed	-5.82668	0.0298376	3.67901	0	0	358.302	3.77558	35.8545
LOC_Os02g24020		dihydrodipicolinate reductase, putative, expressed	-7.02628	0.0298376	0	0	0	9.56779	200.283	0
LOC_Os01g33204		retrotransposon protein, putative, unclassified, expressed	6.1948	0.0298856	24.782	584.323	0	0	1.2094	2.41366
LOC_Os12g26290		alpha-DOX2, putative, expressed	-5.2675	0.0298912	0	38.9213	336.272	10977.4	5949.07	5572.64
LOC_Os02g34600		CAMK_CAMK_like.13 - CAMK includes calcium/calmodulin depedent protein kinases, expressed	-5.1777	0.0299423	3.24511	0	0.809591	3.85367	62.6166	161.143
LOC_Os08g07060		CRR6, putative, expressed	-6.31877	0.0299423	2.5677	0	0	238.232	0	284.265
LOC_Os06g05190		BRCA1 C Terminus domain containing protein, expressed	-6.16625	0.0299432	0	1.25319	0	0	168.641	42.5029
LOC_Os12g31460		heat shock protein DnaJ, putative, expressed	-4.74903	0.0299641	0	21.5481	5.79806	247.641	510.786	235.374
LOC_Os01g22050		retrotransposon protein, putative, unclassified, expressed	4.60701	0.0300324	69.0558	280.628	100.378	6.37501	0	7.57459
LOC_Os01g13560		membrane associated DUF588 domain containing protein, putative, expressed	-6.97568	0.0300324	0	0	0	0	179.89	15.1586
LOC_Os10g02030		transposon protein, putative, CACTA, En/Spm sub-class, expressed	6.25838	0.0300561	92.4657	7.57387	4.24062	0	0	0
LOC_Os06g02500		superoxide dismutase, chloroplast, putative, expressed	-6.89868	0.0300561	0	0	0	0	140.891	33.5813
LOC_Os01g12810		retrotransposon protein, putative, unclassified, expressed	-6.05508	0.0300599	0	0	0	8.54749	13.4465	40.9307
LOC_Os02g29280		retrotransposon protein, putative, unclassified, expressed	-5.07921	0.030104	0	3.78088	1.17789	49.0079	6.92516	182.837
LOC_Os04g45240		expressed protein	-6.05866	0.0301802	0	0	0	8.43474	42.1019	12.7998
LOC_Os01g68490		tetratricopeptide-like helical, putative, expressed	-4.15229	0.0301919	8.07362	1.33023	6.04563	175.551	32.4119	129.418
LOC_Os11g03530		ELMO/CED-12 family protein, putative, expressed	4.9367	0.0301972	45.1794	538.632	14.2471	1.03408	11.4756	1.51541
LOC_Os03g61910		retrotransposon protein, putative, unclassified, expressed	-6.86391	0.0301985	0	0	0	0	117.396	49.0184
LOC_Os03g53550		retrotransposon protein, putative, unclassified, expressed	-5.9928	0.0302456	0	0	0	12.986	13.4328	32.5547
LOC_Os01g70430		oxidoreductase, short chain dehydrogenase/reductase family domain containing protein, expressed	-6.88785	0.0302933	0	0	0	0	138.743	33.9188
LOC_Os08g33810		lipoate protein ligase, putative, expressed	-6.27687	0.0302979	0	0	0	32.5271	1.32952	46.6207
LOC_Os03g10510		outer mitochondrial membrane porin, putative, expressed	5.3794	0.0303716	5.63732	530.9	1207.96	4.59115	0	21.3352
LOC_Os11g02750		DUF567 domain containing protein, putative, expressed	6.02778	0.0303837	9.0189	1.04916	200.442	1.51241	0	0
LOC_Os08g44010		WD domain, G-beta repeat domain containing protein, expressed	-4.71321	0.0303837	6.32627	0	2.36357	228.848	49.0626	37.941
LOC_Os10g11310		expressed protein	6.90283	0.0303934	189.409	0	36.1396	0	0	0
LOC_Os03g09110		mitochondrial carrier protein, putative, expressed	4.12146	0.0303934	8521.82	2924.27	846.424	271.931	45.8354	265.921
LOC_Os12g40540		FAD dependent oxidoreductase, putative, expressed	-6.83431	0.0304816	0	0	0	0	82.1963	78.2357
LOC_Os06g08041		iron/ascorbate-dependent oxidoreductase, putative, expressed	-4.83845	0.0305262	0	1.08421	2.93058	16.1949	45.6882	101.698
LOC_Os12g33020		mitochondrial import inner membrane translocase subunit Tim17, putative, expressed	-6.32612	0.030548	0	0	0	66.5175	1.27424	17.5877
LOC_Os06g40210		expressed protein	-6.84825	0.030548	0	0	0	0	114.195	49.8264
LOC_Os02g29640		transposon protein, putative, unclassified, expressed	6.59762	0.0307001	298.154	0	12.0108	0	0	0.988379
LOC_Os08g02630		photosystem II core complex proteins psbY, chloroplast precursor, putative, expressed	-5.276	0.0307172	0	0	5.38154	137.991	30.7769	170.196
LOC_Os04g38620		NAP domain containing protein, putative, expressed	7.02213	0.0307894	0	247.375	17.3979	0	0	0
LOC_Os06g19400		GRAM and C2 domains containing protein, putative, expressed	-4.861	0.0308651	20.2882	0	31.1097	1278.15	692.409	127.172
LOC_Os04g47300		CAMK_CAMK_like.26 - CAMK includes calcium/calmodulin depedent protein kinases, expressed	4.64835	0.030881	1503.27	2858.24	524.319	1.15405	20.1015	125.005
LOC_Os05g28180		AMP deaminase, putative, expressed	3.82614	0.0310807	3755.23	5081.06	2785.91	57.2199	460.384	187.802
LOC_Os04g20810		receptor protein kinase, putative, expressed	4.33115	0.0311167	1000.45	135.023	192	2.82428	38.2593	11.7646
LOC_Os07g27150		trafficking protein particle complex subunit 4, putative, expressed	5.97127	0.0312979	0	215.256	1188.91	6.61418	0	4.08722
LOC_Os07g27140		AT hook motif family protein, expressed	-4.33251	0.0314926	2.6939	4.89756	30.013	695.125	118.732	144.455
LOC_Os02g47220		CPuORF20 - conserved peptide uORF-containing transcript, expressed	4.83596	0.0315248	385.465	83.4423	172.094	0	14.5621	1.55765
LOC_Os04g53170		bromodomain containing protein, expressed	-4.06599	0.0315248	2.20502	31.8296	33.0219	279.026	645.025	425.466
LOC_Os10g23100		ras-related protein, putative, expressed	6.79139	0.0316157	92.267	0	106.901	0	0	0
LOC_Os03g36110		expressed protein	-6.28073	0.0316343	0	0	0	71.6079	2.60889	7.66886
LOC_Os01g56230		transmembrane protein 56, putative, expressed	-4.65295	0.0317228	2.1603	110.364	3.3901	728.301	1248.74	1913.68
LOC_Os02g40430		HEAT repeat family protein, putative, expressed	-5.66742	0.0317228	0	0	2.44048	212.771	6.20639	17.6724
LOC_Os09g08910		ATP synthase, putative, expressed	3.40645	0.0318462	59379	62119.6	36441.3	4350.62	4171.61	4897.91
LOC_Os06g09880		EMB1270, putative, expressed	-5.15293	0.0318462	0	1.32028	8.24282	323.008	7.45905	194.149
LOC_Os05g24000		expressed protein	-6.81117	0.0318462	0	0	0	0	113.365	45.8266
LOC_Os01g62100		retrotransposon protein, putative, unclassified, expressed	6.59144	0.0318462	0	12.1708	313.685	1.02375	0	0
LOC_Os03g34310		expressed protein	-4.68929	0.0318462	1.86078	0	15.4122	158.066	169.389	291.283
LOC_Os03g63720		exosome complex exonuclease, putative, expressed	-5.97099	0.0318462	0	0	0.551511	32.5925	68.2681	1.04091
LOC_Os05g16630		thioredoxin domain-containing protein 9, putative, expressed	-4.24112	0.031869	1.20574	18.9773	26.3954	400.975	569.466	118.908
LOC_Os06g22690		bundle sheath defective protein 2, putative, expressed	-5.69911	0.0319636	0	0	0.428105	5.1056	48.4735	16.7985
LOC_Os10g34820		CDT1B - Putative DNA replication initiation protein, expressed	5.98432	0.0319686	0	782.16	630.637	0	1.28607	9.19886
LOC_Os12g10570		ATP synthase subunit beta, putative, expressed	-3.4468	0.0319686	6168.81	13920.8	10390.9	133231	130028	107177
LOC_Os05g23720		mitochondrial carrier protein, putative, expressed	4.27839	0.0320538	564.543	421.225	28.684	4.89264	27.0788	10.0879
LOC_Os04g20424		neural Wiskott-Aldrich syndrome protein, putative, expressed	-6.34881	0.0320937	0.843399	0	0	0	170.527	30.3132
LOC_Os12g35730		transposon protein, putative, CACTA, En/Spm sub-class, expressed	6.44142	0.0321427	281.041	25.2345	0	0	1.19355	0
LOC_Os12g06270		retrotransposon protein, putative, unclassified, expressed	-5.71215	0.0321427	0	0	10.6196	957.76	68.9669	25.3535
LOC_Os01g60910		CAMK_KIN1/SNF1/Nim1_like.12 - CAMK includes calcium/calmodulin depedent protein kinases, expressed	-5.39657	0.0321427	0	0	12.1596	99.0954	590.003	168.986
LOC_Os03g14020		AGAP009131-PA, putative, expressed	-5.4886	0.0321427	0.543494	0	20.9133	1504.75	22.5643	124.471
LOC_Os01g51870		methyltransferase, putative, expressed	5.11898	0.0321814	2.42759	2009.11	157.123	2.08827	21.8195	17.5155
LOC_Os07g16700		retrotransposon protein, putative, Ty3-gypsy subclass	-5.92189	0.0321814	0	0	1.32677	2.06714	13.0334	158.928
LOC_Os02g41820		expressed protein	5.39391	0.0322204	582.309	88.1347	223.366	0	12.9998	0
LOC_Os06g47150		auxin response factor 18, putative, expressed	-5.66915	0.0323698	0	1.07206	0	42.2804	1.50476	49.3126
LOC_Os11g46970		receptor-like protein kinase 5 precursor, putative, expressed	-6.85319	0.0324011	0	0	0	0	150.288	21.1374
LOC_Os02g05710		expressed protein	-3.64428	0.0324971	19.9063	23.3343	32.3647	280.869	171.245	625.921
LOC_Os07g39680		UV-induced protein uvi15, putative, expressed	5.67224	0.0324971	10.6982	31.4916	449.091	0	5.50389	0
LOC_Os09g29404		glycogen operon protein glgX, putative, expressed	-4.58822	0.0324971	0	11.8638	6.56484	104.398	176.602	304.736
LOC_Os04g35880		retrotransposon protein, putative, unclassified, expressed	-4.6884	0.032565	33.7332	0	7.91472	521.399	672.445	263.787
LOC_Os06g21610		transposon protein, putative, unclassified, expressed	6.86056	0.0326859	0	489.261	0	0	0	0.508155
LOC_Os01g61290		hypothetical protein	6.87488	0.0327019	55.0536	170.751	0	0	0	0
LOC_Os02g14090		berberine and berberine like domain containing protein, expressed	-5.2275	0.0327019	0	0.977454	0.538136	51.0883	31.5303	4.03108
LOC_Os02g11060		WD domain, G-beta repeat domain containing protein, expressed	-6.77716	0.0327019	0	0	0	46.1141	108.175	0
LOC_Os06g45184		retrotransposon protein, putative, Ty3-gypsy subclass, expressed	5.058	0.032702	128.517	358.336	4.30102	5.74318	0	4.08974
LOC_Os06g05860		6-phosphofructokinase, putative, expressed	-3.51666	0.032702	21.8124	41.1745	33.4971	567.58	267.452	404.574
LOC_Os09g03170		expressed protein	-5.55391	0.032702	0	0	1.15618	11.1777	80.2662	15.806
LOC_Os08g44230		zinc finger family protein, putative, expressed	-6.20588	0.032702	0	0	0	36.5385	1.29654	38.3023
LOC_Os07g22400		POLA3 - Putative DNA polymerase alpha complex subunit, expressed	-6.7553	0.0327029	0	0	0	49.7979	0	99.7978
LOC_Os02g48150		expressed protein	6.83845	0.0327029	105.337	110.417	0	0	0	0
LOC_Os03g07410		expressed protein	-6.88054	0.0327029	0	0	0	166.358	13.4637	0
LOC_Os05g07640		expressed protein	-4.39848	0.032784	1.07966	1.07726	2.26398	6.92315	63.2313	50.0735
LOC_Os08g34870		hypothetical protein	-6.75873	0.032958	0	0	0	54.3312	96.7001	0
LOC_Os02g10400		expressed protein	-5.99161	0.0331087	0	0	0	7.86341	12.1644	40.2387
LOC_Os05g26860		expressed protein	-6.77989	0.0331217	0	0	0	0	119.385	36.8282
LOC_Os03g27190		ICE-like protease p20 domain containing protein, putative, expressed	6.18874	0.0331327	68.1635	1.26887	29.9764	0	0	0
LOC_Os10g16974		cytochrome P450, putative, expressed	6.82318	0.0331395	0	48.7607	163.83	0	0	0
LOC_Os04g26300		transposon protein, putative, CACTA, En/Spm sub-class, expressed	5.56955	0.0331395	60.1756	26.5294	7.33282	0.980158	0	0
LOC_Os06g47840		ZOS6-08 - C2H2 zinc finger protein, expressed	-6.25895	0.0331395	0.857084	0	0	38.5644	0	145.624
LOC_Os05g44810		OsIAA18 - Auxin-responsive Aux/IAA gene family member, expressed	-5.86272	0.0332332	0	17.3363	0	1881.85	34.4414	125.992
LOC_Os11g32820		expressed protein	-6.12102	0.0332848	0	0	0	18.1854	2.50518	49.0151
LOC_Os04g03180		disease resistance protein, putative, expressed	4.58134	0.0333729	4548.71	21.3836	775.294	56.0293	62.7906	49.6104
LOC_Os05g49270		transporter family protein, putative, expressed	-5.94586	0.0334378	0	1.41954	0	97.2027	0	89.9837
LOC_Os12g18360		NB-ARC domain containing protein, expressed	5.58405	0.0334704	6.67835	178.454	25.9076	0	2.5534	0
LOC_Os04g38525		expressed protein	6.25827	0.0336021	13.3554	1.34576	93.2546	0	0	0
LOC_Os06g10410		uncharacterized mscS family protein, putative, expressed	5.47551	0.0336021	1189.81	247.215	583.903	0	26.6258	0
LOC_Os03g29750		expressed protein	-3.8936	0.0336021	3.8642	20.5063	19.4129	95.2521	404.195	267.286
LOC_Os03g55720		cytochrome b6f complex subunit, putative, expressed	-6.02717	0.0336081	0	0	0	46.2412	10.3134	6.45659
LOC_Os03g02800		no apical meristem protein, putative, expressed	5.78002	0.0336564	114.296	2.59108	13.1653	0	1.19351	0
LOC_Os10g21890		glycosyl transferase family 8, putative, expressed	5.88358	0.0336951	190.695	0	56.5316	1.02837	0	1.0288
LOC_Os08g32980		expressed protein	-6.1112	0.0337421	0	0.988286	0	0	52.5898	110.406
LOC_Os12g37870		ATP-grasp domain containing protein, expressed	-4.2699	0.0337745	2.67906	4.0196	0.6654	21.7328	39.0587	112.013
LOC_Os10g09990		cytokinin-O-glucosyltransferase 3, putative, expressed	-4.31919	0.0337784	0.866314	1.3332	3.55423	95.4755	19.0561	33.9337
LOC_Os11g13810		non-lysosomal glucosylceramidase, putative, expressed	4.00914	0.033779	2650.71	1206.18	1439.32	148.578	8.58132	117.232
LOC_Os02g27120		retrotransposon protein, putative, LINE subclass, expressed	5.34451	0.0338393	123.282	47.2298	1.94145	1.35913	0	1.27728
LOC_Os09g10720		AP2-associated protein kinase 1, putative, expressed	5.56983	0.0338643	4814.78	5284.36	0	14.8986	80.2414	23.8754
LOC_Os09g18110		retrotransposon protein, putative, unclassified, expressed	-6.14233	0.0339428	0	1.31323	0	0	226.049	9.25614
LOC_Os06g48700		DNA binding protein, putative, expressed	6.75527	0.0340469	0	82.4919	115.304	0	0	0
LOC_Os03g01150		palmitoyl-protein thioesterase 1 precursor, putative, expressed	3.99384	0.0340469	590.001	2937.59	738.769	15.0452	94.816	113.965
LOC_Os02g35620		expressed protein	-4.4959	0.0340859	7.2538	0	3.92174	36.1172	142.811	155.589
LOC_Os01g47530		CGMC_MAPKCMGC_2.6 - CGMC includes CDA, MAPK, GSK3, and CLKC kinases, expressed	-4.36723	0.0341649	0.883533	10.3254	3.05136	16.4801	182.015	170.235
LOC_Os01g43270		hydroquinone glucosyltransferase, putative, expressed	5.8089	0.0341734	26.4647	28.9033	11.0912	0	0	0
LOC_Os01g46926		ubiquitin-conjugating enzyme, putative, expressed	3.45242	0.0341734	1990.52	2238.52	1160.82	91.1893	173.702	175.393
LOC_Os03g04920		multidrug resistance-associated protein, putative, expressed	-4.88274	0.0342546	7.38792	0	28.0635	258.213	1156.48	88.5757
LOC_Os07g03110		OsFBX213 - F-box domain containing protein, expressed	5.1881	0.0342812	417.82	2.1087	232.862	5.14178	6.45259	0
LOC_Os03g62430		OsWAK28 - OsWAK receptor-like protein kinase, expressed	-4.17627	0.0342993	12.0926	7.3892	12.4398	13.5979	361.29	337.707
LOC_Os08g04130		copine-6, putative, expressed	5.51923	0.0343725	65.6157	10.5413	16.54	0	0	1.03887
LOC_Os11g03500		MATE efflux family protein, putative, expressed	5.58725	0.034427	6.20723	184.972	524.745	0	0	8.26942
LOC_Os05g04700		OsRCI2-6 - Hydrophobic protein LTI6B, expressed	3.80052	0.034679	4589.77	3599.95	2183.15	41.3754	385.034	212.318
LOC_Os02g31860		expressed protein	-5.91168	0.0346875	0	0	0	14.5546	8.80228	32.7139
LOC_Os12g01210		HCF152, putative, expressed	-6.03961	0.0348289	0	0	0	10.2471	4.81057	49.5754
LOC_Os02g39030		transmembrane protein 17, putative, expressed	4.15994	0.034906	1394.13	237.734	313.91	59.1944	4.31095	24.919
LOC_Os07g06800		3-oxo-5-alpha-steroid 4-dehydrogenase, putative, expressed	-6.1031	0.0352065	0	0	0	53.9481	2.57836	12.9132
LOC_Os08g31370		transposon protein, putative, CACTA, En/Spm sub-class, expressed	5.95145	0.0352438	28.6521	3.64933	45.4216	0	0	0
LOC_Os11g08300		aldehyde dehydrogenase, putative, expressed	5.73368	0.0353907	4.19313	644.539	819.701	0	0	14.164
LOC_Os06g27760		peptide methionine sulfoxide reductase msrB, putative, expressed	-4.08875	0.0355256	19.8156	22.0779	1.55989	127.258	214.742	555.022
LOC_Os06g03580		zinc RING finger protein, putative, expressed	3.78144	0.0355888	939.293	938.345	429.99	97.4448	14.1691	32.2576
LOC_Os11g11620		ZmEBE-1 protein, putative, expressed	-5.08129	0.0355888	0	0	3.8983	46.9403	122.469	42.4786
LOC_Os11g12300		NBS-LRR disease resistance protein, putative, expressed	-6.10578	0.0355888	0	0	0	4.3563	6.26967	59.2773
LOC_Os07g12800		expressed protein	6.10151	0.0356638	59.4106	31.7793	1.23105	0	0	0
LOC_Os01g07830		transposon protein, putative, CACTA, En/Spm sub-class, expressed	6.22869	0.0357764	27.2169	79.2607	0.591823	0	0	0
LOC_Os09g22090		mannose-6-phosphate isomerase, putative, expressed	-4.00974	0.0357764	0.838342	5.05191	3.33008	71.1526	32.7514	72.3839
LOC_Os07g39800		transcription repressor HOTR, putative, expressed	4.85792	0.0358492	1667.72	349.822	141.881	0	31.6436	20.5829
LOC_Os02g05720		pentatricopeptide repeat protein PPR986-12, putative, expressed	6.71392	0.0358492	0	63.637	128.267	0	0	0
LOC_Os04g44890		tRNA-dihydrouridine synthase, putative, expressed	-5.72581	0.0359643	0	0	6.43888	37.5962	4.53375	626.552
LOC_Os03g49250		OsFBO16 - F-box and other domain containing protein, expressed	-6.14618	0.0359643	0	0	0	22.6012	1.22842	49.6218
LOC_Os01g41210		transposon protein, putative, unclassified, expressed	-6.67587	0.0359643	0	0	0	0	93.1109	48.0358
LOC_Os01g25040		transposon protein, putative, CACTA, En/Spm sub-class, expressed	6.09583	0.0359893	44.2578	1.20897	46.4001	0	0	0
LOC_Os10g40934		flavonol synthase/flavanone 3-hydroxylase, putative, expressed	-6.20452	0.0360646	0	0	1.3625	0	227.463	53.8112
LOC_Os09g24530		ribulose-1,5 bisphosphate carboxylase/oxygenase large subunit N-methyltransferase, chloroplast precursor, putative, expressed	-6.24232	0.0360646	0.921701	0	0	0	175.068	20.8859
LOC_Os07g04240		succinate dehydrogenase flavoprotein subunit,mitochondrial precursor, putative, expressed	5.59575	0.0361254	1.07094	49.3111	191.485	0	0	1.34737
LOC_Os08g34740		SGT1 protein, putative, expressed	-6.27464	0.0361254	0	0	3.94543	0	785.262	62.1523
LOC_Os11g17014		NB-ARC domain containing protein, expressed	-6.80432	0.0361933	0	0	0	0	9.14245	162.509
LOC_Os01g14420		RWP-RK domain-containing protein, putative, expressed	6.81257	0.0362014	28.0329	191.439	0	0	0	0
LOC_Os06g02210		bark storage protein A precursor, putative, expressed	5.47435	0.0362014	3966.12	343.468	8.08141	8.69356	0	46.89
LOC_Os07g45090		NADH-ubiquinone oxidoreductase 51 kDa subunit, mitochondrial precursor, putative, expressed	4.50091	0.0362757	1470.24	1012.06	571.497	0.9681	8.59783	92.9438
LOC_Os06g35030		RNA recognition motif containing protein, putative, expressed	3.89767	0.03628	3231.69	5755.02	2798.51	33.6335	468.879	165.292
LOC_Os01g59150		tubulin/FtsZ domain containing protein, putative, expressed	-5.97199	0.0363007	0	0	0	39.2061	3.97658	17.399
LOC_Os02g13965		lectin protein kinase family protein, putative, expressed	-6.73974	0.0363007	0	0	0	0	17.5325	138.617
LOC_Os05g47660		lipid phosphatase protein, putative, expressed	6.86704	0.0363198	0	225.487	10.5457	0	0	0
LOC_Os04g24140		ribose-5-phosphate isomerase A, putative, expressed	6.27501	0.0363198	408.427	0	32.1555	0	0	2.13196
LOC_Os08g36360		retrotransposon protein, putative, Ty1-copia subclass, expressed	-6.40449	0.0363327	0	0	0	4.69921	0.506615	98.8014
LOC_Os02g09440		expressed protein	-6.16578	0.0363678	0	0	0	1.10764	18.2244	56.0676
LOC_Os08g10440		NBS-LRR disease resistance protein, putative, expressed	4.44563	0.0366671	2013.19	25.151	290.641	11.8125	44.9781	25.3531
LOC_Os03g12000		DEAD-box ATP-dependent RNA helicase, putative, expressed	-5.47584	0.0367756	0	31.5478	0	598.884	1084.83	766.031
LOC_Os05g23420		sugar porter, putative, expressed	-6.68594	0.0367756	0	0	0	0	117.869	27.7142
LOC_Os11g35040		aminotransferase, classes I and II, domain containing protein, expressed	-6.23437	0.0367811	0	0	0	73.3807	1.36705	7.14087
LOC_Os05g48160		2Fe-2S iron-sulfur cluster binding domain containing protein, expressed	-4.39316	0.0368399	5.20853	0	10.4563	82.6351	118.413	231.286
LOC_Os11g24510		OsSCP56 - Putative Serine Carboxypeptidase homologue, expressed	-4.54452	0.0368399	2.01774	34.391	28.1502	1745.81	52.4066	202.961
LOC_Os01g52330		NB-ARC domain containing protein, expressed	-6.14991	0.0368414	0	0	1.64338	95.0701	205.801	0
LOC_Os02g06350		expressed protein	-3.8071	0.0370673	5.55939	4.84499	3.13331	76.5881	116.45	28.1884
LOC_Os12g01080		CCT motif family protein, expressed	-6.63224	0.0370761	0	0	0	0	69.5716	65.6221
LOC_Os04g56530		STE_MEKK_ste11_MAP3K.1 - STE kinases include homologs to sterile 7, sterile 11 and sterile 20 from yeast, expressed	3.50738	0.0370822	2080.57	7204.84	5123.06	509.317	248.267	364.889
LOC_Os12g29940		conserved hypothetical protein	6.71409	0.0371793	60.1673	135.845	0	0	0	0
LOC_Os04g20270		transcriptional regulator Sir2 family protein, putative, expressed	-4.38265	0.0371793	17.4184	1.28974	1.927	317.137	30.2825	208.39
LOC_Os11g06910		myosin heavy chain-related, putative, expressed	-6.66275	0.0371793	0	0	0	0	32.0976	109.48
LOC_Os02g37790		retrotransposon protein, putative, unclassified, expressed	-5.00286	0.0372309	0.515373	0	38.4395	611.082	722.118	542.979
LOC_Os08g21410		retrotransposon, putative, centromere-specific, expressed	-4.4087	0.0372388	0	3.31533	3.25844	35.4957	71.0418	74.4209
LOC_Os03g44210		expressed protein	-5.32729	0.0372445	0	0	11.6761	36.0181	423.735	330.422
LOC_Os08g06220		transferase, putative, expressed	-6.20761	0.0373935	0	0	2.61029	477.707	0	38.3649
LOC_Os01g48310		expressed protein	5.66445	0.03746	719.431	0	314.286	5.73998	4.90045	0
LOC_Os02g02860		glutamyl-tRNA synthetase, putative, expressed	4.73842	0.0375128	424.38	210.837	806.904	0	4.57381	34.1137
LOC_Os03g45000		retrotransposon protein, putative, unclassified, expressed	-6.00444	0.0376137	0	0	0.494501	4.32543	1.31192	99.9446
LOC_Os04g17950		retrotransposon protein, putative, unclassified	5.42425	0.0377966	18.8986	7.25976	75.2937	0	0	1.409
LOC_Os01g31629		expressed protein	-4.41168	0.0378636	7.71285	0	3.72389	156.594	127.28	37.7771
LOC_Os01g12390		inactive receptor kinase At2g26730 precursor, putative, expressed	-6.73187	0.0378636	0	0	0	0	147.469	11.3235
LOC_Os01g16090		RNA binding protein, putative, expressed	-4.94021	0.0378896	0	0.846694	0.986251	34.9838	4.47495	45.3446
LOC_Os01g07500		alliin lyase precursor, putative, expressed	6.64845	0.0378906	32.3112	0	149.163	0	0	0
LOC_Os08g12460		retrotransposon protein, putative, Ty3-gypsy subclass	4.63937	0.0378906	1896.84	3686.39	20.1211	31.3795	123.18	10.4389
LOC_Os11g04500		cytochrome c-type biogenesis protein dbsD-like, putative, expressed	-3.98907	0.0378906	55.3773	2.36857	38.9794	450.504	582.196	821.816
LOC_Os03g01100		endonuclease, putative, expressed	-5.07156	0.0379352	0	1.28847	10.3752	480.076	10.2322	117.614
LOC_Os10g03690		OsFBX346 - F-box domain containing protein, expressed	-3.86938	0.0379917	19.5593	35.7492	74.0001	1606.45	203.958	427.818
LOC_Os03g60850		peptide transporter PTR2, putative, expressed	6.79685	0.0379917	0	12.3442	207.731	0	0	0
LOC_Os07g46540		condensin complex subunit 1, putative, expressed	5.49549	0.0379942	4589.86	3665.29	20.4169	0	99.3523	3.24873
LOC_Os03g64140		expressed protein	-4.57781	0.0379942	0	0.954796	5.06385	36.9317	59.0556	103.246
LOC_Os03g63554		DUF565 domain containing protein, putative, expressed	-6.21145	0.0379942	0	0	0	1.07793	8.34965	71.275
LOC_Os04g39840		Os4bglu10 - beta-glucosidase homologue, similar to Os4Bglu12 exoglucanase/beta-glucosidase, expressed	3.81627	0.0381039	1005.86	1128.98	1750.72	122.312	10.3452	102.056
LOC_Os01g04870		WD domain, G-beta repeat domain containing protein, expressed	-5.86784	0.0381137	0	0	0	5.17485	25.0441	24.7493
LOC_Os03g56930		app1, putative, expressed	-5.40166	0.0381147	26.5436	0	0	1060.02	614.556	260.749
LOC_Os02g17700		pyridine nucleotide-disulphide oxidoreductase domain containing protein, expressed	5.65477	0.0383157	643.645	68.9923	3.20636	0	0	7.37825
LOC_Os07g22720		2-oxo acid dehydrogenases acyltransferase domain containing protein, expressed	4.42756	0.0383157	1947.27	36.265	565.458	24.8159	5.38919	60.5825
LOC_Os03g44820		glutamyl-tRNA, putative, expressed	-5.66117	0.0383797	2.19844	1.11018	0	0	228.633	90.3907
ChrUn.fgenesh.gene.63		expressed protein	-5.83235	0.0383797	0	0	0	19.3135	7.13425	26.3824
LOC_Os01g43070		psbP-related thylakoid lumenal protein 4, chloroplast precursor, putative, expressed	-5.19149	0.0384387	0	0	3.02073	122.968	12.3285	47.2348
LOC_Os07g17400		zinc finger, RING-type, putative, expressed	-4.16079	0.0385036	9.14435	13.539	3.22903	224.284	13.1246	334.659
LOC_Os11g27329		OsSCP62 - Putative Serine Carboxypeptidase homologue, expressed	-5.18441	0.0385881	1.85622	0	0	11.3349	48.4401	53.6683
LOC_Os07g14830		WD domain, G-beta repeat domain containing protein, expressed	5.07433	0.0385998	21.8465	1.29457	462.343	1.11182	1.32653	6.88057
LOC_Os07g42450		ribosomal protein S2, putative, expressed	6.23849	0.0386002	18.8123	270.26	0	0	0	1.34689
LOC_Os05g51530		vacuolar ATP synthase subunit C, putative, expressed	-3.85086	0.0386002	21.8278	6.90251	18.2181	522.5	221.236	59.5508
LOC_Os04g10590		retrotransposon protein, putative, unclassified, expressed	-6.33493	0.03881	0	0	0	90.4252	2.73819	1.01166
LOC_Os01g65070		hydrolase, alpha/beta fold family domain containing protein, expressed	-5.0345	0.0388919	0	0	6.17491	54.2718	173.233	87.0897
LOC_Os08g39140		heat shock protein, putative, expressed	4.87005	0.0388919	9077.13	570.213	959.753	15.8034	1.30561	232.795
LOC_Os06g08670		glutathione peroxidase, putative, expressed	-4.3784	0.0388919	14.4387	4.44305	183.273	3441.19	1239.7	758.586
LOC_Os06g14080		ATMAP70 protein, putative, expressed	-4.56969	0.0389146	0	1.35558	4.54655	28.2037	104.32	60.4108
LOC_Os07g04390		expressed protein	-6.5777	0.038953	0	0	0	0	68.1353	61.0228
LOC_Os01g73060		expressed protein	-5.58295	0.038953	0	0	0.471407	3.38533	45.1945	19.0685
LOC_Os12g27994		expressed protein	6.1855	0.0389806	763.933	164.233	0	0	0	4.74935
LOC_Os10g13800		ufm1-conjugating enzyme 1, putative, expressed	4.01088	0.0389806	601.251	250.343	280.072	2.07578	13.8831	42.012
LOC_Os11g38450		expressed protein	-6.10076	0.0389806	0	0	0	5.89717	2.44409	63.5824
LOC_Os03g61330		fumarylacetoacetase, putative, expressed	6.71523	0.0389806	11.7288	0	189.293	0	0	0
LOC_Os01g70010		ribosomal protein L7Ae, putative, expressed	5.37536	0.0389806	301.848	6.89726	186.598	0	0	6.98028
LOC_Os01g28390		transposon protein, putative, CACTA, En/Spm sub-class, expressed	4.58797	0.0389806	88.1057	32.5849	18.8278	1.95509	2.33842	0
LOC_Os01g07200		staphylococcal nuclease homologue, putative, expressed	-5.55626	0.0389806	1.29977	0	1.169	0	139.275	81.9472
LOC_Os07g03840		lectin-like receptor kinase, putative, expressed	6.76896	0.0390153	0	205.524	10.7644	0	0	0
LOC_Os04g38640		OsDegp5 - Putative Deg protease homologue, expressed	-5.30146	0.0390687	0	17.9125	0	493.203	211.522	472.502
LOC_Os06g48235		expressed protein	-6.6542	0.0392133	0	0	0	0	15.9573	129.398
LOC_Os03g06170		hsp20/alpha crystallin family protein, putative, expressed	5.40523	0.0393527	24.3404	5.60429	66.7704	0	0	1.32218
LOC_Os03g63700		AIG2-like family domain containing protein, expressed	5.1856	0.0398088	1349.17	31.4913	153.057	1.14132	0	25.2051
LOC_Os02g37940		CRP12 - Cysteine-rich family protein precursor, expressed	-6.57398	0.0398088	0	0	0	0	92.4299	37.775
LOC_Os06g46770		ubiquitin family protein, putative, expressed	3.57476	0.0398298	4028.05	7849.73	3234	146.43	297.432	667.134
LOC_Os02g27220		protein phosphatase 2C, putative, expressed	4.56584	0.0398298	107.158	41.3326	141.821	7.79358	1.21394	0
LOC_Os01g59630		exostosin family domain containing protein, expressed	-6.15807	0.0398298	0	0	0	6.55629	1.37284	69.2351
LOC_Os02g58550		chloroplast channel forming outer membrane protein, putative, expressed	-6.54058	0.0398298	0	0	0	55.7975	0	68.2418
LOC_Os07g24060		retrotransposon protein, putative, unclassified, expressed	-6.59737	0.0399853	0	0	0	0	110.302	24.9132
LOC_Os06g25260		retrotransposon protein, putative, Ty1-copia subclass, expressed	-5.74636	0.0403545	0	0	0	21.4502	13.8143	13.6078
LOC_Os09g29825		pentatricopeptide, putative, expressed	-6.25625	0.0403545	0	0	0.51902	0	126.559	23.5375
LOC_Os02g16880		protein of unknown function DUF502 domain containing protein, expressed	-6.62755	0.0403545	0	0	0	0	15.7692	126.217
LOC_Os06g05430		expressed protein	6.71337	0.0404035	195.901	0	8.18891	0	0	0
LOC_Os01g49820		lipid phosphatase protein, putative, expressed	-6.58196	0.0404623	0	0	0	0	106.883	26.1967
LOC_Os11g24280		retrotransposon protein, putative, unclassified	5.64601	0.0404758	115.866	31.496	0.567358	0	0	1.52588
LOC_Os01g72350		amidohydrolase, putative, expressed	-6.09336	0.0405726	0	0	0	1.06826	13.0687	57.9842
LOC_Os05g47980		ATP synthase, putative, expressed	5.26638	0.0405726	1096.37	7149.69	36.6949	0	38.817	90.6448
LOC_Os05g39390		outer membrane protein, OMP85 family protein, expressed	-4.78446	0.0405843	0.957196	3.86778	0	43.1958	12.7211	124.283
LOC_Os03g59710		RNA recognition motif containing protein, putative, expressed	-5.73951	0.0407167	0	0	0	18.7502	11.5689	18.3143
LOC_Os10g21248		photosystem I P700 chlorophyll a apoprotein A2, putative, expressed	-3.9379	0.0408259	4.82457	8.21195	17.5573	422.919	50.7663	91.8544
LOC_Os08g23829		expressed protein	-5.75551	0.0408615	0	0	0	15.4137	24.4944	9.68488
LOC_Os03g43114		expressed protein	-3.45256	0.0408795	24.4156	31.0378	16.5477	166.276	462.199	257.997
LOC_Os02g37700		lecithin:cholesterol acyltransferase, putative, expressed	-6.65084	0.0408795	0	0	0	140.034	0	8.50373
LOC_Os04g34560		transposon protein, putative, CACTA, En/Spm sub-class, expressed	-6.55102	0.0408795	0	0	0	27.2719	0	100.71
LOC_Os02g45690		uncharacterized mscS family protein, putative, expressed	-4.66457	0.0408807	0	28.8966	31.9503	178.806	1006.73	953.539
LOC_Os01g70460		expressed protein	-5.56864	0.0409396	0	0	2.56624	9.9784	3.51132	229.536
LOC_Os08g26870		wound responsive protein, putative, expressed	-3.77328	0.0410332	6.20599	27.3365	7.2209	130.837	117.62	399.571
LOC_Os05g33644		inosine-uridine preferring nucleoside hydrolase family protein, putative, expressed	-5.73695	0.0410424	0	0	0	21.7058	11.5043	15.4138
LOC_Os05g15940		retrotransposon protein, putative, unclassified, expressed	-6.26734	0.041093	0	0	0	85.3082	1.20813	2.37116
LOC_Os01g27449		expressed protein	-5.74386	0.041093	0	0	0	19.6657	19.8425	9.51928
LOC_Os02g42700		thioredoxin, putative, expressed	6.06044	0.0411261	504.213	0	84.12	0	0	3.54478
LOC_Os08g27720		pirin, putative, expressed	4.336	0.0411262	461.811	42.4078	151.392	20.509	3.72658	0.912984
LOC_Os08g07560		retrotransposon protein, putative, Ty3-gypsy subclass	5.98038	0.0413889	62.8611	1.40867	20.2293	0	0	0
LOC_Os02g26550		ubiquitin carboxyl-terminal hydrolase, family 1, putative, expressed	3.6361	0.0414349	742.849	576.576	431.645	40.8997	9.61423	71.6243
LOC_Os01g20880		OsWAK3 - OsWAK receptor-like cytoplasmic kinase OsWAK-RLCK, expressed	-4.50474	0.0414349	0	21.806	10.6987	140.064	472.009	370.241
LOC_Os01g54050		histidine-containing phosphotransfer protein, putative, expressed	5.60965	0.0414369	2894.99	3821.36	212.686	0	0	73.1929
LOC_Os04g34570		expressed protein	-6.59575	0.0414907	0	0	0	12.8115	0	125.462
LOC_Os01g49000		katanin p60 ATPase-containing subunit, putative, expressed	-5.21089	0.041547	1.75689	0	0.638928	1.98259	135.283	10.8646
LOC_Os07g05790		retrotransposon protein, putative, unclassified, expressed	-5.77502	0.0415788	0	0	0	6.57452	27.0822	17.2937
LOC_Os11g34210		aspartyl/glutamyl-tRNA amidotransferase subunit B, putative, expressed	-5.82323	0.0415958	0	0	0	5.08557	34.6325	14.0487
LOC_Os12g03350		expressed protein	-6.53667	0.0415958	0	0	0	101.957	0	24.9132
LOC_Os03g14300		THION29 - Plant thionin family protein precursor, expressed	-6.56177	0.0416374	0	0	0	0	21.5612	110.304
LOC_Os10g16930		expressed protein	-5.92393	0.0416374	0	0	0	14.8212	2.49817	42.7365
LOC_Os08g03290		glyceraldehyde-3-phosphate dehydrogenase, putative, expressed	3.85186	0.0417131	1569.76	7734.7	2311.32	40.0876	334.849	302.291
LOC_Os03g21060		No apical meristem protein, putative, expressed	-6.20701	0.0417537	0	0	0	3.0126	79.0637	1.30815
LOC_Os06g19444		CCT/B-box zinc finger protein, putative, expressed	6.66762	0.0418058	8.18127	0	187.766	0	0	0
LOC_Os01g25484		ferredoxin--nitrite reductase, putative, expressed	3.87641	0.0418058	210.744	98.279	750.369	6.59448	35.0611	18.9182
LOC_Os01g09430		expressed protein	3.66309	0.0418254	143.579	68.5731	367.08	10.5733	10.1032	18.791
LOC_Os11g07124		EFR, putative, expressed	-6.50993	0.0419884	0	0	0	31.2024	0	91.563
LOC_Os12g39840		expressed protein	5.26754	0.0420636	2.69753	1254	66.4353	0	7.04353	13.3994
LOC_Os03g05380		expressed protein	-6.624	0.042082	0	0	0	136.915	8.90659	0
LOC_Os09g17740		chlorophyll A-B binding protein, putative, expressed	-3.49302	0.0421113	321.883	687.399	1028.82	5646.4	5521.84	14851.8
LOC_Os01g31680		uncharacterized protein sll0194, putative, expressed	-4.64503	0.0421256	3.77767	0	31.5154	196.241	230.851	803.663
LOC_Os03g62740		GDSL-like lipase/acylhydrolase, putative, expressed	-6.5192	0.0421761	0	0	0	99.4605	0	25.3455
LOC_Os01g71770		RNA recognition motif containing protein, putative, expressed	3.76539	0.0421871	1291.01	1950.9	726.657	60.8587	16.0077	171.542
LOC_Os04g57610		auxin response factor, putative, expressed	4.71009	0.042197	237.786	1024.35	5.04529	22.0527	11.3523	0.960428
LOC_Os04g51404		expressed protein	-5.04548	0.042197	0	1.17217	3.77587	32.4101	2.70853	223.686
LOC_Os04g30890		MYB family transcription factor, putative, expressed	-5.97003	0.042197	2.44732	0	0	273.066	0	99.2099
LOC_Os02g58670		bZIP transcription factor domain containing protein, expressed	-6.58729	0.042197	0	0	0	0	12.7876	125.749
LOC_Os01g14090		kinesin motor domain containing protein, putative, expressed	-6.61877	0.042197	0	0	0	7.6376	0	137.525
LOC_Os12g41810		expressed protein	-4.61585	0.0422582	9.78114	0	1.05625	150.221	25.5421	193.808
LOC_Os07g12600		OsFBX226 - F-box domain containing protein, expressed	-6.49252	0.0422582	0	0	0	0	72.707	47.8481
LOC_Os03g22490		heavy metal-associated domain containing protein, expressed	-6.00525	0.0423779	0	0	0	50.8097	14.0012	1.36549
LOC_Os06g06820		hydrolase, alpha/beta fold family domain containing protein, expressed	-6.52666	0.0424862	0	0	0	107.01	0	20.035
LOC_Os03g25770		RNA recognition motif containing protein, putative, expressed	-5.27513	0.0426066	0	0	0.942583	9.72852	19.9351	46.2615
LOC_Os07g09690		galactosyltransferase family protein, putative, expressed	6.57263	0.0426066	0	150.878	24.8657	0	0	0
LOC_Os08g29020		wall-associated kinase-like 2, putative, expressed	3.79075	0.0426066	342.465	1312.53	130.205	56.8668	26.6708	25.7655
LOC_Os11g01490		outer membrane protein, OMP85 family, putative, expressed	-4.99871	0.0426066	1.13221	0	56.7002	1045.52	1581.1	225.319
LOC_Os08g03610		LSD1 zinc finger domain containing protein, expressed	6.46185	0.0426834	100.968	0	51.4165	0	0	0
LOC_Os02g02880		expressed protein	4.36038	0.0428711	818.488	1061.95	75.4597	14.8612	1.25723	56.9218
LOC_Os01g22010		S-adenosylmethionine synthetase, putative, expressed	3.8961	0.0428711	126.265	629.195	1824.18	18.7672	51.5681	74.3548
LOC_Os03g16400		expressed protein	-5.07407	0.0428721	0	1.29312	4.27122	1.05181	134.656	163.69
LOC_Os10g27220		phospholipid-transporting ATPase 3, putative, expressed	3.74825	0.0428771	306.842	2691.26	1464.98	49.6377	64.2697	169.227
LOC_Os08g18810		conserved hypothetical protein	6.67897	0.0428967	0	194.857	7.8563	0	0	0
LOC_Os11g43410		Leucine Rich Repeat family protein, expressed	-6.45944	0.042999	0	0	0	47.2359	0	68.8444
LOC_Os07g43720		DCN1, putative, expressed	5.28969	0.0430301	237.968	1991.88	0	6.63335	19.4553	7.415
LOC_Os08g44290		RNA recognition motif containing protein, putative, expressed	-5.2087	0.0430301	16.0369	0	0	233.331	626.17	123.006
LOC_Os03g21240		myb-like DNA-binding domain containing protein, expressed	4.46941	0.0430705	9905.56	8931.03	59.1045	46.0507	175.345	417.877
LOC_Os01g02010		expressed protein	6.48659	0.0431276	0	67.0933	87.9471	0	0	0
LOC_Os09g07610		retrotransposon protein, putative, unclassified, expressed	-6.60268	0.0432376	0	0	0	0	136.879	7.61963
LOC_Os10g10950		retrotransposon protein, putative, unclassified, expressed	-5.44528	0.0433714	0	1.3237	0	14.1779	78.8168	1.13491
LOC_Os03g62670		expressed protein	-5.77368	0.0434723	0	0	0	5.57866	13.5127	32.4185
LOC_Os01g67370		expressed protein	3.89478	0.0434858	3065.96	3213.25	4157.66	30.6315	488.83	65.7408
LOC_Os04g42990		suppressor of stem-loop protein 1, putative, expressed	5.87155	0.0434967	49.3209	0	143.1	0	1.42239	0
LOC_Os04g16824		chloroplast 30S ribosomal protein S3, putative, expressed	-4.52728	0.0434967	7.63414	1.07577	1.09662	23.1166	273.945	10.4146
LOC_Os09g24416		chloroplast 30S ribosomal protein S3, putative, expressed	-4.52728	0.0434967	7.63414	1.07577	1.09662	23.1166	273.945	10.4146
LOC_Os03g43720		transporter family protein, putative, expressed	-4.33834	0.0434967	38.7126	3.17482	3.3415	34.2284	490.407	676.181
LOC_Os01g70800		mitochondrial carrier protein, putative, expressed	4.64163	0.0435096	181.337	607.627	2504.65	3.42397	1.36232	89.9629
LOC_Os05g38270		regulator of chromosome condensation, putative, expressed	-4.2997	0.0438111	0.867643	1.33809	27.2967	152.584	310.486	293.732
LOC_Os01g64700		OsFBT3 - F-box and tubby domain containing protein, expressed	4.0111	0.0438776	242.919	2616.04	2157.56	196.026	30.9924	27.3542
LOC_Os01g02040		retrotransposon protein, putative, unclassified, expressed	6.47886	0.0439155	130.97	0	26.9923	0	0	0
LOC_Os03g37010		glycosyltransferase, putative, expressed	-4.26634	0.0439155	33.4035	5.50798	12.2746	1125.12	96.0921	43.1254
LOC_Os02g38430		steroid nuclear receptor, ligand-binding, putative, expressed	-4.89467	0.0439572	30.587	4.96438	0	343.654	1180.34	57.276
LOC_Os07g22880		transposon protein, putative, CACTA, En/Spm sub-class, expressed	-5.76844	0.0440054	0	1.3088	0.311654	4.16225	190.639	0
LOC_Os09g37520		DUF630/DUF632 domains containing protein, putative, expressed	5.63448	0.0441136	294.415	0	23.6686	0	1.23476	1.9901
LOC_Os12g32814		pleiotropic drug resistance protein 3, putative, expressed	-5.85431	0.0441136	0	0	0	11.0098	42.5429	3.2283
LOC_Os02g36800		retrotransposon protein, putative, Ty1-copia subclass, expressed	-5.3903	0.0441612	0	0	1.23194	31.5946	66.1567	3.15852
LOC_Os03g15390		GA17271-PA, putative, expressed	-6.49287	0.0441612	0	0	0	107.08	0	17.2641
LOC_Os02g39580		ZOS2-12 - C2H2 zinc finger protein, expressed	4.91928	0.0442369	2167.92	6040.97	224.816	0	92.7249	92.1346
LOC_Os01g66360		2-C-methyl-D-erythritol 4-phosphate cytidylyltransferase, putative, expressed	-6.46283	0.0442369	0	0	0	0	31.0621	87.9693
LOC_Os03g13040		haemolysin-III, putative, expressed	-6.03243	0.0443283	0	0	0	63.6117	2.67997	3.22538
LOC_Os01g59490		FAD dependent oxidoreductase domain containing protein, expressed	5.22073	0.044502	1553.67	9.99892	737.27	35.7994	0	1.12379
LOC_Os04g31020		expressed protein	-6.49297	0.0445651	0	0	0	109.363	0	15.5206
LOC_Os03g59320		expressed protein	-3.78448	0.0446052	227.227	14.7282	56.1704	1731.57	1793.56	1333.92
LOC_Os01g37460		zinc finger family protein, putative, expressed	5.04834	0.0448928	30.5534	25.1128	18.3503	0	1.65439	0
LOC_Os01g26350		retrotransposon protein, putative, unclassified, expressed	5.50378	0.0449566	43.9302	1.28222	58.8624	0	0	1.16772
LOC_Os09g29840		heat shock protein, putative, expressed	-4.3275	0.0449566	6.67398	1.2166	49.257	118.501	1077.21	304.3
LOC_Os06g49200		expressed protein	6.4391	0.0451817	0	92.2444	60.105	0	0	0
LOC_Os03g03360		ribosomal protein L5, putative, expressed	-5.92544	0.0452308	0	0	0	35.6205	25.1998	1.09921
LOC_Os04g58410		smr domain containing protein, expressed	-5.59906	0.0453179	5.0407	0	0	1.02753	432.399	48.9854
LOC_Os09g34140		expressed protein	-5.22858	0.0453904	0	0	1.34571	20.6902	6.6508	69.3182
LOC_Os10g01020		retrotransposon protein, putative, unclassified, expressed	6.52379	0.0455039	141.878	28.4945	0	0	0	0
LOC_Os01g46760		protein phosphatase 2C, putative, expressed	-5.73111	0.0455039	0	0	0	11.1029	6.59038	32.1453
LOC_Os10g01560		serine/threonine-protein kinase, putative, expressed	-4.91806	0.0455708	0	0	2.10771	47.8576	39.3183	19.1473
LOC_Os02g03250		expressed protein	-4.18083	0.0455708	4.45457	0	10.7391	120.717	113.308	121.721
LOC_Os03g31150		expressed protein	-5.78324	0.0455708	0	0	0	13.0282	35.9702	3.87199
LOC_Os03g21090		auxin-independent growth promoter protein, putative, expressed	-6.52974	0.0455957	0	0	0	126.497	0	7.57276
LOC_Os02g36580		expressed protein	-6.52702	0.0457989	0	0	0	0	8.81133	125.066
LOC_Os03g33012		WRKY81, expressed	5.03563	0.0458139	596.978	0	745.392	5.90602	17.4442	2.70248
LOC_Os02g39730		expressed protein	-3.53826	0.0458566	167.296	26.6758	125.788	1806.82	1591.52	859.923
LOC_Os08g10608		ribosomal protein S17, putative, expressed	4.66335	0.0458862	1527.05	2.13746	3395.28	21.736	81.344	34.7702
LOC_Os08g01810		matrix attachment region binding protein, putative, expressed	-6.40382	0.0458918	0	0	0	0	53.4235	58.252
LOC_Os01g12710		oxidoreductase, short chain dehydrogenase/reductase family domain containing protein, expressed	-4.40757	0.0459343	20.3515	1.29564	109.188	181.18	2418.07	1091.35
LOC_Os12g21798		40S ribosomal protein S3a, putative, expressed	5.89873	0.0459956	0	231.134	12.9232	0	1.65223	0
LOC_Os03g41960		retrotransposon protein, putative, Ty3-gypsy subclass, expressed	-5.76885	0.0460428	0	0	0.735126	2.11996	1.49403	121.61
LOC_Os09g01620		RNA pseudouridine synthase, putative, expressed	-6.47327	0.0460784	0	0	0	111.583	0	12.5224
LOC_Os03g25720		GA20734-PA, putative, expressed	-5.10919	0.0460784	0	1.52849	0	25.8348	33.6199	6.84933
LOC_Os05g28200		prenyltransferase, putative, expressed	-4.99589	0.0460863	5.06603	0	0	102.02	130.194	20.8217
LOC_Os10g01080		SOR/SNZ family protein, putative, expressed	-3.68204	0.0462419	52.8452	5.3328	49.1669	372.138	475.133	765.63
LOC_Os01g33420		glycosyl hydrolase family protein 27, putative, expressed	-4.0922	0.0462419	10.2668	1.32322	22.7411	48.7361	181.103	505.598
LOC_Os05g08990		glutaminyl-tRNA synthetase, putative, expressed	5.49635	0.0462679	425.558	0	124.026	1.11129	0	5.27321
LOC_Os11g23880		expressed protein	-5.39676	0.0462679	0	0	2.50844	165.885	1.52608	35.6715
LOC_Os01g49120		MATE efflux family protein, putative, expressed	-6.3843	0.046302	0	0	0	67.7488	0	41.4616
LOC_Os04g40190		circumsporozoite protein, putative, expressed	-6.0381	0.0463057	0.766381	0	0	0	140.833	11.0727
LOC_Os08g44250		fiber protein Fb14, putative, expressed	-6.39144	0.0463057	0	0	0	60.851	49.6225	0
LOC_Os08g08655		expressed protein	-3.78336	0.0463385	91.4278	43.3528	4.66923	895.753	578.081	800.209
LOC_Os10g21020		expressed protein	-6.00896	0.0463385	0	0	0.424909	54.0138	0	53.8066
LOC_Os04g03850		OsSub39 - Putative Subtilisin homologue, expressed	5.7393	0.0466681	41.4602	2.6815	22.932	0	0	0
LOC_Os04g16876		photosystem II reaction center protein Z, putative, expressed	-3.16668	0.046695	18209.8	26580.6	26905.2	249275	230316	228830
LOC_Os01g58038		photosystem II reaction center protein Z, putative, expressed	-3.16668	0.046695	18209.8	26580.6	26905.2	249275	230316	228830
LOC_Os02g24628		photosystem II reaction center protein Z, putative, expressed	-3.16668	0.046695	18209.8	26580.6	26905.2	249275	230316	228830
LOC_Os08g14580		haloacid dehalogenase-like hydrolase domain-containing protein 1A, putative, expressed	-4.90496	0.0467021	0	6.80445	1.05693	2.388	132.579	217.908
LOC_Os06g05600		OsFBDUF31 - F-box and DUF domain containing protein, expressed	-6.45754	0.0467021	0	0	0	0	108.396	14.3938
LOC_Os09g01360		expressed protein	4.76581	0.0467821	270.565	1540.21	0.593239	11.2971	8.5732	25.8393
LOC_Os10g37180		glycine cleavage system H protein, putative, expressed	-5.10848	0.0467821	0	0	13.3308	341.404	44.3253	374.181
LOC_Os07g28020		transposon protein, putative, CACTA, En/Spm sub-class, expressed	-5.86437	0.0467821	0	0	0	26.7997	1.3566	30.2479
LOC_Os08g05420		transposon protein, putative, CACTA, En/Spm sub-class, expressed	5.19823	0.0467828	35.505	22.8755	10.0571	0	0	0.943556
LOC_Os01g34870		expressed protein	-5.91736	0.046809	0	0	0	0.948938	19.6686	41.7354
LOC_Os06g05880		profilin domain containing protein, expressed	4.29834	0.0468963	1886.58	2530.2	335.458	170.192	11.0069	4.68567
LOC_Os08g05880		Brix domain containing protein, putative, expressed	-5.63324	0.0468963	0	0	0	17.1282	9.64835	18.4384
LOC_Os04g41030		inactive receptor kinase At1g27190 precursor, putative, expressed	-6.00472	0.0469558	0	0	0.562594	58.1909	0	63.962
LOC_Os03g14120		dihydrodipicolinate reductase, putative, expressed	-6.59069	0.0469778	0	0	0	0	150.311	2.47811
LOC_Os01g64920		nuclear matrix protein 1, putative, expressed	6.55172	0.0471539	168.291	12.3153	0	0	0	0
LOC_Os01g71100		expressed protein	3.56036	0.0471539	501.372	1058.03	3125.77	98.1866	175.215	71.9052
LOC_Os02g55540		F-box/LRR-repeat protein 14, putative, expressed	-5.14561	0.0471539	0	0	1.46981	17.3106	9.32377	69.5693
LOC_Os02g10320		3-oxoacyl-synthase, putative, expressed	-6.38502	0.0471539	0	0	0	0	33.4826	77.4959
LOC_Os05g41160		expressed protein	5.42498	0.0471539	70.4625	1.10574	37.1093	0	0	1.35785
LOC_Os04g31620		retrotransposon protein, putative, unclassified, expressed	-3.9407	0.0471539	0.855538	5.04411	3.02524	18.1481	89.1	57.1761
LOC_Os11g04320		phosphoglycerate mutase, putative, expressed	5.98184	0.0473386	465.719	0	27.1092	0	3.11908	0
LOC_Os12g34880		expressed protein	-6.01935	0.0473386	0	0	0.494555	0	75.0957	42.4097
LOC_Os01g08460		TMS membrane protein/tumour differentially expressed protein, putative, expressed	-4.81721	0.0474031	0	165.008	28.0153	1347.86	5496.87	1211.1
LOC_Os10g33730		pentatricopeptide, putative, expressed	-6.36357	0.0474094	0	0	0	0	56.6799	51.3342
LOC_Os01g37480		expressed protein	4.60965	0.0474094	2270.28	301.518	454.32	40.0409	0	48.6186
LOC_Os02g04820		retrotransposon protein, putative, unclassified, expressed	-5.95314	0.0474094	0	0	0	2.25272	59.311	3.84098
LOC_Os03g17440		expressed protein	-4.62285	0.0474402	7.9676	0	11.0786	565.75	22.5539	77.9225
LOC_Os01g60350		expressed protein	-6.45291	0.0474402	0	0	0	0	112.069	11.5892
LOC_Os02g35120		transposon protein, putative, unclassified	-5.78125	0.047453	0	0	0	41.9302	6.92661	4.73304
LOC_Os06g12720		retrotransposon protein, putative, unclassified, expressed	-4.78448	0.0474802	0	0	3.58776	61.7516	51.4131	40.6995
LOC_Os02g32360		transposon protein, putative, CACTA, En/Spm sub-class, expressed	4.4655	0.0475636	74.1566	10.586	9.62291	1.01413	1.19471	0.97021
LOC_Os05g30210		expressed protein	-5.89637	0.0475687	0.83384	0	0	0	108.399	27.3694
LOC_Os03g14420		cytochrome P450, putative, expressed	-6.42787	0.0476063	0	0	0	106.468	0	12.6505
LOC_Os04g51610		calcium-transporting ATPase, plasma membrane-type, putative, expressed	-4.11795	0.0476456	0.949096	48.2554	18.9093	958.395	310.183	213.212
LOC_Os01g10080		expressed protein	-6.36788	0.0478568	0	0	0	77.0983	32.279	0
LOC_Os02g26780		transposon protein, putative, unclassified, expressed	6.04639	0.0480357	0	10.5042	211.05	0	0	1.19493
LOC_Os11g40570		plant viral response family protein, putative, expressed	6.38495	0.0480357	125.886	0	21.2178	0	0	0
LOC_Os10g25487		NBS-LRR disease resistance protein, putative, expressed	4.74407	0.0480357	499.086	110.037	2438.72	0	32.26	45.9366
LOC_Os10g09700		OsWAK110 - OsWAK receptor-like protein kinase, expressed	4.67784	0.0480357	166.312	7.36623	63.9636	1.28879	0	5.24458
LOC_Os04g38780		transcription factor, putative, expressed	4.46588	0.0480357	1378.26	5.90736	727.843	9.704	53.3308	7.66786
LOC_Os04g52260		LTPL124 - Protease inhibitor/seed storage/LTP family protein precursor, expressed	-3.60154	0.0480357	175.516	30.9073	289.797	1373.49	2353.33	3252.4
LOC_Os08g21561		PPR repeat domain containing protein, putative, expressed	-4.3315	0.0480357	2.44988	0	1.77285	13.0179	47.1965	55.6766
LOC_Os05g49640		expressed protein	-4.96258	0.0480357	4.85482	0	0	166.542	49.5781	26.9591
LOC_Os12g02670		retrotransposon protein, putative, Ty1-copia subclass, expressed	-5.72394	0.0480357	0	0	0	22.4953	24.9357	3.08776
LOC_Os01g53910		dehydrogenase, putative, expressed	6.32414	0.0480609	92.3876	0	43.8702	0	0	0
LOC_Os12g44350		actin, putative, expressed	5.55323	0.0480623	19.9231	0	289.249	0	1.07355	2.27603
LOC_Os01g07080		DEAD-box ATP-dependent RNA helicase, putative, expressed	-5.60885	0.0481865	0	9.30902	0	1.31482	828.495	88.4162
LOC_Os08g37580		homeobox associated leucine zipper, putative, expressed	6.01319	0.0481865	0.746693	86.8378	6.17953	0	0	0
LOC_Os02g07870		ATP synthase, putative, expressed	5.64763	0.0482449	0	847.021	55.1021	1.04608	0	7.48753
LOC_Os03g04440		expressed protein	-4.63844	0.0482449	64.3872	0	66.9536	3136.38	292.844	1205.29
LOC_Os01g52160		heavy metal-associated domain containing protein, expressed	5.74807	0.0483702	149.644	0	33.6163	0	1.50773	0
LOC_Os03g57790		ubiquitin-conjugating enzyme, putative, expressed	3.28228	0.0484112	10897.6	5419.52	11892.7	571.085	719.597	1309.06
LOC_Os01g07376		thioredoxin, putative, expressed	-5.39545	0.0484112	0.571206	0	0	38.874	19.2546	2.4481
LOC_Os05g23950		TRAF-type zinc finger family protein, expressed	-5.23335	0.0484189	0	1.33072	0	55.1893	15.7674	2.46796
LOC_Os11g03990		WD domain, G-beta repeat domain containing protein, expressed	-6.46985	0.04845	0	0	0	0	120.194	8.42892
LOC_Os11g33938		conserved hypothetical protein	6.31532	0.0487681	96.9401	0	38.7336	0	0	0
LOC_Os05g18480		retrotransposon protein, putative, Ty3-gypsy subclass, expressed	-6.53384	0.0487681	0	0	0	143.7	0	2.18029
LOC_Os06g45000		ubiquitin-conjugating enzyme, putative, expressed	-5.91652	0.0488818	0	0	0	1.11472	9.49193	52.5444
LOC_Os03g08020		elongation factor Tu, putative, expressed	3.81946	0.0491828	205.443	1571.56	219.79	18.1124	25.7532	74.1801
LOC_Os04g56290		aldose 1-epimerase, putative, expressed	4.37775	0.0492143	7101.66	2931.62	1824.65	0.700114	218.52	209.589
LOC_Os06g32780		retrotransposon protein, putative, unclassified, expressed	-6.3659	0.0492143	0	0	0	91.0813	20.1587	0
LOC_Os02g53710		expressed protein	-6.07184	0.0492143	0	0	0	2.16325	72.9594	1.14193
LOC_Os06g10770		peptidase, putative, expressed	-4.81969	0.0494317	0.688574	0	26.9034	703.54	414.802	55.409
LOC_Os01g08680		myb/SANT domain protein, putative, expressed	-6.45654	0.0494706	0	0	0	5.27722	0	122.835
LOC_Os10g35990		DEAD-box ATP-dependent RNA helicase, putative, expressed	-3.99957	0.0495156	1.53728	6.50073	30.2697	467.943	83.5309	208.632
LOC_Os08g41470		proteophosphoglycan ppg4, putative, expressed	-4.95217	0.0496368	0	5.36659	0	133.202	88.2136	24.5444
LOC_Os02g54470		60S ribosomal protein L35a-3, putative, expressed	-6.37217	0.049704	0	0	0	97.3024	15.9143	0
LOC_Os12g23630		ATP synthase subunit alpha, mitochondrial, putative, expressed	3.28599	0.0498351	5928.88	7051.31	2187.25	519.371	344.052	528.565
LOC_Os08g39890		OsSPL14 - SBP-box gene family member, expressed	-5.74972	0.0498538	0	0	0	12.4155	2.67998	37.3657
LOC_Os03g33100		retrotransposon protein, putative, unclassified, expressed	5.58855	0.0499795	14.3965	10.5055	31.8609	0	0	0
LOC_Os01g01800		expressed protein	3.74933	0.0499795	5085.5	902.877	1664.8	35.3614	120.863	323.763
LOC_Os12g36180		auxilin, putative, expressed	3.7335	0.0499795	5960.98	3960.13	398.553	113.707	180.917	361.281
LOC_Os09g21470		expressed protein	4.24546	0.0501407	20.5949	1696.01	742.95	7.18462	67.7302	25.1799
LOC_Os07g38850		prenyltransferase, putative, expressed	-6.42514	0.0501407	0	0	0	0	115.946	7.46775
LOC_Os02g47790		monodehydroascorbate reductase, putative, expressed	5.7648	0.0501407	21.0971	1.44753	48.2378	0	0	0
LOC_Os06g49070		expressed protein	-5.98899	0.0501628	0	0	0	64.7574	1.25079	3.45084
LOC_Os03g57660		peptidase, putative, expressed	4.6045	0.0501641	1705.28	287.656	1305.71	0.974198	94.1031	1.15641
LOC_Os06g40510		CRAL/TRIO domain containing protein, expressed	3.5273	0.050205	592.862	4980.04	1925.48	214.496	133.679	217.327
LOC_Os04g39180		nodulation receptor kinase precursor, putative, expressed	-5.61911	0.0503193	0	0	0	5.54041	22.2256	17.8612
LOC_Os11g24120		expressed protein	-5.75461	0.0503808	0	0	0	2.09473	14.5106	36.4811
LOC_Os02g57100		expressed protein	-6.44559	0.0503808	0	0	0	4.6843	0	123.007
LOC_Os11g40080		lipin, N-terminal conserved region family protein, expressed	3.48121	0.050468	3085.79	9569.85	2769.37	147.71	565.675	494.493
LOC_Os01g42690		OsPOP2 - Putative Prolyl Oligopeptidase homologue, expressed	5.24645	0.050508	63.1393	6160.27	871.523	0	1.6437	105.311
LOC_Os04g57220		ubiquitin-conjugating enzyme, putative, expressed	3.16035	0.050695	15906	18988.3	14337.5	2208.78	1687.44	1094.32
LOC_Os10g40600		peptide transporter PTR2, putative, expressed	-5.63721	0.0508183	0	0	0	6.51781	30.5782	9.56414
LOC_Os10g34710		myosin-2 heavy chain, non muscle, putative, expressed	-3.67069	0.0509207	282.714	96.8148	33.2986	1815.88	3587.2	764.948
LOC_Os12g43600		RNA recognition motif containing protein, expressed	4.5834	0.0509323	847.547	1219.22	289.428	0	62.3514	7.48018
LOC_Os02g20490		expressed protein	-5.21151	0.0510612	0.68282	0	0	12.8497	5.77114	37.238
LOC_Os06g02230		B3 DNA binding domain containing protein, expressed	6.3081	0.0510612	115.395	0	22.1147	0	0	0
LOC_Os02g30320		drought-induced protein 1, putative, expressed	-3.46735	0.0510916	49.766	169.189	45.5638	1148.18	508.601	1682.51
LOC_Os01g50220		retrotransposon protein, putative, LINE subclass, expressed	-5.67324	0.0512043	0	0	0	26.6437	19.0435	3.03434
LOC_Os02g31010		retrotransposon protein, putative, unclassified, expressed	-6.41158	0.0513669	0	0	0	117.472	0	5.41592
LOC_Os07g03860		lectin-like receptor kinase 7, putative, expressed	-4.90428	0.0513886	0	1.37064	34.0439	1353.64	225.144	72.648
LOC_Os02g04810		auxin response factor 5, putative, expressed	4.26552	0.0516028	2889.18	17272	358.838	36.6723	613.187	167.72
LOC_Os07g48850		PPR repeat containing protein, expressed	4.54296	0.0516131	0.826178	74.7416	382.947	7.34444	2.45718	4.29895
LOC_Os05g32220		L1P family of ribosomal proteins domain containing protein, expressed	-4.13814	0.0516131	3.44403	2.41816	80.9862	779.657	444.672	724.494
LOC_Os09g39670		oxidoreductase, short chain dehydrogenase/reductase family domain containing family, expressed	4.96927	0.0516269	3895.43	5353.14	46.9962	0	61.8612	125.246
LOC_Os10g05340		transposon protein, putative, CACTA, En/Spm sub-class, expressed	-4.88936	0.0516269	0	0	4.72272	26.6136	35.8561	164.6
LOC_Os02g39050		pre-mRNA-splicing factor ISY1, putative, expressed	-5.93312	0.0516269	0	0	0.648036	93.9658	0	31.29
LOC_Os05g40910		expressed protein	-4.21434	0.0516537	16.4308	13.0965	492.173	3062.73	7101.47	2346.6
LOC_Os01g56880		purple acid phosphatase precursor, putative, expressed	5.22604	0.0517561	20.3409	3.96831	107.645	1.99258	0	0
LOC_Os12g40440		expressed protein	-6.35107	0.0517713	0	0	0	0	101.379	11.5911
LOC_Os09g31300		helix-loop-helix DNA-binding domain containing protein, expressed	4.5812	0.051882	8.29127	96.6304	143.659	1.23211	0	6.27669
LOC_Os07g04480		transposon protein, putative, unclassified, expressed	-4.32556	0.051882	1.82885	44.2517	25.6186	502.014	1378.58	20.0907
LOC_Os01g65640		expressed protein	5.92096	0.0520887	0	148.759	25.0098	0	0	1.06598
LOC_Os02g07960		STRUBBELIG-RECEPTOR FAMILY 3 precursor, putative, expressed	3.82768	0.0520887	9520.2	1545.03	1584.07	54.2707	170.024	515.201
LOC_Os03g51000		3,4-dihydroxy-2-butanone kinase, putative, expressed	-4.66431	0.0520887	0.906006	0	30.8037	254.187	742.133	173.515
LOC_Os02g56250		GATA zinc finger domain containing protein, expressed	-5.15671	0.0520887	3.0108	0	0	3.46768	36.005	146.254
LOC_Os08g13014		expressed protein	4.40958	0.0520887	139.61	13.9915	77.0293	0	2.51624	5.63997
LOC_Os04g25570		protein phosphatase 2C, putative, expressed	-4.13032	0.0520887	67.9831	1.40211	47.5774	1880.96	213.783	513.695
LOC_Os07g15660		retrotransposon protein, putative, LINE subclass	-4.57307	0.0520887	0.537041	0	4.62121	103.426	70.0635	6.91855
LOC_Os07g27120		expressed protein	-4.59751	0.0520887	36.025	0	41.2478	250.819	2202.67	207.733
LOC_Os07g27320		glycosyl hydrolase family 10 protein, putative, expressed	-4.89173	0.0520887	0	5.19225	11.5861	119.38	650.816	3.16189
LOC_Os07g42400		transposon protein, putative, unclassified, expressed	-5.06247	0.0520887	0	0	22.9252	132.012	778.612	359.965
LOC_Os04g26850		SAD2, putative, expressed	-5.27346	0.0520887	0.598925	0	0	24.419	3.02684	28.162
[truncated: 13,856 more rows]
