# Supplementary material for: A transcription factor ensemble orchestrates bundle sheath expression in rice
Source: Nat Commun. 2025 Jul 31;16:7040. doi: 10.1038/s41467-025-62087-0 (PMC12314071; doi:10.1038/s41467-025-62087-0)
Supplement: Supplementary file 6 — Supplementary Dataset 4 [file 41467_2025_62087_MOESM6_ESM.xlsx]

## Sheet: BS-specific
Supplemental Table 4. Bundle sheath preferential genes identified from Hua et al., 2021
1. p-value calculated using likelihood ratio test (glmLRT) are corrected by the Benjamini and Hochberg method in edgeR.
2. p.adj: p-values calculated by the Wald test are corrected for multiple testing using the Benjamini and Hochberg method in DEseq2.
GENEID	MUS v7 Annotation	Symbol	Gene expression cluster	Log2FC BS/M	edgeR FDR1 BS/M	DESeq2 adj.P2 BS/M	Log2FC BS/V	edgeR FDR BS/V	DESeq2 adjP BS/V	mean_TPM_M	mean_TPM_BS	mean_TPM_V
LOC_Os05g42350	ferredoxin--nitrite reductase, putative, expressed	SIR	CBS&V	3.23756	1.3e-09	4.84e-37	-0.0168118	0.990695	0.936775	14.2229	171.021	338.116
LOC_Os04g02050	bifunctional 3-phosphoadenosine 5-phosphosulfate synthetase, putative, expressed	ATPS1b	CBS&V	3.77111	4.52e-10	2.28e-49	0.692209	0.0608608	0.086062	35.2934	618.649	755.425
LOC_Os05g37140	2Fe-2S iron-sulfur cluster binding domain containing protein, expressed	Fd	CBS	4.54621	6.72e-06	5.32e-15	1.1496	0.195186	0.224268	2.58023	77.317	66.9166
LOC_Os02g01220	rhodanese-like domain containing protein, putative, expressed	OsHAC1;1|STR5	CBS	5.91502	1.88e-05	9.58e-15	2.87513	0.0129678	0.00171506	0.982671	75.8352	20.2296
LOC_Os02g52940	soluble inorganic pyrophosphatase, putative, expressed	PPase|OsPPa6	CBS	2.82221	6.39e-08	4.22e-22	2.45829	5.92e-07	4.14e-15	24.4799	219.058	80.4018
LOC_Os02g44630	aquaporin protein, putative, expressed	OsPIP1;1	CBS	3.73218	3.96e-14	3.2e-191	2.0754	1.48e-10	3.42e-51	204.243	3426.94	1614.98
LOC_Os02g57720	aquaporin protein, putative, expressed	OsPIP1;3|RWC3	CBS	3.65209	8.33e-12	4.61e-80	1.92454	7.79e-08	1.76e-19	40.5943	631.48	333.138
LOC_Os03g13950	actin-depolymerizing factor, putative, expressed	OsADF5	CBS&V	5.29278	9.17e-13	7.65e-127	1.00446	0.00179195	0.000404553	13.1741	656.238	653.331
LOC_Os05g34010	peptide transporter PTR2, putative, expressed	PTR2	CBS	6.19139	4.74e-05	3.86e-13	2.616	0.0393867	0.0131832	0.620995	54.2865	17.5034
LOC_Os02g53130	nitrate reductase, putative, expressed	OsNIA1|OsNia1|OsNR2|NIA1	CBS	1.93285	1.91e-06	1.43e-12	3.06487	6e-09	1.19e-28	64.9046	313.253	73.3068
LOC_Os12g33610	phenylalanine ammonia-lyase, putative, expressed	TAM1|OsPAL9	CBS	3.98897	1.52e-08	2.02e-31	2.37334	1.57e-05	4.44e-10	15.9155	334.385	121.896
LOC_Os01g37590	peptide transporter PTR2, putative, expressed	NRT1.4	CBS&V	4.98461	8.75e-11	1.02e-74	1.10651	0.00680141	0.00201098	27.8605	1150.92	1044.4
LOC_Os03g55240	cytochrome P450, putative, expressed	bel|CYP81A6|bsl	CBS	5.4249	0.000517874	1	2.87318	0.0492301	1	1.07388	57.7782	15.6351
LOC_Os06g22960	aquaporin protein, putative, expressed	TIP2;2	CBS	5.50653	9.04e-11	4.05e-71	2.02334	3.51e-05	9.29e-09	6.53886	385.454	186.424
LOC_Os08g05910	peptide transporter PTR2, putative, expressed	OsNRT1.1A	CBS&V	5.64191	2.48e-13	9.29e-162	-0.401051	0.229986	0.121369	8.94548	577.212	1498.97
LOC_Os07g39350	transporter family protein, putative, expressed	PLT5	CBS	5.25824	1.49e-05	1.75e-14	2.76463	0.00761697	0.000630552	1.96689	92.8693	27.1292
LOC_Os03g37411	MATE efflux family protein, putative, expressed	MATE	CBS	5.07396	8.46e-05	5.55e-11	2.47034	0.0334158	0.0101728	1.81596	77.6503	26.9471
LOC_Os02g26210	flowering promoting factor-like 1, putative, expressed	FPF1	CBS	3.66328	5.93e-05	4.83e-10	3.49042	0.000184223	2.4e-08	5.31963	87.4821	15.1437
LOC_Os02g50240	glutamine synthetase, catalytic domain containing protein, expressed	GS1|OsGS1;1|OsGLN1;1	CBS&V	3.66366	7.77e-13	2.88e-124	0.315996	0.217914	0.366348	23.722	373.919	605.908
LOC_Os02g03840	expressed protein	-	CBS&V	3.85836	1.44e-12	3.47e-111	0.448489	0.0901469	0.150996	38.0255	679.544	1014.28
LOC_Os02g41860	aquaporin protein, putative, expressed	PIP2;2	CBS	3.03138	1.69e-12	5.66e-112	2.10784	3.83e-10	2.12e-47	130.145	1358.73	616.936
LOC_Os08g03290	glyceraldehyde-3-phosphate dehydrogenase, putative, expressed	OsGAPC3	CBS&V	2.74357	5.86e-12	1e-100	-0.0711538	0.892684	0.608164	66.8773	566.733	1176.71
LOC_Os04g55800	sulfate transporter, putative, expressed	OsSULTR3;3	CBS&V	4.82637	8.75e-11	4.13e-65	-0.211533	0.78193	0.660953	7.45206	256.815	606.369
LOC_Os04g45900	transposon protein, putative, unclassified, expressed	OsYSL16	CBS&V	3.54198	9.04e-11	2.05e-59	-0.452444	0.163923	0.0891408	13.9129	198.667	554.511
LOC_Os08g09250	glyoxalase family protein, putative, expressed	-	CBS&V	2.87453	2.32e-10	1.79e-51	-0.27051	0.447065	0.270979	72.5125	658.794	1621.19
LOC_Os04g47220	aquaporin protein, putative, expressed	OsPIP1;2	CBS	3.38401	2.71e-10	3.77e-50	1.73936	3.02e-06	8.49e-12	17.1219	225.264	133.834
LOC_Os01g74450	aquaporin protein, putative, expressed	TIP1;2	CBS	2.2761	2.72e-10	2.39e-50	2.95264	6.2e-12	2.18e-76	613.386	3751.5	955.027
LOC_Os07g26690	aquaporin protein, putative, expressed	PIP2A|PIP2;1	CBS&V	2.90087	3e-10	4.46e-48	1.05202	0.000315947	1.48e-05	47.8762	454.353	436.515
LOC_Os11g47809	metallothionein, putative, expressed	OsMT1a|rgMT	CBS	3.15074	3.17e-10	1.63e-44	2.55004	7.26e-09	4.52e-26	33.8124	387.039	128.943
LOC_Os01g59740	expressed protein	-	CBS&V	4.66694	6.36e-10	1.78e-50	1.10882	0.0124982	0.00819439	7.9501	259.846	237.589
LOC_Os04g20164	amine oxidase precursor, putative, expressed	-	CBS	2.80971	6.36e-10	1.23e-41	1.52038	4.21e-06	8.1e-11	33.3187	290.668	204.642
LOC_Os10g33800	lactate/malate dehydrogenase, putative, expressed	FLO16	CBS&V	2.25735	8.32e-10	2.38e-46	0.436989	0.0729547	0.105745	52.8716	321.139	467.95
LOC_Os10g36200	heavy metal-associated domain containing protein, expressed	-	CBS&V	3.52912	1.97e-09	4.74e-39	0.060063	0.964514	0.996655	7.10026	105.458	196.718
LOC_Os03g05290	aquaporin protein, putative, expressed	TIP1;1	CBS	2.46855	4.94e-09	2.54e-31	2.45934	5.91e-09	7.58e-28	65.3484	441.358	163.712
LOC_Os03g32314	allene oxide cyclase 4, chloroplast precursor, putative, expressed	OsAOC	CBS&V	3.4357	5.54e-09	3.26e-33	0.364474	0.494814	0.648066	13.0079	177.425	275.763
LOC_Os02g07260	phosphoglycerate kinase protein, putative, expressed	OsPgk2	CBS&V	2.59805	9.08e-09	5.25e-29	0.403808	0.258337	0.425367	23.5439	172.093	268.657
LOC_Os03g12530	cation efflux family protein, putative, expressed	OsMTP8.1	CBS	2.78833	1.05e-08	1.53e-29	3.15773	2.29e-09	3.08e-34	21.2968	184.314	40.852
LOC_Os12g42980	cysteine synthase, putative, expressed	RCS1|OASTL1	CBS	2.6849	1.2e-08	4.54e-27	1.26531	0.000273392	1.77e-05	25.1737	210.207	168.468
LOC_Os01g05650	metallothionein, putative, expressed	MT2A	CBS&V	2.31384	1.21e-08	8.45e-30	-0.06236	0.945855	0.822127	224.647	1379.3	2903.73
LOC_Os02g30110	cytochrome P450, putative, expressed	-	CBS	3.84644	1.38e-08	2.57e-32	1.15616	0.0129983	0.00593004	3.90814	71.2896	62.6023
LOC_Os05g12640	BURP domain containing protein, expressed	OsBURP02|OsBURP2	CBS	4.51988	1.42e-08	1.52e-33	3.403	7.26e-07	2.89e-17	7.30923	205.516	39.0264
LOC_Os09g24590	expressed protein	-	CBS	9.59639	1.52e-08	1.03e-22	3.22869	0.000555189	2.86e-08	0.029964	32.052	6.50907
LOC_Os04g56100	one cut domain family member 3, putative, expressed	-	CBS&V	3.47844	1.72e-08	7.49e-27	0.769897	0.0801803	0.136156	9.3503	133.022	152.071
LOC_Os01g45830	sulfate transporter, putative, expressed	-	CBS&V	3.71668	5.79e-08	7.28e-28	0.0154585	0.994103	0.972151	3.47453	58.3839	113.743
LOC_Os05g38660	expressed protein	-	CBS&V	4.56196	1.25e-07	4.28e-28	-0.326176	0.779962	0.666089	1.49678	45.4985	112.198
LOC_Os04g26920	oxidoreductase, aldo/keto reductase family protein, putative, expressed	-	CBS&V	2.62861	1.74e-07	7.87e-20	0.0234737	0.988839	0.971834	17.8934	139.337	274.608
LOC_Os10g28610	KIP1, putative, expressed	-	CBS&V	3.94047	2.35e-07	4.26e-22	0.134496	0.936628	0.976388	5.14833	100.116	185.283
LOC_Os09g29239	purine permease, putative, expressed	OsPUP3	CBS	4.2474	3.09e-07	9.05e-22	0.979091	0.12878	0.161905	2.58708	65.1771	64.2546
LOC_Os03g54000	oligopeptide transporter, putative, expressed	OPT|OsOPT7	CBS&V	3.11698	3.85e-07	2.47e-18	0.510094	0.396587	0.519199	8.04286	91.0588	124.877
LOC_Os10g31040	Citrate transporter protein, putative, expressed	-	CBS	4.30103	3.99e-07	5.55e-22	3.63066	4.8e-06	3.43e-14	6.63084	167.922	27.0336
LOC_Os01g49529	OsWAK10d - OsWAK receptor-like cytoplasmic kinase OsWAK-RLCK, expressed	-	CBS	2.79608	4.19e-07	7.89e-18	2.26702	9.32e-06	1.36e-10	15.9362	138.953	58.3562
LOC_Os11g06720	abscisic stress-ripening, putative, expressed	ASR5|OsAsr1|OsASR2	CBS	2.23728	6.97e-07	3.84e-15	1.32032	0.000644113	7.63e-05	31.6729	189.154	148.324
LOC_Os09g26370	DUF581 domain containing protein, expressed	OsaFLZ14	CBS&V	4.28646	7.24e-07	2.23e-20	0.973376	0.168384	0.202786	5.45205	135.996	132.519
LOC_Os05g38530	DnaK family protein, putative, expressed	OsctHSP70-1	CBS&V	2.11969	8.78e-07	1.14e-15	0.508856	0.196286	0.305504	17.2876	93.7182	133.089
LOC_Os02g12480	expressed protein	-	CBS&V	2.66076	9.54e-07	1.07e-15	0.0815412	0.958615	0.999532	15.5662	123.366	229.783
LOC_Os01g07730	phosphate/phosphoenolpyruvate translocator-related protein, putative, expressed	PPT3	CBS&V	4.71124	1e-06	1.45e-19	0.729654	0.438693	0.500955	1.75956	63.5828	72.3556
LOC_Os01g57710	membrane protein, putative, expressed	-	CBS&V	4.96917	1.23e-06	1.13e-19	-0.142018	0.95569	0.916059	1.16333	46.9405	99.4815
LOC_Os07g32510	dof zinc finger domain containing protein, putative, expressed	OsDof23	CBS&V	4.04303	1.23e-06	1.22e-17	0.322072	0.808862	0.867918	3.91559	79.4543	126.268
LOC_Os01g04350	hsp20/alpha crystallin family protein, putative, expressed	HSP17.9B	CBS	3.72026	1.23e-06	2.26e-17	2.82258	5.23e-05	3.46e-09	4.10638	69.7105	19.452
LOC_Os07g02460	expressed protein	-	CBS&V	2.38147	1.23e-06	7.74e-15	0.916173	0.0296417	0.0307952	39.0675	249.572	269.433
LOC_Os09g24230	haloacid dehalogenase-like hydrolase family protein, putative, expressed	-	CBS&V	3.03247	1.68e-06	9.37e-15	0.645738	0.28577	0.384584	5.88072	62.4568	77.5389
LOC_Os03g49600	Os3bglu7 - beta-glucosidase, exo-beta-glucanse, expressed	Os3BGlu7	CBS	4.1634	1.84e-06	1.45e-16	1.60632	0.0241083	0.0132776	3.68297	85.135	54.9812
LOC_Os10g33210	peptide transporter PTR3-A, putative, expressed	PTR3	CBS	8.53915	1.86e-06	1.53e-19	3.76322	0.0027317	1.87e-06	0.054072	24.7409	3.52171
LOC_Os03g42110	semialdehyde dehydrogenase, NAD binding domain containing protein, putative, expressed	OsAGPR	CBS	3.69197	2.21e-06	9.47e-16	3.17564	2.29e-05	8.85e-11	3.50285	57.4429	12.5406
LOC_Os01g52160	heavy metal-associated domain containing protein, expressed	-	CBS	5.88369	3.21e-06	8.48e-19	2.33145	0.0180071	0.00362978	0.652848	46.5594	18.7524
LOC_Os06g35160	CAMK_KIN1/SNF1/Nim1_like.26 - CAMK includes calcium/calmodulin depedent protein kinases, expressed	CIPK25	CBS&V	4.28025	3.33e-06	8.16e-16	0.514518	0.67506	0.731048	2.4217	59.7959	82.0247
LOC_Os03g44670	expressed protein	-	CBS&V	2.57408	4.34e-06	4.62e-13	0.548114	0.349409	0.445929	8.2905	60.8938	84.732
LOC_Os02g01280	T-complex protein, putative, expressed	OsCPn60beta2|OsCPn60b2	CBS&V	6.57245	4.53e-06	1.45e-19	0.280334	0.918411	0.94083	0.171876	18.4995	32.6582
LOC_Os08g37432	MATE efflux family protein, putative, expressed	-	CBS	2.59042	5.79e-06	6.28e-12	3.40331	3.61e-07	1.4e-18	11.9731	92.5885	16.9848
LOC_Os07g01660	dirigent, putative, expressed	-	CBS&V	4.11503	6.18e-06	2.22e-14	0.681754	0.507871	0.571101	2.44977	52.3654	69.3804
LOC_Os02g57240	oxidoreductase, aldo/keto reductase family protein, putative, expressed	KOB1	CBS&V	2.30652	8.29e-06	3.18e-11	-0.365344	0.599525	0.478422	9.88873	61.2148	158.872
LOC_Os06g04460	hypersensitive-induced response protein, putative, expressed	OsHIR4	CBS&V	9.19692	8.57e-06	1.3e-13	0.0629507	0.990695	1	0.0068966	9.85275	18.1559
LOC_Os06g35200	receptor-like kinase, putative, expressed	-	CBS	9.43124	9.11e-06	1.99e-14	1.0368	0.609826	0.508651	0.0068966	10.639	10.9156
LOC_Os01g70170	transaldolase, putative, expressed	-	CBS&V	3.63595	1.1e-05	8.24e-13	0.455445	0.707888	0.7724	5.16179	82.1378	121.521
LOC_Os02g20360	tyrosine aminotransferase, putative, expressed	OsNAAT1	CBS	2.8694	1.15e-05	1.52e-11	0.823603	0.186377	0.251133	8.08085	73.9778	83.0608
LOC_Os04g53190	CPuORF12 - conserved peptide uORF-containing transcript, expressed	PAO3	CBS	2.0166	1.15e-05	1.7e-10	1.53972	0.000424374	1.33e-05	18.5259	97.3955	65.5022
LOC_Os08g32120	expressed protein	-	CBS	2.63268	1.2e-05	8.13e-11	0.868515	0.120392	0.171096	10.264	84.0611	89.6344
LOC_Os05g23880	lipoxygenase, putative, expressed	LOX7	CBS	2.08575	1.2e-05	7.69e-10	2.24031	8.24e-06	2.71e-10	24.5039	131.913	54.2716
LOC_Os02g50810	expressed protein	-	CBS	2.64825	1.46e-05	7.55e-11	3.14212	3.38e-06	7.96e-14	9.11012	73.0519	16.1946
LOC_Os10g20090	CSLH1 - cellulose synthase-like family H, expressed	CSLH1	CBS	8.86868	1.62e-05	8.09e-13	2.60244	0.0724862	0.0287553	0.0255086	17.8271	5.85032
LOC_Os12g39640	MYB family transcription factor, putative, expressed	-	CBS&V	4.77774	1.65e-05	4e-13	-0.0761353	0.984538	0.962512	1.28031	44.6279	91.0228
LOC_Os09g25810	nodulin, putative, expressed	-	CBS	2.85057	1.82e-05	2.35e-10	2.57791	0.000101232	9.25e-08	13.9167	133.263	41.8314
LOC_Os08g10250	SHR5-receptor-like kinase, putative, expressed	-	CBS	4.66969	2.23e-05	5.51e-14	2.64732	0.00635043	0.000164002	0.836948	29.1102	8.81822
LOC_Os04g52361	ribosomal protein S17, putative, expressed	-	CBS&V	2.16133	3.34e-05	1.6e-09	-0.0556968	0.976661	0.922583	8.37487	45.3565	96.1874
LOC_Os11g44870	expressed protein	-	CBS	6.27671	3.63e-05	8.87e-14	2.28191	0.0658401	0.0367934	0.427015	44.7529	17.7277
LOC_Os03g61240	expressed protein	-	CBS	2.65274	4.55e-05	2.25e-10	1.12129	0.0677811	0.0470558	4.52534	36.744	32.9339
LOC_Os02g33110	glycosyl hydrolases, putative, expressed	OsCIN1	CBS	2.76924	4.74e-05	4.29e-10	1.76115	0.00619945	0.000599619	4.6122	39.864	23.024
LOC_Os07g07300	expressed protein	-	CBS	5.20938	5.33e-05	2.35e-12	2.58445	0.0230356	0.00410299	1.10912	53.4831	17.6942
LOC_Os10g05130	expressed protein	-	CBS	2.35152	5.38e-05	9.67e-10	1.20469	0.0307689	0.0134409	6.7424	44.4701	37.5132
LOC_Os02g45200	dof zinc finger domain containing protein, putative, expressed	OsDof8	CBS&V	6.18	5.63e-05	3.9e-14	-0.06378	0.989296	0.966184	0.126961	11.869	24.352
LOC_Os03g63330	aspartokinase, chloroplast precursor, putative, expressed	-	CBS	2.40667	6.81e-05	9.9e-09	2.84906	1.78e-05	5.58e-11	9.41443	64.6204	17.171
LOC_Os01g69900	CBS domain-containing protein, putative, expressed	CBSPB1	CBS&V	2.34387	6.95e-05	2.78e-09	0.382593	0.68023	0.738656	5.63623	37.1333	55.4683
LOC_Os03g57120	ferredoxin--NADP reductase, chloroplast precursor, putative, expressed	FNR	CBS	3.28793	7.02e-05	3.3e-09	1.04021	0.207021	0.243439	3.30644	41.8635	39.0871
LOC_Os01g51890	endonuclease/exonuclease/phosphatase family domain containing protein, expressed	-	CBS	2.31436	7.1e-05	2.48e-08	1.09104	0.0526219	0.0517829	8.52884	52.2077	51.0213
LOC_Os07g36410	expressed protein	-	CBS	2.1364	7.58e-05	2.88e-08	1.61667	0.00219203	0.000202401	11.1574	60.3565	39.8789
LOC_Os03g45930	expressed protein	OsSTA108	CBS&V	7.16335	8.45e-05	2.66e-14	0.784858	0.757758	0.671179	0.06284	10.8129	13.0917
LOC_Os07g41460	sulfotransferase domain containing protein, expressed	-	CBS&V	8.16237	9.28e-05	5.09e-11	0.200981	0.972353	0.980384	0.041625	16.0554	25.9388
LOC_Os03g04590	ribosomal protein, putative, expressed	-	CBS&V	2.05838	9.54e-05	3.73e-08	-0.489137	0.457425	0.336318	6.56809	34.2773	95.1754
LOC_Os07g31720	GTPase activating protein, putative, expressed	OsGAP	CBS	3.26719	0.000117965	9.9e-09	1.57311	0.0522701	0.0359958	7.64882	92.9695	62.9584
LOC_Os09g24620	expressed protein	-	CBS&V	3.90966	0.000180357	4.01e-09	-0.456461	0.80806	0.738738	1.89716	35.3953	95.5761
LOC_Os10g16974	cytochrome P450, putative, expressed	-	CBS&V	4.88714	0.000187066	1.94e-09	0.430868	0.866745	0.895302	0.901741	36.186	54.2504
LOC_Os02g39850	transferase family protein, putative, expressed	OsHCT2	CBS&V	3.07754	0.000211489	4.46e-08	0.416257	0.784711	0.82182	2.42115	25.4645	38.4703
LOC_Os07g01310	glutamate receptor, putative, expressed	OsGLR3.4	CBS&V	2.11391	0.000238128	9.79e-07	-0.0948592	0.960939	0.907278	7.17533	39.5635	81.6994
LOC_Os01g62370	ENTH domain containing protein, expressed	-	CBS&V	7.16224	0.000248877	3.92e-10	-0.0397349	0.995085	0.982894	0.0619886	10.4868	22.8988
LOC_Os11g44800	expressed protein	-	CBS	3.91136	0.00025217	2.73e-08	2.32949	0.0236283	0.0059045	3.00208	61.4724	24.0311
LOC_Os01g62290	DnaK family protein, putative, expressed	-	CBS&V	3.44562	0.000262148	8.48e-08	0.00580995	1	0.985077	1.68836	22.5693	45.0471
LOC_Os07g44190	h/ACA ribonucleoprotein complex subunit 4, putative, expressed	-	CBS&V	5.01901	0.000262657	1.05e-09	-0.346994	0.911426	0.866211	0.334421	15.2064	38.4255
LOC_Os01g09850	ZOS1-04 - C2H2 zinc finger protein, expressed	OsIDD2|ZOS1-04	CBS&V	8.58188	0.00026567	1.23e-10	0.176801	0.978848	0.980642	0.0062194	5.99261	10.1134
LOC_Os04g38790	expressed protein	-	CBS&V	7.64084	0.000278636	1.08e-10	0.345094	0.943459	0.934226	0.0200126	6.97494	11.0006
LOC_Os07g27810	fiber protein Fb34, putative, expressed	-	CBS	7.64213	0.000390122	5.62e-10	0.90795	0.771634	0.686019	0.029964	8.3506	8.75925
LOC_Os04g38450	gamma-glutamyltranspeptidase 1 precursor, putative, expressed	-	CBS	4.98706	0.000431192	7.96e-09	1.39628	0.355006	0.33081	0.656955	28.6344	20.5448
LOC_Os04g35410	expressed protein	-	CBS	3.45567	0.000456548	4.56e-07	1.96126	0.0428011	0.0213375	3.13229	42.974	21.5684
LOC_Os06g15760	eukaryotic aspartyl protease domain containing protein, expressed	-	CBS	5.41254	0.000462898	1.54e-08	2.24018	0.117646	0.0865777	0.698885	39.0238	16.8306
LOC_Os03g10340	40S ribosomal protein S3a, putative, expressed	-	CBS&V	2.00532	0.000521092	6.74e-07	0.295198	0.796506	0.847224	6.05259	29.3416	49.1166
LOC_Os03g24220	villin protein, putative, expressed	VLN2	CBS&V	2.6437	0.000529619	3.25e-06	0.542915	0.648714	0.714817	4.6679	34.5916	49.5804
LOC_Os04g39489	amino acid transporter, putative, expressed	-	CBS&V	5.43453	0.000531873	1.51e-08	0.684524	0.795113	0.811885	0.390361	19.3415	24.9906
LOC_Os06g29380	phospholipid-transporting ATPase, putative, expressed	-	CBS	2.9354	0.000571418	5.45e-07	1.35275	0.11735	0.0928454	2.5134	24.1696	19.018
LOC_Os09g39540	40S ribosomal protein S25, putative, expressed	-	CBS&V	2.51864	0.000595811	6.34e-07	-0.140687	0.952085	0.895302	2.93686	20.7993	46.6003
LOC_Os07g31490	expressed protein	-	CBS&V	2.02736	0.000597594	3.59e-06	-0.0925493	0.964857	0.911436	5.8428	28.8827	63.2837
LOC_Os09g26260	AAA-type ATPase family protein, putative, expressed	-	CBS	10.7356	0.000635596	2.19e-10	2.91014	0.208787	0.0785877	0	9.42816	2.48806
LOC_Os01g54890	ethylene-responsive transcription factor 2, putative, expressed	OsERF922	CBS	2.25137	0.000665951	5.88e-06	1.63758	0.0152144	0.00451471	6.55367	38.3137	24.8585
LOC_Os11g09020	amino acid transporter, putative, expressed	-	CBS&V	4.54943	0.000700652	1.41e-07	0.305255	0.928885	0.949606	0.866464	28.0068	44.3081
LOC_Os05g39050	Core histone H2A/H2B/H3/H4 domain containing protein, putative, expressed	-	CBS	2.20677	0.000722538	1.18e-05	0.550231	0.561703	0.634012	9.07001	55.4963	74.0925
LOC_Os05g48320	60S ribosomal protein L37a, putative, expressed	-	CBS&V	3.28312	0.000761227	4.34e-07	-0.066548	0.986235	0.95871	1.19768	13.7668	30.1135
LOC_Os03g37490	MATE efflux family protein, putative, expressed	PEZ1	CBS	4.72627	0.000826937	2.39e-07	1.70549	0.234042	0.219479	1.09886	37.2195	21.6169
LOC_Os01g54870	60S ribosomal protein L18a, putative, expressed	-	CBS&V	4.68542	0.000858721	5.93e-08	0.195848	0.964857	0.976832	0.496561	14.6498	27.0901
LOC_Os04g52450	aminotransferase, putative, expressed	Osl2	CBS&V	2.50154	0.000904114	6.15e-06	0.0560487	0.986235	0.998932	3.34024	23.3138	45.8413
LOC_Os04g42620	uncharacterized protein At4g06744 precursor, putative, expressed	-	CBS	8.96644	0.000961581	2.94e-09	3.13442	0.166772	0.0442508	0.0123926	9.40432	2.06519
LOC_Os01g64120	2Fe-2S iron-sulfur cluster binding domain containing protein, expressed	-	CBS	2.92447	0.00102329	2.16e-06	1.00304	0.332579	0.327814	2.24469	20.9001	21.5682
LOC_Os10g21860	expressed protein	-	CBS	5.1097	0.00105943	2.29e-07	2.40331	0.107937	0.0649331	0.569338	28.4538	10.4762
LOC_Os09g31470	AT hook motif domain containing protein, expressed	OsAHL2	CBS	2.54396	0.00108693	2.92e-06	1.58128	0.0474893	0.0179824	3.70402	27.6116	18.1498
LOC_Os03g08220	lipoxygenase protein, putative, expressed	OsLOX2	CBS&V	4.74874	0.00111814	8.76e-07	-0.0527746	0.991483	0.978881	0.958108	29.9211	63.9036
LOC_Os08g02120	kinase, pfkB family, putative, expressed	OsFKII	CBS&V	3.28923	0.00120315	4.79e-06	-0.165614	0.959862	0.93014	3.99332	52.2872	110.686
LOC_Os06g38970	expressed protein	-	CBS	4.23797	0.00120993	1.39e-06	0.817356	0.688161	0.70749	1.0209	24.27	26.8095
LOC_Os03g22634	terpene synthase, putative, expressed	-	CBS	5.68633	0.00126565	8.86e-08	2.54438	0.126543	0.0679187	0.329339	20.1316	7.50779
LOC_Os12g38270	metallothionein, putative, expressed	MTI4A|OsMT1a	CBS	3.6854	0.00129401	2.89e-06	2.68047	0.0213864	0.00319824	3.5748	59.3184	18.4441
LOC_Os06g03682	calcium-dependent protein kinase isoform AK1, putative, expressed	-	CBS&V	2.56277	0.00132508	6.72e-06	0.0356441	0.991358	0.989374	2.59008	19.4537	37.185
LOC_Os01g64520	uricase, putative, expressed	-	CBS&V	8.211	0.00136294	8.54e-08	-0.300903	0.964514	0.937061	0.0062194	4.52286	10.8402
LOC_Os12g38750	nucleotide pyrophosphatase/phosphodiesterase, putative, expressed	NPP5/PAP1D/OSNPP5	CBS	7.27904	0.00143241	5.61e-09	2.25317	0.311358	0.131967	0.0386246	9.59334	3.65778
LOC_Os01g37050	ribonuclease III domain protein, putative, expressed	-	CBS&V	4.88781	0.00143241	8.02e-07	-0.487675	0.878514	0.848891	0.479865	16.6649	50.3168
LOC_Os01g09590	myb-like DNA-binding domain containing protein, putative, expressed	-	CBS	8.85403	0.00144582	5.04e-08	1.6192	0.614457	0.522219	0.0068966	7.55689	4.83064
LOC_Os10g41870	expressed protein	-	CBS	4.02353	0.00151818	3.35e-06	4.10827	0.0024979	7.46e-06	2.11303	43.2293	4.79397
LOC_Os10g22600	ethylene-responsive transcription factor, putative, expressed	ERF51	CBS&V	5.48103	0.00155448	1.45e-08	0.208021	0.972297	0.975482	0.157219	8.5397	15.3558
LOC_Os07g49114	wound-induced protein WI12, putative, expressed	-	CBS	3.75589	0.00160447	3.35e-06	2.54746	0.0351547	0.00728863	1.92044	33.7124	11.2788
LOC_Os05g41110	ribosomal protein L7Ae, putative, expressed	-	CBS&V	3.24074	0.00164828	1.2e-05	0.456577	0.829848	0.861375	3.96555	44.1959	66.2579
LOC_Os08g37580	homeobox associated leucine zipper, putative, expressed	HOX20	CBS	4.04235	0.00166715	2.73e-06	1.00818	0.570005	0.566021	0.983254	20.3341	19.9065
LOC_Os01g72570	expressed protein	OsCLT1	CBS	2.38016	0.00166739	4.96e-05	0.871735	0.336598	0.390687	6.71725	47.0398	48.8984
LOC_Os03g55180	DUF1336 domain containing protein, expressed	-	CBS&V	4.92046	0.0016777	0.00242297	0.838631	0.741874	0.866211	1.27471	46.5373	51.6321
LOC_Os04g58504	choline transporter-related, putative, expressed	-	CBS&V	7.16044	0.0018526	4.36e-08	0.280219	0.966271	0.964716	0.0237908	4.97035	8.59206
LOC_Os01g72130	glutathione S-transferase, putative, expressed	GSTU35	CBS&V	7.49195	0.00185521	1.07e-07	-0.171088	0.983107	0.957584	0.0230674	5.5891	12.2953
LOC_Os05g36270	fructose-1,6-bisphosphatase, putative, expressed	OscFBP2	CBS&V	4.52942	0.00207322	5.42e-06	-0.0602793	0.991358	0.977064	0.682698	19.583	39.3696
LOC_Os01g59730	ribosomal protein L7Ae, putative, expressed	-	CBS	5.41551	0.00207659	5.67e-07	1.50227	0.469162	0.41837	0.325361	15.4818	12.0976
LOC_Os09g31180	ribosomal protein L6, putative, expressed	-	CBS&V	2.04532	0.00207709	0.000104044	-0.027773	0.991483	0.964341	6.67984	33.914	69.0019
LOC_Os05g23194	expressed protein	-	CBS	10.5518	0.00212861	1.92e-08	2.86587	0.31105	0.161905	0	9.46325	2.28199
LOC_Os03g29460	60S ribosomal protein, putative, expressed	-	CBS&V	2.19002	0.00224945	0.000140033	-0.370721	0.794298	0.73206	5.50066	30.5928	80.6795
LOC_Os02g47850	class I glutamine amidotransferase, putative, expressed	GAT1|OsCPSHS	CBS&V	2.00122	0.00229881	0.000201283	0.427757	0.713463	0.779876	8.93155	47.6058	68.7634
LOC_Os01g72080	calmodulin-like protein 1, putative, expressed	-	CBS&V	3.79084	0.00239986	9.09e-06	0.670744	0.764229	0.776531	1.33134	23.9769	30.2575
LOC_Os08g39370	citrate transporter, putative, expressed	-	CBS	2.35288	0.0026345	6.73e-05	2.53049	0.00250823	4.01e-05	4.63091	29.4461	10.1634
LOC_Os08g31340	heavy metal-associated domain containing protein, expressed	-	CBS	4.20928	0.00266041	1.15e-05	3.06198	0.0328428	0.00534186	1.46252	32.5804	7.87976
LOC_Os01g71540	expressed protein	-	CBS&V	12.5699	0.00268219	2.79e-19	0.73264	0.89485	0.960464	0	36.3912	40.6427
LOC_Os01g72170	glutathione S-transferase, putative, expressed	GSTU42	CBS	8.34237	0.00274112	1.79e-07	0.861859	0.857007	0.821406	0.0068966	5.64068	5.70294
LOC_Os06g45850	OTU-like cysteine protease family protein, putative, expressed	-	CBS&V	9.56128	0.00274373	1.06e-07	-0.0672124	0.994103	0.981846	0	4.50081	8.7626
LOC_Os09g34214	UDP-glucoronosyl and UDP-glucosyl transferase domain containing protein, expressed	-	CBS	10.7764	0.00275635	7.27e-08	4.31489	0.126145	0.0257729	0	10.7335	0.977739
LOC_Os06g03580	zinc RING finger protein, putative, expressed	OsBBI1	CBS&V	3.73296	0.00278358	2.8e-05	0.269935	0.940268	0.957584	2.28074	36.4744	61.3782
LOC_Os08g01240	expressed protein	-	CBS	9.84931	0.00284463	1.97e-08	1.99154	0.569017	0.34068	0	5.19364	2.58106
LOC_Os10g33270	cyanate hydratase, putative, expressed	OsCYN	CBS&V	2.22368	0.00287127	0.000250375	0.00221659	1	0.978881	7.70411	43.4408	88.3071
LOC_Os03g27390	CPuORF35 - conserved peptide uORF-containing transcript, expressed	OsbHLH138	CBS&V	7.32678	0.00309428	8.63e-08	-0.176179	0.983148	0.95539	0.0137932	4.29198	9.47189
LOC_Os06g01470	AGAP000326-PA, putative, expressed	-	CBS&V	9.73352	0.00339832	1.76e-07	0.244539	0.978397	0.977469	0	4.94335	8.02533
LOC_Os07g12650	ribosomal protein L7Ae, putative, expressed	-	CBS&V	2.06199	0.00382585	0.000259372	-0.462184	0.711276	0.615074	4.11074	22.3317	60.3111
LOC_Os04g40600	peptide methionine sulfoxide reductase, putative, expressed	-	CBS&V	2.56209	0.00388936	0.000214624	0.23357	0.92574	0.954221	5.12105	39.5024	67.3304
LOC_Os11g47300	receptor-like protein kinase precursor, putative, expressed	-	CBS&V	7.46365	0.00390548	2.14e-06	-0.28591	0.97132	0.946534	0.0175714	5.17973	12.0619
LOC_Os04g55720	D-3-phosphoglycerate dehydrogenase, chloroplast precursor, putative, expressed	-	CBS&V	2.45906	0.00396635	0.000192617	0.458104	0.785087	0.816306	3.29585	22.8502	32.5844
LOC_Os04g08280	retrotransposon protein, putative, Ty3-gypsy subclass, expressed	-	CBS	7.38618	0.00398468	2.09e-06	3.35359	0.157343	0.0844983	0.0635088	14.5586	2.78806
LOC_Os08g32690	expressed protein	SAD1	CBS&V	3.81146	0.00402073	3.68e-05	0.708167	0.767316	0.775247	0.932928	14.4168	20.5054
LOC_Os09g23140	endonuclease/exonuclease/phosphatase family domain containing protein, expressed	-	CBS&V	7.90646	0.00402534	2.2e-06	-0.422477	0.950701	0.913248	0.0062194	3.26783	9.43325
LOC_Os07g49330	phospholipase C, putative, expressed	OsPLC1	CBS&V	2.07241	0.00434377	0.00044912	0.113342	0.966283	0.988241	8.79759	45.9507	89.2504
LOC_Os01g45840	CRR2, putative, expressed	-	CBS	8.46501	0.00437952	1.16e-06	1.29138	0.766774	0.693301	0.0062194	5.60831	4.22872
LOC_Os03g43440	CAMK_KIN1/SNF1/Nim1_like.17 - CAMK includes calcium/calmodulin depedent protein kinases, expressed	CIPK07	CBS	4.26125	0.00452655	3.53e-05	1.02601	0.649023	0.653828	1.18141	26.6306	27.0489
LOC_Os01g64100	glycosyl hydrolase, putative, expressed	-	CBS&V	7.83493	0.00475167	7.16e-07	-0.0536757	0.995393	0.985017	0.0106748	3.99736	8.27244
LOC_Os06g35550	retrotransposon protein, putative, Ty1-copia subclass, expressed	-	CBS	9.80964	0.00482481	4.82e-07	0.987835	0.856198	0.821765	0	5.09941	5.01716
LOC_Os06g19990	GPI-anchored protein, putative, expressed	-	CBS&V	6.87193	0.0049816	2.67e-06	-0.484542	0.932463	0.883094	0.0292868	5.1871	13.0465
LOC_Os11g04104	major facilitator superfamily antiporter, putative, expressed	TOM3|ZIFL7	CBS	3.56737	0.0050718	4.3e-05	2.69086	0.042197	0.00712064	1.58284	23.8849	7.09112
LOC_Os08g37130	oxidoreductase, short chain dehydrogenase/reductase family domain containing protein, expressed	-	CBS&V	3.60527	0.00529316	0.000132755	0.511378	0.855346	0.872631	1.8356	27.7263	38.439
LOC_Os02g43550	cyclin, putative, expressed	OsCYCP4;2|Orysa;CycU4;4	CBS	5.53414	0.00531741	2.79e-06	0.993736	0.761771	0.729071	0.198467	11.7064	11.2267
LOC_Os06g08110	nodulin, putative, expressed	-	CBS	3.42053	0.00559981	0.000185832	0.722233	0.741076	0.759527	1.85728	27.3289	30.7922
LOC_Os09g39960	dynamin family protein, putative, expressed	OsDRP1E	CBS&V	5.29167	0.00570506	8.11e-06	0.651511	0.866205	0.866211	0.229424	10.882	14.2693
LOC_Os07g09420	ATPase, putative, expressed	-	CBS&V	3.49774	0.00595226	7.68e-05	-0.0694916	0.988839	0.97129	1.1013	16.5704	34.391
LOC_Os04g45480	heat shock protein STI, putative, expressed	-	CBS	6.84461	0.00600896	6.46e-07	0.955562	0.828022	0.758107	0.0355526	5.9329	6.01806
LOC_Os03g58810	DEAD-box ATP-dependent RNA helicase, putative, expressed	-	CBS&V	6.50074	0.00601924	6.13e-06	-0.314352	0.963142	0.94308	0.048259	6.31618	15.562
LOC_Os02g52130	OsFBX61 - F-box domain containing protein, expressed	-	CBS&V	4.71585	0.00632788	3.12e-05	-0.0441446	0.995085	0.985592	0.350537	11.7954	23.4661
LOC_Os07g46350	OsSCP40 - Putative Serine Carboxypeptidase homologue, expressed	OsSCP40	CBS	4.57268	0.00633336	8.39e-05	2.49863	0.144279	0.0990318	0.871078	26.2071	8.95933
LOC_Os07g35680	TKL_IRAK_DUF26-lc22 - DUF26 kinases have homology to DUF26 containing loci, expressed	-	CBS	7.22478	0.00633846	7.91e-07	2.52595	0.353996	0.179102	0.0426994	8.5522	2.87972
LOC_Os05g25950	cyclin, putative, expressed	-	CBS&V	7.95861	0.00633846	2.05e-06	0.0914838	0.991483	0.999532	0.0123926	4.89112	8.45855
LOC_Os01g67360	methyltransferase, putative, expressed	-	CBS&V	5.02765	0.0063791	0.0081985	0.415654	0.929409	0.963375	0.557667	22.733	32.2539
LOC_Os09g39940	plastocyanin-like domain containing protein, putative, expressed	UCL33	CBS	10.4475	0.00675489	2.24e-06	2.63056	0.475565	0.364563	0	7.80864	2.51941
LOC_Os06g08560	multidrug resistance-associated protein 11, putative, expressed	OsABCC12/MRP12	CBS&V	8.13609	0.00679294	8.03e-06	-0.381658	0.959862	0.946405	0.0123926	4.27637	13.2698
LOC_Os10g25674	mps one binder kinase activator-like 1A, putative, expressed	-	CBS	9.79685	0.006822	1.37e-06	2.31396	0.551532	0.365819	0	5.14604	1.97959
LOC_Os03g08754	OsMADS47 - MADS-box family gene with MIKCc type-box, expressed	OsMDP1	CBS&V	2.00407	0.00700443	0.000291967	-0.358621	0.819686	0.709605	3.12357	15.7249	40.107
LOC_Os01g02900	glycosyltransferase, putative, expressed	-	CBS	8.04366	0.00720552	3.39e-06	2.98551	0.309787	0.159287	0.0192892	8.34257	1.91411
LOC_Os01g10140	RNA-dependent RNA polymerase, putative, expressed	RDR4	CBS&V	9.37601	0.00729465	4.54e-06	-0.177975	0.986235	0.970917	0	4.01678	8.2967
LOC_Os02g18380	60S ribosomal protein L27-3, putative, expressed	RPL27.3	CBS&V	3.15708	0.00729465	0.000389272	-0.0290029	0.995393	0.981846	2.3671	24.7164	53.3899
LOC_Os02g02400	catalase isozyme A, putative, expressed	OsCATA	CBS	3.27419	0.00742804	0.000220175	0.746678	0.726591	0.73145	1.55408	20.2352	22.4457
LOC_Os03g45920	tubulin/FtsZ domain containing protein, putative, expressed	OsTUB8	CBS	4.55961	0.00743763	0.000112006	1.47107	0.501073	0.487405	0.885001	25.2805	19.3246
LOC_Os03g56730	expressed protein	-	CBS&V	9.43233	0.00753766	4.21e-06	0.276147	0.97716	0.978658	0	3.83526	6.4036
LOC_Os09g32080	CHIT13 - Chitinase family protein precursor, expressed	bc15|OsCTL1	CBS&V	9.26229	0.0077883	3.74e-06	0.227011	0.983148	0.985077	0	3.70098	5.82397
LOC_Os02g51710	wound/stress protein, putative, expressed	-	CBS	5.981	0.00800746	4.49e-05	4.6923	0.041353	0.00372177	0.239661	19.032	1.43633
LOC_Os05g05470	T-complex protein, putative, expressed	-	CBS&V	2.03625	0.00853304	0.00128587	0.099228	0.974991	0.997998	4.42065	22.4132	42.6619
LOC_Os04g25560	OsSCP23 - Putative Serine Carboxypeptidase homologue, expressed	OsSCP23	CBS	2.47828	0.00960271	0.000640903	2.36564	0.0213689	0.00266892	3.075	21.2086	8.40794
LOC_Os02g01890	cytochrome P450, putative, expressed	-	CBS	9.95609	0.00985515	9.07e-06	3.33481	0.356207	0.190626	0	5.65795	1.09762
LOC_Os11g06740	syntaxin 6, putative, expressed	-	CBS&V	7.64826	0.00996351	1.22e-05	-0.255942	0.97716	0.960386	0.0106748	3.3354	8.42191
