# Supplementary material for: A transcription factor ensemble orchestrates bundle sheath expression in rice
Source: Nat Commun. 2025 Jul 31;16:7040. doi: 10.1038/s41467-025-62087-0 (PMC12314071; doi:10.1038/s41467-025-62087-0)
Supplement: Supplementary file 7 — Supplementary Dataset 5 [file 41467_2025_62087_MOESM7_ESM.xlsx]

## Sheet: 2021.22753genes.with.min100.cor
Supplemental Table 5. Leaf developmental gradient LCM RNAseq data
GENEID	WGCNA co-expression module	Annotation	Funricegenes	Cell_type* (Hua et al 2021)	SAM.BSS	S1.BSS	S2BSS	S3BSS	S4BSS	S5BSS	S6BSS	S7BSS	S2M	S3M	S4M	S5M	S6M	S7M
LOC_Os01g02050	M1	phosphoenolpyruvate carboxylase, putative, expressed	n.a.	n.a.	5.43275	0.223078	0.00387425	0.003314	0.0139607	0.0885303	0.0359607	0	0.00346975	0.0318285	0.0078995	0.0332035	0	0.0585157
LOC_Os01g55350	M1	phosphoenolpyruvate carboxylase, putative, expressed	n.a.	n.a.	24.822	6.86183	1.04761	0.896437	0.675951	0.262138	1.68304	0.615994	0.107966	0	0.00833575	0	0.004188	0
LOC_Os02g05650	M1	expressed protein	n.a.	n.a.	3.52206	0.578346	0	0	0	0	0	0	0	0	0	0	0	0
LOC_Os04g58940	M1	expressed protein	n.a.	n.a.	12.4177	0.065241	0.116549	0.934542	0.384995	0.848036	0	0	0	0	0	0	0	0
LOC_Os06g38990	M1	receptor-like protein kinase 2 precursor, putative, expressed	n.a.	n.a.	9.24866	2.97558	0.374732	0.398072	0.291988	0	0	0.00466033	0.222896	0.112927	0.119742	0	0	0
LOC_Os06g39880	M1	cytochrome P450 72A1, putative, expressed	CYP734A4	n.a.	3.02106	0.0629193	0	0.201615	0.110548	0.0744105	0.012785	1.29888	0	0.475635	0.0273085	0	0	0.288744
LOC_Os02g42060	M1	response regulator receiver domain containing protein, expressed	n.a.	n.a.	99.4298	0.899357	0.0888437	2.58092	0.054613	0	0	0.212132	0.863045	2.32607	1.00353	0.0927295	0	0.128096
LOC_Os04g44280	M1	OsRR5 type-A response regulator, expressed	OsRR5	n.a.	344.399	9.20046	0.968209	0.618536	0	0.0661827	0.0236092	0	3.8311	3.72652	0.0414508	0	0.0237363	0.097029
LOC_Os01g10110	M1	cytokinin dehydrogenase precursor, putative, expressed	Gn1a|OsCKX2	n.a.	7.81259	0.11307	0.0808418	0.0383095	0.478708	0.468491	0.20051	1.2551	0.015115	0.00474675	0.063299	0	0.0173113	2.09011
LOC_Os05g48700	M1	gibberellin 2-beta-dioxygenase, putative, expressed	n.a.	n.a.	11.8216	0.161048	0	0.0392253	0.367141	0.017886	0.0319178	0	0	0	0	0.0093045	0	0
LOC_Os07g17210	M1	FAS1, putative, expressed	n.a.	n.a.	3.82635	0.994647	0.0684885	0.137289	0.280342	0.064618	0.0312457	0.0741657	0.0490657	0.113676	0.033374	0.0552807	0.097054	0.288445
LOC_Os08g30910	M1	YDG/SRA domain containing protein, expressed	n.a.	n.a.	2.12191	0.507746	0.0385843	0	0	0.218506	0.339241	0.0445193	0.130591	0.113863	0.0192077	0.952417	0.501746	0.108989
LOC_Os03g06920	M1	DRD1, putative, expressed	n.a.	n.a.	6.63871	0.976365	0.0182602	0.0353067	0.00835025	0.0701005	0.140146	0.256104	0.0422565	0	0	0.0736485	0.240873	0.131502
LOC_Os07g49210	M1	helicase conserved C-terminal domain containing protein, expressed	n.a.	n.a.	8.20552	2.45722	0.608004	0.667998	0.93904	0.476004	0.539768	0.519196	0.48895	0.461156	0.654602	0.0794825	0.39591	0.289474
LOC_Os02g27000	M1	ATP-binding region, ATPase-like domain containing protein, expressed	n.a.	n.a.	67.6248	10.4981	1.00055	1.44757	0.942814	2.11981	0.617996	2.42068	0.491617	0.199067	0.159684	0	0.0552612	0.0187327
LOC_Os05g06130	M1	transcription factor X1, putative, expressed	n.a.	n.a.	14.866	0.146271	0	0	0	0	0	0.00953767	0.0814277	0.0980262	0	0	0	0
LOC_Os03g58400	M1	C-5 cytosine-specific DNA methylase, putative, expressed	OsMet1-1|OsMET1a	n.a.	15.9296	4.0039	1.03267	0.482052	0.211993	0	0.0887368	0.14917	0.764898	0.13529	0.225318	0	0	0.032681
LOC_Os03g12570	M1	expressed protein	OsCMT3b	n.a.	3.31507	0.819352	0.0310085	0.050463	0	0.0339728	0.100069	0.0752747	0.0663467	0.017552	0.00974275	0	0.0103873	0
LOC_Os08g39250	M1	EDM2, putative, expressed	n.a.	n.a.	30.0488	2.27641	0.102408	0.20903	0.491978	0.409686	0.0574283	0.00828867	0.00480525	0.010595	0.009539	0	0	0.00703
LOC_Os04g25960	M1	expressed protein	n.a.	n.a.	23.288	7.77519	0.489247	0.810975	0.337959	0.168756	0.259298	0.287636	0.77393	0.556568	0.369609	0.0405065	0.129631	0.186977
LOC_Os12g42820	M1	SWITCH1 splice variant S, putative, expressed	n.a.	n.a.	1.74278	0.284792	0	0.0136485	0	0	0	0	0	0.0119197	0	0	0	0
LOC_Os12g42830	M1	expressed protein	n.a.	n.a.	4.46062	0.974658	0	0	0	0.0383563	0.0440572	0	0	0	0	0.00810375	0.057626	0
LOC_Os05g18730	M1	generative cell specific-1, putative, expressed	n.a.	n.a.	4.44175	1.87074	0.0266627	0.050804	0.0550375	0.0576933	0	0.0549577	0	0.00427575	0	0	0	0
LOC_Os06g41380	M1	expressed protein	n.a.	n.a.	6.6034	2.85834	0.357355	0.064082	0	0	0.066695	0	0.347282	0.0234617	0	0	0	0
LOC_Os01g15520	M1	expressed protein	SAD1L	n.a.	2.05813	0.622685	0	0	0	0.197813	0.473361	0.477834	0	0.0345195	0.11861	0.324447	0.478729	0.765281
LOC_Os01g09720	M1	dof zinc finger domain containing protein, putative, expressed	n.a.	n.a.	25.5813	0.848833	0	0	0	0	0.0350767	0.40427	0	0	0	0.0563705	0.131758	0.343694
LOC_Os06g35960	M1	HSF-type DNA-binding domain containing protein, expressed	n.a.	-	5.05365	1.85211	0.340674	0.415475	0.348523	0.106951	0	0.0839177	0.272235	0.206613	0.0600617	0	0	0
LOC_Os01g66030	M1	OsMADS2 - MADS-box family gene with MIKCc type-box, expressed	OsMADS2	V	11.1444	1.72034	0.0637865	0.1599	0.0570315	0.323087	0.984257	0.878688	0.108911	0.199139	0.0783448	0.0206712	1.35288	2.31747
LOC_Os06g23650	M1	no apical meristem protein, putative, expressed	OMTN5	n.a.	34.9142	0.84651	0	0.0404438	0	0	0	0	0	0	0	0	0	0
LOC_Os08g40030	M1	CUP-SHAPED COTYLEDON3, putative, expressed	n.a.	n.a.	86.5632	4.87346	0.0754283	0	0	0.023891	0.206078	0.044963	0	0.00891275	0	0	0	0
LOC_Os04g35500	M1	ZF-HD protein dimerisation region containing protein, expressed	OsZHD8	n.a.	51.1916	5.63821	0.264368	0.236921	0.0548242	0.0258423	0	0	0.741107	1.0954	0.0236062	0	0	0
LOC_Os04g48070	M1	homeobox and START domains containing protein, putative, expressed	ROC4	M	34.7015	0.859324	0.0924927	0.285959	0.141316	0.234263	0.0295895	0.650127	0.286434	0.123047	0.040737	0.00938225	0.0754403	0.048599
LOC_Os01g19694	M1	Homeobox domain containing protein, expressed	OSH6	n.a.	81.2962	2.45576	0	0.00916675	0	0	0	0	0.026432	0	0	0	0	0
LOC_Os03g51690	M1	Homeobox domain containing protein, expressed	OSH1|Oskn1	n.a.	103	1.81	0.0768	0.0577	0.012	0.0223	0.0261	0.0349	0	0.0262	0	0.0538	0	0.00765
LOC_Os03g51710	M1	homeobox protein knotted-1, putative, expressed	OSH3	n.a.	3.40724	0.0646307	0.0303043	0.0476828	0.0178838	0.00833	0.0069485	0.0118437	0.0065595	0.0071015	0.0137628	0	0	0.00962833
LOC_Os05g03884	M1	homeobox protein knotted-1-like 6, putative, expressed	OSH71|Oskn2	n.a.	22.8449	1.46606	0	0.014509	0	0.337418	0.20282	0.402633	0.0070345	0	0	0	0	0
LOC_Os07g03770	M1	Homeobox domain containing protein, expressed	D6|OSH15|Oskn3	n.a.	32.2276	1.45932	0	0.0174282	0	0	0	0	0	0	0	0	0	0
LOC_Os01g47710	M1	homeobox domain containing protein, expressed	DWT1	n.a.	2.98785	0.009037	0	0	0	0	0	0	0	0	0	0	0	0
LOC_Os01g62310	M1	homeobox domain containing protein, expressed	n.a.	n.a.	1.40109	0	0	0.023053	0	0.0440473	0.0125448	0	0.0120045	0.027264	0.0257265	0.0215858	0	0.0363917
LOC_Os04g56780	M1	homeobox domain containing protein, expressed	MOC3|OsWUS|TAB1|OsTAB1	n.a.	7.42566	0	0	0	0	0	0	0	0	0	0	0	0	0
LOC_Os05g02730	M1	homeobox domain containing protein, expressed	GLR1|OsWOX3B|GL1|LSY1	n.a.	9.78195	0.22582	0	0	0.020975	0	0	0	0.121133	0	0	0	0	0
LOC_Os11g01130	M1	homeobox domain containing protein, expressed	NAL2|OsWOX3A|WOX3	n.a.	23.4226	2.11755	0	0.133479	0	0	0	0	0	0.089871	0	0	0	0
LOC_Os03g55220	M1	bHelix-loop-helix transcription factor, putative, expressed	n.a.	n.a.	12.1864	2.37057	0.033047	0.143966	0.0359358	0	0.0100988	0.0171057	0.20672	0.237829	0.333107	0	0	0.0146923
LOC_Os03g10150	M1	DUF623 domain containing protein, expressed	n.a.	n.a.	13.5162	1.58468	0.104803	0.124105	0	0.0670598	0	0.104934	0.0158885	0.0550773	0	0.0401082	0	0.0940407
LOC_Os07g48660	M1	bZIP transcription factor domain containing protein, expressed	OsbZIP62	n.a.	13.5597	1.94828	0.33906	0.819596	0.612023	0.244865	0.346749	0.515573	0.0618587	0.0100765	0.0528705	0	0	0
LOC_Os12g05680	M1	transcription factor, putative, expressed	OsTGA912	n.a.	17.6889	1.64839	0.33159	0.186741	0	0.304396	0.720983	2.06707	0.0312545	0.045737	0.0350038	0.039515	0.283369	2.33288
LOC_Os01g72490	M1	LRP1, putative, expressed	n.a.	n.a.	54.4228	8.74035	1.61053	1.20752	0.471679	0.2419	0.230856	0.931298	1.16911	0.804662	0.349971	0.0262688	0.0214975	0.620531
LOC_Os05g32070	M1	LRP1, putative, expressed	n.a.	n.a.	27.289	0.968974	0.0447668	0.194045	0.179724	0.056852	0	0.0218187	0	0.0840068	0	0	0	0
LOC_Os09g36160	M1	LRP1, putative, expressed	OsSHI1	n.a.	20.3904	0.179633	0.0094895	0.61294	0.037127	0	0	0	0	0.100277	0.0300883	0	0	0
LOC_Os03g42420	M1	B3 DNA binding domain containing protein, expressed	n.a.	n.a.	15.7261	3.17154	0.00927175	0.065077	0.0433492	0	0	0	0	0	0	0.00923125	0	0
LOC_Os03g42430	M1	B3 DNA binding domain containing protein, expressed	n.a.	n.a.	2.63419	0.393981	0.216462	0	0.161089	0	0.0203732	0.055244	0.126869	0.0918255	0	0	0.0198765	0.242462
LOC_Os12g40090	M1	B3 DNA binding domain containing protein, expressed	n.a.	n.a.	27.0475	0.745374	0.753153	1.44035	0.221205	0	0	0	0	0	0	0	0	0
LOC_Os12g40120	M1	B3 DNA binding domain containing protein, expressed	n.a.	n.a.	99.5205	3.77254	0.0487843	0	0.213538	0.0681985	0.0162622	0.0258143	0	0.0249587	0.136325	0	0	0
LOC_Os02g51090	M1	RWP-RK domain-containing protein, putative, expressed	n.a.	n.a.	8.57465	0	0.112867	0	0	0.302477	0	0	0.0914227	0.38099	0	0	0	0.172085
LOC_Os02g38090	M1	AP2 domain containing protein, expressed	n.a.	n.a.	8.09182	0	0	0	0	0	0	0	0	0	0	0	0	0
LOC_Os03g19900	M1	AP2 domain containing protein, expressed	n.a.	n.a.	5.27137	0.114124	0.016133	0.014782	0	0	0	0	0	0	0	0	0	0
LOC_Os11g19060	M1	BABY BOOM 1, putative, expressed	BBM1|OsASGR-BBML1	n.a.	2.65388	0	0	0	0	0.00696125	0	0	0	0	0	0	0	0
LOC_Os02g05610	M1	ZOS2-03 - C2H2 zinc finger protein, expressed	n.a.	n.a.	2.43458	0.372618	0.0550965	0.113979	0	0	0.0872422	0	0.0401683	0	0	0	0	0.101269
LOC_Os01g11130	M1	RNA recognition motif containing protein, putative, expressed	n.a.	n.a.	7.51941	1.30846	0.00452525	0	0	0	0.00431275	0	0	0	0	0	0	0
LOC_Os03g62080	M1	mRNA-decapping enzyme, putative, expressed	n.a.	n.a.	2.87718	0.45839	0.139966	0.380611	0.235087	0.0311738	0.0287725	0.29805	0.0180343	0.175358	0.120879	0	0	0
LOC_Os06g18670	M1	anthocyanidin 3-O-glucosyltransferase, putative, expressed	n.a.	-	4.17447	0.639064	0	0	0	0.400735	0.0271105	0	0	0	0	0.0925288	0	0
LOC_Os09g01670	M1	peptidyl-prolyl cis-trans isomerase, FKBP-type, putative, expressed	n.a.	n.a.	99.7061	5.32721	0.305275	0.119217	0.026294	0.0135783	0	0	0.732727	0.530979	0.220833	0	0	0.109616
LOC_Os01g68870	M1	leucine-rich repeat receptor protein kinase EXS precursor, putative, expressed	OsMSP1	-	24.6431	4.72454	0.132464	0.210617	0.133898	0.0270535	0.0363593	0.0357553	0.334092	0.104182	0.0901615	0	0.123751	0.166084
LOC_Os09g15700	M1	receptor-like protein kinase 5 precursor, putative, expressed	n.a.	n.a.	19.7095	0.697973	0.027207	0.0118078	0	0	0	0	0.0268265	0.0220673	0.003765	0	0	0
LOC_Os07g35300	M1	TKL_IRAK_DUF26-lc.11 - DUF26 kinases have homology to DUF26 containing loci, expressed	n.a.	n.a.	3.34435	1.20894	0.0777237	0	0.0071205	0.0515855	0.51492	0.254322	0.062755	0.038378	0.120492	0.030069	0	0.0296963
LOC_Os03g43590	M1	LSTK-1-like kinase, putative, expressed	n.a.	n.a.	44.3628	7.61991	1.14314	0.51942	1.28513	0	0.00499775	1.90291	0.316157	0.0689625	0.0968057	0	0	0.172567
LOC_Os01g45620	M1	CGMC_MAPKCMGC_2.5 - CGMC includes CDA, MAPK, GSK3, and CLKC kinases, expressed	OsMPK16	M	3.85578	0.781369	0.291179	0.30919	0.148827	0.469866	0.539413	0.282101	0.146365	0.490277	0.821673	0.280919	1.84412	1.69358
LOC_Os09g25190	M1	protein binding protein, putative, expressed	n.a.	n.a.	4.31362	0.956107	0.297833	0.356378	0.039074	0.546403	0.272551	0.676307	0.187091	0.069555	0.100925	0	0	0.0774717
LOC_Os01g27160	M1	cullin, putative, expressed	n.a.	n.a.	3.67029	0.4958	0.090751	0.371841	0.00478525	0	0.00457225	0	0.060336	0.125632	0.0342327	0	0	0
LOC_Os06g45460	M1	OsFBX202 - F-box domain containing protein, expressed	APO1|OsAPO1|SCM2	n.a.	7.3847	0	0.0134625	0	0	0	0	0	0	0	0	0	0	0
LOC_Os10g33250	M1	WAX2, putative, expressed	WDA1	n.a.	6.52387	0.298744	0	0.169292	0	0	0	0	0	0	0	0	0	0
LOC_Os03g06960	M1	vesicle-associated membrane protein, putative, expressed	n.a.	n.a.	2.12374	0.783224	0.0274337	0.0718707	0	0	0	0	0	0	0	0	0	0
LOC_Os01g28690	M1	nucleoporin autopeptidase domain containing protein, expressed	APIP12	n.a.	14.753	4.40945	0.775367	0.945243	0.665736	0.321476	0.586116	0.310225	0.195905	0.154671	0	0	0	0
LOC_Os10g13830	M1	pleiotropic drug resistance protein 13, putative, expressed	n.a.	n.a.	2.96576	0.150167	0.266966	0.51761	0.29653	0.0761565	0.0542595	0.388628	0.125882	0.187462	0	0	0.0333615	0
LOC_Os03g50490	M1	glutamine synthetase, catalytic domain containing protein, expressed	OsGS1;3|OsGLN1;3	n.a.	2.40862	0.579234	0.0877218	0.0942605	0.038423	0.18794	0	0.111309	0.008217	0	0.090652	0	0	0
LOC_Os02g39750	M1	inorganic phosphate transporter, putative, expressed	n.a.	n.a.	12.7788	2.82186	0.0257245	0	0	0	0	0	0	0	0	0	0	0
LOC_Os11g04840	M1	phosphatidylinositol-4-phosphate 5-kinase, putative, expressed	n.a.	n.a.	1.81835	0.848403	0	0	0.00626525	0	0.0058585	0	0	0	0	0	0	0.0207153
LOC_Os01g15910	M1	UTP--glucose-1-phosphate uridylyltransferase, putative, expressed	n.a.	n.a.	7.97781	1.81933	0.117003	0.0580543	0.0545392	0.0350585	0.0209535	0	0.117739	0.114742	0.0744622	0.0385685	0.012663	0.00868333
LOC_Os06g11840	M1	trehalose phosphatase, putative, expressed	OsTPP2	n.a.	36.9728	5.58592	0.00927325	0.0180608	0.0805188	0	0	0.0150467	0	0	0	0	0	0
LOC_Os07g43160	M1	uncharacterized glycosyl hydrolase Rv2006/MT2062, putative, expressed	n.a.	n.a.	2.54965	0.465225	0.0168527	0.113539	0.180981	0.216904	0	0	0	0	0	0	0	0
LOC_Os09g22090	M1	mannose-6-phosphate isomerase, putative, expressed	n.a.	-	3.84135	0.240655	0.132332	0.076713	0.13383	0.230313	0.223013	0.238962	0.0487005	0.0185075	0.0297635	0.0765835	0.0592055	0.181852
LOC_Os01g03290	M1	seven in absentia protein family domain containing protein, expressed	n.a.	n.a.	1.644	0.257237	0	0	0	0	0.0830348	0.546843	0	0	0	0.134108	1.51384	1.67092
LOC_Os01g06060	M1	gibberellin receptor GID1L2, putative, expressed	n.a.	n.a.	19.9725	0.0377573	0.240694	0.618591	0	1.66083	1.02093	0.319799	0	0.025062	0	0.345176	0.720813	0.248824
LOC_Os01g07640	M1	ankyrin, putative, expressed	n.a.	n.a.	6.80094	0.444347	0.205832	0.0366585	0.0487298	0.184912	0.0658948	0.1286	0.072241	0.0395495	0.05435	0.0278158	0.0470955	0.0262947
LOC_Os01g10130	M1	RNA-dependent RNA polymerase, putative, expressed	n.a.	n.a.	24.7742	3.09201	0.707075	0.336493	0.0727258	0.0385933	0.169626	0.250913	0.210355	0.14821	0.031299	0.0371913	0	0.150617
LOC_Os01g35850	M1	Ras family domain containing protein, expressed	n.a.	n.a.	7.44194	1.45732	0.220316	0.151494	0	0	0	0	0.086929	0.0137637	0.287645	0	0	0
LOC_Os01g68000	M1	AML1, putative, expressed	PLA2|LHD2	n.a.	2.101	1.03091	0	0	0	0	0	0	0	0	0	0	0	0
LOC_Os02g03310	M1	KH domain containing protein, putative, expressed	n.a.	n.a.	3.04346	0.015766	0.0287232	0	0	0	0	0	0	0	0	0	0.314588	0.30307
LOC_Os02g06320	M1	RNA recognition motif 2 domain containing protein, expressed	n.a.	n.a.	3.45456	0.21723	0.050172	0.015002	0.0353555	0	0	0	0	0	0	0	0	0
LOC_Os02g07310	M1	argonaute, putative, expressed	OsAGO17	n.a.	12.2565	2.04449	0.11202	0.125006	0	0.0396688	0.0631495	0.144248	1.18506	0.13501	0.20572	0	0.0879222	0.364109
LOC_Os02g29130	M1	ankyrin, putative, expressed	n.a.	n.a.	18.5876	0	0.0089365	0.0218425	0	0	0	0	0	0	0	0	0	0
LOC_Os02g38470	M1	B3 DNA binding domain containing protein, expressed	n.a.	n.a.	7.60864	2.23003	0.082358	0.0317868	0.00389075	0.0288823	0.232235	0.526569	0.179003	0.156983	0.0178423	0.00370475	0.0065345	0.0249303
LOC_Os03g09200	M1	domain of unknown function DUF966 domain containing protein, expressed	n.a.	n.a.	67.4826	9.59115	0.181077	0.237326	0.248496	0.027014	0.006337	0.0641433	0.158786	0.380719	0.204936	0	0	0
LOC_Os03g13740	M1	immediate-early fungal elicitor protein CMPG1, putative, expressed	OsPUB41	n.a.	2.70131	0.408555	0	0	0	0.0202977	0	0.676471	0	0	0	0.10485	0	1.0024
LOC_Os03g15420	M1	dynamin family protein, putative, expressed	n.a.	n.a.	2.90671	0.118889	0	0	0	0	0	0	0	0	0	0	0	0
LOC_Os03g23050	M1	expressed protein	n.a.	n.a.	4.06212	1.28989	0.292515	0.698684	0.0443547	0	0.0089025	0.210532	0.602643	0.406776	0	0.0069655	0.0277792	0.0209337
LOC_Os03g42230	M1	B3 DNA binding domain containing protein, expressed	n.a.	n.a.	11.1489	0.471595	0.143757	0.019868	0.0103632	0.0308085	0.0109903	0	0.0234747	0.092871	0.0552147	0	0	0.108389
LOC_Os03g42240	M1	B3 DNA binding domain containing protein, expressed	n.a.	n.a.	21.2822	2.96388	0.207892	0.096556	0.146325	0.0140012	0	0	0.881245	0.712101	0.294967	0	0.143853	0
LOC_Os03g47620	M1	ankyrin, putative, expressed	n.a.	n.a.	6.3319	0	0	0.0111955	0	0.274386	0.663925	0.460178	0	0	0	0.601496	4.59355	0.0448797
LOC_Os03g47650	M1	ankyrin, putative, expressed	n.a.	n.a.	17.8582	0	0.187185	0	0.007555	0.0181365	0	0	0	0	0	0	0	0
LOC_Os03g47686	M1	ankyrin, putative, expressed	n.a.	n.a.	7.36487	0.0512317	0.283494	0	0	0	0	0	0	0	0	0	0	0
LOC_Os03g47820	M1	PINHEAD, putative, expressed	n.a.	n.a.	1.61229	0	0	0	0.0127345	0	0	0	0	0.0800547	0	0	0	0
LOC_Os03g49790	M1	pattern formation protein EMB30, putative, expressed	n.a.	n.a.	3.11164	0.518245	0	0	0	0	0.056227	0	0	0	0	0	0	0
LOC_Os04g27990	M1	B3 DNA binding domain containing protein, expressed	n.a.	n.a.	3.20475	0	0	0	0	0	0	0	0	0	0	0	0	0
LOC_Os04g28000	M1	B3 DNA binding domain containing protein, expressed	n.a.	n.a.	6.18464	0	0	0	0	0	0	0	0	0.128182	0	0	0	0
LOC_Os04g30320	M1	F-box/LRR-repeat protein 14, putative, expressed	n.a.	n.a.	3.79381	1.04318	0.0606247	0.12501	0	0	0	0.0385733	0	0	0	0	0	0
LOC_Os04g35940	M1	OsFBX135 - F-box domain containing protein, expressed	n.a.	n.a.	16.6431	4.47105	0.743735	1.50395	0.666482	0.270174	0.187104	1.51434	0.370549	0.204146	0.326248	0	0	0.317566
LOC_Os04g58590	M1	RNA recognition motif containing protein, putative, expressed	n.a.	n.a.	13.9873	1.30793	0.027008	0.0116017	0.0109447	0	0	0.00640767	0	0	0	0	0	0
LOC_Os05g06060	M1	E3 ubiquitin-protein ligase SINA-like 2, putative, expressed	n.a.	n.a.	2.46996	0.022679	0	0	0	0	0.015383	0	0	0	0	0	0	0
LOC_Os05g07220	M1	kelch repeat-containing protein, putative, expressed	n.a.	BS&V	27.0672	3.9446	1.20379	1.04195	0.204275	0.21589	0.933706	0.323239	0.157209	0.0940113	0.05066	0.0425937	0.112074	0.0364603
LOC_Os05g41230	M1	BRASSINOSTEROID INSENSITIVE 1-associated receptor kinase 1 precursor, putative, expressed	n.a.	n.a.	13.1605	0.623002	0.311152	0.220055	0.0799653	0	0	0	0.146981	0.227187	0.088777	0	0	0
LOC_Os06g10990	M1	DnaK family protein, putative, expressed	S5(ORF3)	n.a.	11.074	0.62659	0	0	0.0490768	0.00884925	0.0100667	0	0	0	0	0	0	0
LOC_Os06g22100	M1	DNA binding protein, putative, expressed	n.a.	n.a.	15.3269	3.26267	0.0765925	0.0401005	0	0.037811	0.00745675	0.273982	0	0	0	0.084977	0	0.0100747
LOC_Os06g40020	M1	DEAD-box ATP-dependent RNA helicase 52A, putative, expressed	n.a.	n.a.	9.97657	0.041317	0.009678	0	0	0	0	0	0	0	0	0	0	0
LOC_Os06g41860	M1	DNA binding protein, putative, expressed	n.a.	n.a.	24.8547	2.57411	0.205568	0.300574	0.294109	0.0642173	0.0250718	0	0.0205372	0.0650493	0	0	0	0
LOC_Os06g41880	M1	OsSub51 - Putative Subtilisin homologue, expressed	n.a.	n.a.	2.79922	1.06792	0.307646	0.108464	0.0091215	0.0374295	0	0.0644997	0	0.0519862	0.0637362	0	0	0.00638533
LOC_Os06g42220	M1	TOO MANY MOUTHS precursor, putative, expressed	n.a.	n.a.	12.4906	0	0	0	0	0	0.0101338	0	0	0	0	0	0	0
LOC_Os07g04670	M1	DUF640 domain containing protein, putative, expressed	G1	n.a.	1.67418	0.208057	0	0.104944	0	0	0	0	0	0	0	0	0	0
LOC_Os07g09490	M1	ATPase, putative, expressed	n.a.	n.a.	21.8572	0.834649	0	0.0790042	0	0.0739338	0	0	0.0157845	0	0	0.0075795	0	0
LOC_Os07g35610	M1	kelch repeat-containing protein, putative, expressed	DTC1	n.a.	65.9605	2.58491	0.006411	0.0113303	0.00640575	0.0328565	0	0.0367127	0.0300457	0	0	0	0	0
LOC_Os08g09380	M1	OsFBX263 - F-box domain containing protein, expressed	n.a.	n.a.	41.9851	5.48507	0.32926	0.123704	0	0	0	0	0.194169	0	0.109138	0	0	0
LOC_Os08g09390	M1	OsFBX264 - F-box domain containing protein, expressed	n.a.	n.a.	3.96181	0	0.563115	0	0	0	0	0	0.232541	0	0	0	0	0
LOC_Os08g09450	M1	OsFBL41 - F-box domain and LRR containing protein, expressed	n.a.	n.a.	3.63091	0.0788487	0.0799072	0.0634288	0.0679145	0	0	0	0	0	0.039526	0	0	0
LOC_Os08g16120	M1	disease resistance protein RPM1, putative, expressed	n.a.	n.a.	1.85455	0.713954	0.0564607	0.81084	0.642865	0.509011	0.303209	0.512229	0.441983	0.943948	1.16748	2.52374	1.04964	0.353091
LOC_Os08g23470	M1	B3 DNA binding domain containing protein, expressed	n.a.	n.a.	23.9621	1.13376	0	0.135863	0	0.440183	0.517476	1.82381	0.16769	0.810241	0	0	0.10883	0.137351
LOC_Os08g23570	M1	B3 DNA binding domain containing protein, expressed	n.a.	n.a.	13.2436	0.628439	0	0	0	0	0	0	0	0	0	0	0	0
LOC_Os08g24880	M1	EDM2, putative, expressed	n.a.	n.a.	4.47062	0	0.199878	0.330083	0.102544	0	0	0	0	0	0	0	0	0
LOC_Os09g17930	M1	transposon protein, putative, CACTA, En/Spm sub-class, expressed	n.a.	n.a.	8.24199	2.03541	0.173594	0.0288062	0	0.014685	0.173923	0.197495	0.308812	0.0801557	0	0	0.0185928	0.433764
LOC_Os09g30200	M1	ATP binding protein, putative, expressed	n.a.	n.a.	3.30692	0.861019	0.0639077	0.168243	0.091591	0	0	0	0.185549	0.0068535	0	0	0	0
LOC_Os09g30210	M1	expressed protein	n.a.	n.a.	2.62704	0.184042	0.237231	0.157347	0.0655628	0.296069	0.0578875	0.118691	0.006433	0	0	0	0	0
LOC_Os09g36140	M1	RNA recognition motif 2 domain containing protein, expressed	n.a.	n.a.	42.1956	0.015508	0	0.02002	0	0	0	0	0	0	0	0	0	0
LOC_Os09g37250	M1	high mobility group, putative, expressed	n.a.	n.a.	48.1507	0.761425	0.147837	0.16076	0.466952	0.0401367	0.190516	0.111443	0	0	0	0	0.0207015	0.113364
LOC_Os10g22930	M1	Cf2/Cf5 disease resistance protein, putative, expressed	n.a.	n.a.	1.50683	0.747398	0.015807	0.006519	0	0	0	0	0.047679	0	0.015356	0	0	0
LOC_Os10g33620	M1	ubiquitin family protein, putative, expressed	n.a.	n.a.	21.5322	2.23055	0.0971815	0.343541	0	0.712863	1.66627	3.22687	0.276578	0.345476	0.0203865	0.20389	0.732385	1.57309
LOC_Os10g40700	M1	expansin precursor, putative, expressed	n.a.	n.a.	12.8426	2.30254	0	0.0134465	0.11362	0	0.031181	0.8148	0.01181	0	0.0690647	0	0	0
LOC_Os11g08440	M1	DnaK family protein, putative, expressed	n.a.	n.a.	5.19259	0.00949	0	0	0	0	0	0	0	0	0	0	0	0
LOC_Os11g08460	M1	DnaK family protein, putative, expressed	n.a.	n.a.	4.04606	0.011191	0	0	0	0	0	0	0	0	0	0	0	0
LOC_Os11g08470	M1	DnaK family protein, putative, expressed	n.a.	n.a.	10.533	0.01301	0	0	0.008193	0	0	0	0	0.230036	0.0359633	0	0	0
LOC_Os11g22370	M1	retrotransposon protein, putative, Ty1-copia subclass, expressed	n.a.	n.a.	1.08279	0.494407	0.06958	0.0649297	0.00812375	0.0159095	0.020101	0	0.0862867	0.0307128	0.007313	0	0.069483	0.0273573
LOC_Os11g31500	M1	ATP binding protein, putative, expressed	n.a.	n.a.	2.96528	0.242722	0.26438	0.101282	0.002399	0	0	0	0.477697	0.0643795	0.00483675	0	0	0
LOC_Os11g37090	M1	pumilio-family RNA binding repeat domain containing protein, expressed	n.a.	V	3.25137	0.764291	0.136813	0.296835	0.0342075	0.105477	0.020598	0.46197	0.174288	0	0	0	0	0
LOC_Os11g42860	M1	expressed protein	n.a.	n.a.	1.39616	0.0993023	0	0	0	0	0	0	0.0286938	0.00844025	0	0	0	0
LOC_Os11g43500	M1	NBS-LRR type disease resistance protein, putative, expressed	n.a.	n.a.	1.37357	0.51396	0.0504892	0.0786112	0	0	0.046428	0	0.171839	0.0532668	0.0260517	0	0	0
LOC_Os12g40080	M1	B3 DNA binding domain containing protein, expressed	n.a.	n.a.	37.9717	0.582347	1.5458	0.818976	0.199779	0	0	0	0	0	0	0	0	0
LOC_Os12g41110	M1	OsCML5 - Calmodulin-related calcium sensor protein, expressed	n.a.	n.a.	6.56607	0.0276517	0.0924512	0	0.184495	0.408483	0.550983	0.641509	0	0	0.232046	0.0980825	0.0435195	0
LOC_Os12g43890	M1	GNS1/SUR4 membrane family protein, putative, expressed	n.a.	n.a.	5.44454	1.02532	0	0.108212	0.0640493	0.512663	0.383138	1.26623	0.0264722	0.0106418	0	0	0.0128437	0.114197
LOC_Os01g01910	M1	expressed protein	n.a.	n.a.	2.25416	0.388868	0.735641	0.599869	0.462265	0.898741	0.975676	0.239376	1.43493	0.678873	0.264047	1.01809	1.68798	0.184632
LOC_Os01g03190	M1	expressed protein	n.a.	n.a.	4.40824	0.983496	0.192545	0.269173	0	0.0114907	0	0	0.150311	0.210448	0	0	0	0
LOC_Os01g03210	M1	expressed protein	n.a.	n.a.	2.70195	0.0307573	0	0	0	0	0	0	0	0	0	0	0	0
LOC_Os01g03270	M1	expressed protein	n.a.	n.a.	121.473	5.16701	0	0	0	0.0452842	0	0	0	0	0	0	0	0
LOC_Os01g06030	M1	expressed protein	n.a.	n.a.	29.1764	0.89107	0	0	0	0	0	0	0.204798	0	0	0	0	0
LOC_Os01g13830	M1	expressed protein	n.a.	n.a.	1.57081	0.198775	0	0	0	0	0	0	0.0645267	0	0	0.209596	0.011373	0
LOC_Os01g15210	M1	expressed protein	n.a.	n.a.	1.63321	0.275403	0.0341513	0	0	0.015907	0.0161183	0	0.137442	0	0.096034	0.0350425	0.145722	0.197667
LOC_Os01g27449	M1	expressed protein	n.a.	-	6.33778	1.65712	0.886386	2.49027	0.957623	1.45778	0.341339	0	0.501366	0.348157	0.422434	3.78861	1.5886	0.608007
LOC_Os01g28580	M1	expressed protein	n.a.	-	1.52267	0.366961	0.025715	0.0611805	0.265276	0.150785	0.158684	0.241373	0.059548	0.0524273	0.126801	0.0923812	0.15896	0.375246
LOC_Os01g29780	M1	expressed protein	n.a.	n.a.	2.69932	0.528261	0.211229	0.965774	0.463265	0.75418	0.152924	0.0339303	0.0273975	0.868863	0.265419	1.66965	0.309356	0.309929
LOC_Os01g41260	M1	OsFBD2 - F-box and FBD domain containing protein, expressed	n.a.	n.a.	3.29671	0.102276	0	0.0100438	0	0	0	0	0	0	0	0	0	0
LOC_Os01g41290	M1	OsFBD5 - F-box and FBD domain containing protein, expressed	n.a.	n.a.	1.29161	0	0	0	0	0	0	0	0	0	0	0	0	0
LOC_Os01g44140	M1	expressed protein	n.a.	n.a.	2.68354	0.860903	0.347733	0.0787267	0.138984	0.030187	0	0	0.0463805	0.145549	0.0281363	0	0	0
LOC_Os01g46470	M1	expressed protein	n.a.	n.a.	5.59411	0.457648	0.0776803	0	0.0321635	0.00965	0	0	0.0862852	0.0463015	0.096754	0	0	0
LOC_Os01g46984	M1	expressed protein	n.a.	n.a.	18.7166	0.216202	0.0219288	0	0.0093195	0.0191338	0	0	0	0	0	0	0	0.055467
LOC_Os01g49260	M1	expressed protein	n.a.	n.a.	2.89409	1.31516	0.0602907	0	0.016013	0	0	0	0.128512	0.062879	0.0527375	0	0	0
LOC_Os01g50240	M1	expressed protein	n.a.	n.a.	5.94772	1.04426	0	0	0	0	0	0	0	0	0	0	0	0
LOC_Os01g51720	M1	expressed protein	n.a.	n.a.	3.50051	0.521682	0	0	0	0	0	0	0	0	0	0	0	0
LOC_Os01g55120	M1	expressed protein	n.a.	n.a.	5.95875	0.658513	0.258585	0.274182	0.142697	0.0163527	0	0.112007	0.214918	0.252784	0	0	0	0
LOC_Os01g57920	M1	OsFBL3 - F-box domain and LRR containing protein, expressed	n.a.	n.a.	23.85	4.55777	0.0573167	0	0.0736555	0.00904075	0	0.011322	0.0327055	0	0	0	0	0
LOC_Os01g65740	M1	plant-specific domain TIGR01615 family protein, expressed	n.a.	n.a.	47.5632	3.20568	0.117973	0.702229	0.790296	0	0	0	0.0838558	1.5984	0.0766435	0	0	0
LOC_Os01g66650	M1	expressed protein	n.a.	n.a.	75.4838	10.4206	0.152616	0.111563	0	0.012969	0	0.060972	0.101786	0.26085	0.0127613	0.0112925	0	0
LOC_Os01g66660	M1	expressed protein	n.a.	n.a.	72.9381	5.18135	0	0	0	0	0	0	0	0	0	0	0	0
LOC_Os01g66670	M1	expressed protein	n.a.	n.a.	698.473	37.4568	0.044024	0.096294	0	0.0247657	0	0.108532	0	0	0	0	0	0.0338103
LOC_Os01g73830	M1	expressed protein	n.a.	n.a.	6.54294	2.94862	0.326038	0.25406	0.05345	0.0485042	0	0	0.319779	0.309062	0.059476	0.058413	0.0145717	0
LOC_Os02g02250	M1	expressed protein	n.a.	n.a.	2.78182	0.219877	0.114242	0.0395877	0.0270053	0	0.0446317	0	0	0	0	0	0	0
LOC_Os02g05000	M1	expressed protein	n.a.	n.a.	4.81753	1.28791	0.527187	0.592592	0.391716	1.07254	1.02979	0.706118	0.368057	0.53172	1.51901	2.12738	2.60016	2.00532
LOC_Os02g07320	M1	expressed protein	n.a.	n.a.	3.01235	0	0	0	0	0	0	0	0	0	0	0	0	0
LOC_Os02g18630	M1	OsFBX44 - F-box domain containing protein, expressed	n.a.	n.a.	1.65324	0	0	0	0.039761	0	0.0232485	0.478311	0	0	0	0	0	0.0746053
LOC_Os02g19290	M1	expressed protein	n.a.	n.a.	2.9923	0	0	0	0	0	0	0	0.0703295	0	0	0	0	0
LOC_Os02g29040	M1	ankyrin repeat domain containing protein, putative, expressed	n.a.	n.a.	3.59247	0.220972	0.0695532	0.105233	0	0	0.079892	0	0.0260947	0	0	0	0	0
LOC_Os02g29120	M1	expressed protein	n.a.	n.a.	2.37324	0	0	0	0	0	0	0	0	0	0	0	0	0
LOC_Os02g29140	M1	ankyrin, putative, expressed	n.a.	n.a.	1.32729	0.0370907	0.0206805	0.0231595	0.0356545	0.0439143	0.048509	0.0295333	0	0.0353905	0.0078695	0.0245905	0.023553	0.0484803
LOC_Os02g29190	M1	ankyrin, putative, expressed	n.a.	n.a.	5.64687	0	0	0.0756823	0	0	0.169435	0	0.0519225	0	0	0	0	0
LOC_Os02g33930	M1	expressed protein	n.a.	n.a.	7.5884	0.168109	0	0	0	0.00977525	0	0	0	0	0	0	0	0
LOC_Os02g34900	M1	transposon protein, putative, CACTA, En/Spm sub-class, expressed	n.a.	n.a.	137.531	5.77225	0.979965	0.995652	0.98865	2.38983	2.60822	1.13831	0.377101	0.352918	0.396593	0.273145	0.45654	0.406541
LOC_Os02g41610	M1	expressed protein	n.a.	n.a.	12.2585	0.910734	0.922954	1.39795	0.781022	0.240977	0.0053885	0.0115763	0.09598	0.0195622	0.0118583	0	0.0968355	0
LOC_Os02g57350	M1	expressed protein	n.a.	n.a.	35.0559	3.78686	0.119397	0.083705	0.150001	0.254599	0.064297	2.99914	0.13235	0	0	0.0164505	0	0.207041
LOC_Os03g30084	M1	expressed protein	n.a.	n.a.	15.8069	0	0	0	0	0	0	0	0	0	0	0	0	0
LOC_Os03g37140	M1	expressed protein	n.a.	n.a.	4.17491	0.250478	0	0.0073775	0	0.011046	0	0.00575967	0	0	0	0	0	0
LOC_Os03g41860	M1	retrotransposon, putative, centromere-specific, expressed	n.a.	n.a.	4.04859	0.903686	0.118387	0.0373515	0	0.0196107	0.0591835	0.0317693	0.120124	0.0155685	0	0.0971338	0.036734	0
LOC_Os03g42510	M1	transposon protein, putative, CACTA, En/Spm sub-class, expressed	n.a.	n.a.	7.4579	2.71254	0.512785	0.481698	0.490668	0.0171185	0.0186298	0	0.208918	0.192257	0.310541	0	0.0281395	0.0284737
LOC_Os03g46040	M1	expressed protein	n.a.	n.a.	1.35696	0.151654	0.0463615	0	0.0181648	0	0	0	0	0	0	0	0.0069935	0
LOC_Os04g05570	M1	transposon protein, putative, CACTA, En/Spm sub-class, expressed	n.a.	n.a.	12.0229	3.63635	0.599722	0.365192	0.480077	0.0188043	0	0	0.493867	0.406198	0.19021	0.0153673	0.0069135	0
LOC_Os04g13170	M1	OsFBD10 - F-box and FBD domain containing protein, expressed	n.a.	n.a.	1.88942	0.434081	0.0133408	0	0	0	0	0.236939	0	0.006196	0	0	0	0
LOC_Os04g23120	M1	hypothetical protein	n.a.	n.a.	2.68662	0	0	0	0	0	1.38462	0	0	0	0	0	0	0.536736
LOC_Os04g23360	M1	retrotransposon protein, putative, unclassified, expressed	n.a.	n.a.	4.64594	0.825878	0.235181	0.153126	0.115818	0.095756	0.152895	0.449108	0.063099	0.03023	0.00930925	0	0	0.00370333
LOC_Os04g29300	M1	retrotransposon protein, putative, unclassified	n.a.	n.a.	4.23603	0.34163	0.0962367	0	0	0	0	0.0421543	0	0.20797	0	0	0	0
LOC_Os04g29310	M1	retrotransposon protein, putative, unclassified, expressed	n.a.	n.a.	8.20218	0.670894	0.036184	0.0518287	0.0173188	0.0063065	0	0.004049	0	0.0305442	0	0	0	0
LOC_Os04g32120	M1	expressed protein	n.a.	n.a.	6.55632	0.0713883	0	0	0	0	0	0.303496	0	0	0	0	0.091055	0.073487
LOC_Os04g50800	M1	expressed protein	n.a.	n.a.	1.55644	0	0	0	0	0	0	0	0	0	0	0	0	0
LOC_Os04g54960	M1	expressed protein	n.a.	n.a.	5.7525	0.907079	0	0	0	0	0	0.117874	0.13519	0.0432055	0.0185592	0.0150777	0.211046	1.15145
LOC_Os04g54980	M1	expressed protein	n.a.	n.a.	4.9416	0	0	0	0.0857658	0	0	0	0	0	0.177424	0	0	0
LOC_Os05g03320	M1	expressed protein	n.a.	n.a.	4.66289	0.203602	0	0.0363228	0.00717	0.0251257	0.341842	0	0	0	0	0	0	0
LOC_Os05g03390	M1	expressed protein	n.a.	n.a.	6.49213	0.119624	0.052711	0.199527	0.154713	0.0627028	0.104259	0	0.0102252	0.060431	0.0488835	0.016437	0	0
LOC_Os05g10640	M1	hAT dimerisation domain-containing protein, putative, expressed	n.a.	n.a.	1.93269	0.460456	0.244147	0.0999407	0	0.0340053	0	0	0.157593	0	0	0	0	0
LOC_Os05g10990	M1	expressed protein	n.a.	n.a.	56.6841	8.01176	0.33183	0.032637	0.0899415	0	0	0	0.0673658	0.229372	0	0	0	0
LOC_Os05g11428	M1	expressed protein	n.a.	-	13.4492	2.99979	1.1186	0.956635	0.108656	0.392452	0.282095	0.737126	1.18751	0.857933	0.283796	0.06921	0.19938	0.282416
LOC_Os05g16100	M1	expressed protein	n.a.	n.a.	8.74764	0.574677	0	0.0117875	0	0	0	0	0.183809	0.0587958	0.0705522	0	0	0
LOC_Os05g16110	M1	expressed protein	n.a.	n.a.	5.01222	0	0	0	0	0	0	0	0	0	0	0	0	0
LOC_Os05g16140	M1	expressed protein	n.a.	n.a.	3.26123	0	0	0.0765347	0	0	0	0	0.0198105	0	0	0	0	0
LOC_Os05g32100	M1	expressed protein	n.a.	n.a.	12.9771	0	0.140545	0.032637	0	0.188666	0	0.230255	0.167388	0	0	0	0	0
LOC_Os05g39180	M1	expressed protein	n.a.	n.a.	1.8086	0	0	0	0	0	0.00887325	0	0	0	0	0	0	0
LOC_Os05g39190	M1	expressed protein	n.a.	n.a.	2.63597	0	0.023969	0	0	0.270499	0.55206	0.141205	0	0	0	0	0	0
LOC_Os05g39200	M1	expressed protein	n.a.	n.a.	2.0811	0	0	0	0	0	0.0186478	0.271723	0	0	0	0	0	0
LOC_Os05g39210	M1	expressed protein	n.a.	n.a.	5.92907	0.407219	0	0	0	0.0162165	0	0	0	0	0	0	0	0
LOC_Os06g02110	M1	OsFBX182 - F-box domain containing protein, expressed	n.a.	n.a.	2.50406	0.264	0.0840188	0	0	0	0	0	0.00826975	0	0	0	0	0
LOC_Os06g06950	M1	expressed protein	n.a.	n.a.	1.73767	0	0	0	0.0115805	0.0193472	0.044617	0.0454497	0	0	0	0.092524	0.00873125	0.0656447
LOC_Os06g07770	M1	expressed protein	n.a.	n.a.	1.8299	0.494667	0.116475	0.0676895	0.0386065	0.149062	0.107926	0.036882	0.113706	0.102282	0.0904657	0.0175168	0.139287	0.142412
LOC_Os06g11820	M1	expressed protein	n.a.	n.a.	3.27151	0.631702	0	0	0	0.0206447	0.0734657	0.0605597	0	0	0	0	0.0227403	0
LOC_Os06g20879	M1	expressed protein	n.a.	-	5.4162	1.96635	0.729811	1.50653	1.18114	1.94984	1.42623	1.86491	1.34226	1.5847	2.22671	2.79066	1.03019	0.604866
LOC_Os06g20890	M1	retrotransposon protein, putative, unclassified, expressed	n.a.	n.a.	22.9758	4.64715	0	0.0460715	0.0860185	0.212843	0	0	0.121052	0	0.248077	0	0	0
LOC_Os06g23600	M1	expressed protein	n.a.	n.a.	3.46894	1.05041	0.109013	0.0240165	0.0538945	0	0	0	0.358979	0.124518	0	0	0	0
LOC_Os06g28760	M1	hypothetical protein	n.a.	n.a.	2.49178	0	0	0	0	0	0	0	0	0	0	0	0	0
LOC_Os06g29490	M1	expressed protein	n.a.	n.a.	6.45769	0.396463	0	0.0417267	0.194082	0.239385	0.272334	0	0.0554048	0.107694	0.370702	0.697789	0.767052	0.453026
LOC_Os06g45600	M1	expressed protein	n.a.	n.a.	4.14941	0.0701667	0	0	0	0	0	0	0	0	0	0	0	0
LOC_Os07g04330	M1	expressed protein	n.a.	n.a.	51.4486	0.211285	0.648331	0.0864542	0.0651545	0.119982	0.103746	0.0463083	0.0530837	0	0	0	0	0
LOC_Os07g04350	M1	expressed protein	n.a.	n.a.	10.6584	0.0883753	0.418902	0.922135	0.582495	0.586005	0.0645663	0.934632	0.0269855	0.139846	0	0	0	0
LOC_Os07g05084	M1	expressed protein	n.a.	n.a.	5.68346	0.553353	0.276398	0	0.049743	0.211151	0.0640815	0.211831	0	0	0	0	0	0
LOC_Os07g05260	M1	expressed protein	n.a.	n.a.	5.09685	0.189625	0.0401982	0	0	0.161337	0.34694	1.6164	0.0299895	0	0	0	0.0910703	0.985748
LOC_Os07g05290	M1	expressed protein	n.a.	n.a.	9.46203	0	0	0	0	0	0	0	0	0	0	0	0	0
LOC_Os07g05680	M1	expressed protein	n.a.	n.a.	2.36003	0	0.400932	0	0	0	0	0	0	0	0	0	0	0
LOC_Os07g05900	M1	ZOS7-02 - C2H2 zinc finger protein, expressed	prog1	n.a.	3.59114	0.644854	0	0	0	0	0	0	0	0	0	0	0	0
LOC_Os07g07530	M1	expressed protein	n.a.	n.a.	2.98075	0.409547	0.138871	0.038042	0.00678925	0.0226095	0.0224838	0	0.544144	0	0	0	0.006845	0
LOC_Os07g25740	M1	expressed protein	n.a.	n.a.	25.8384	5.28567	0.180437	0.027424	0.01453	0	0	0	0	0	0	0	0	0
LOC_Os07g28660	M1	ice-structuring glycoprotein precursor, putative, expressed	n.a.	n.a.	6.4889	0.959809	0.157156	0.0405302	0.0404417	0	0.034619	0.057779	0	0	0.139552	0	0	0
LOC_Os07g32810	M1	expressed protein	n.a.	n.a.	20.7527	0.236314	0	0	0	0	0	0	0	0	0	0	0	0
LOC_Os07g35620	M1	expressed protein	n.a.	n.a.	2.05266	0.099756	0.192903	0.565122	0.177211	0.272868	0	0.31754	0	0.069938	0	0	0.415536	0
LOC_Os07g36910	M1	OsFBX254 - F-box domain containing protein, expressed	n.a.	n.a.	2.96002	0.0424947	0.0651465	0.006264	0.10334	0.0705915	0.130393	0.160821	0.0135665	0	0	0	0.0207757	0.010104
LOC_Os07g40860	M1	retrotransposon protein, putative, unclassified, expressed	n.a.	n.a.	2.3571	0.0911107	0.0327495	0	0	3.04731	0	0.114032	0	0	0	0.741475	0	0
LOC_Os08g03820	M1	expressed protein	n.a.	n.a.	2.27613	0.0315587	0.0825905	0	0	0	0	0	0	0	0	0	0	0
LOC_Os08g03825	M1	expressed protein	n.a.	n.a.	1.56291	0.455379	0.0579993	0.14642	0.00444275	0	0	0.00555167	0.052452	0.0280693	0.0132235	0	0	0
LOC_Os08g07900	M1	retrotransposon protein, putative, LINE subclass, expressed	n.a.	-	2.46282	0.235953	0.0278198	0.0501643	0.0875403	0.081886	0.1098	0.23032	0.008919	0.00513025	0.00875675	0	0.033384	0.00710167
LOC_Os08g13680	M1	expressed protein	n.a.	n.a.	41.6695	4.53443	0	0.075421	0.034643	0.0190165	0	0.0594457	0.0341518	0.145116	0	0	0	0
LOC_Os08g18850	M1	hypothetical protein	n.a.	n.a.	3.26921	0	0	0	0	0	0	0	0	0	0	0	0	0
LOC_Os08g23820	M1	expressed protein	n.a.	n.a.	1.44405	0.176458	0.138562	0.1339	0.265628	0.313962	0.130393	0.374377	0	0	0	0	0.0580538	0
LOC_Os08g27250	M1	expressed protein	n.a.	n.a.	39.3111	5.72446	0	0.089066	0.0133255	0.0999297	0	0.045501	0.0413862	0.0148115	0	0	0.0132613	0
LOC_Os08g28590	M1	transposon protein, putative, CACTA, En/Spm sub-class	n.a.	n.a.	1.72304	0.268686	0	0	0	0	0	0.0427383	0.120632	0.0539683	0.0119577	0	0	0
LOC_Os08g29340	M1	ligA, putative, expressed	n.a.	n.a.	1.51444	0.276056	0	0.00960275	0.0716445	0	0	0	0	0	0	0	0	0
LOC_Os08g29610	M1	expressed protein	n.a.	n.a.	27.2933	4.87192	0.11575	0.181227	0	0.196661	0	0	0.0792448	0	0	0	0	0
LOC_Os08g32340	M1	expressed protein	n.a.	n.a.	2.13904	0	0.174961	0	0	0	0	0	0	0	0	0	0	0
LOC_Os08g32350	M1	expressed protein	n.a.	n.a.	6.12351	0.080548	0	0	0	0.12772	0	0	0	0	0	0	0	0
LOC_Os08g32360	M1	expressed protein	n.a.	n.a.	8.66108	0	0	0	0	0	0	0	0	0	0	0	0	0
LOC_Os08g32380	M1	expressed protein	n.a.	n.a.	4.29314	0	0.0266093	0.0282267	0.026841	0	0	0	0.289977	0.176382	0	0	0	0
LOC_Os08g32390	M1	expressed protein	n.a.	n.a.	13.6028	0.302827	0.782531	0.187128	0.256578	0	0	0	0.49227	0.334739	0	0	0	0
LOC_Os08g32410	M1	expressed protein	n.a.	n.a.	6.27418	0	0.083523	0.067869	0.067814	0	0	0	0	0	0	0	0	0
LOC_Os08g43530	M1	OsFBX306 - F-box domain containing protein, expressed	n.a.	n.a.	3.12495	0	0.0855343	0.014949	0	0	0.014628	0	0.062822	0.0298323	0.0700937	0.014972	0	0
LOC_Os09g03750	M1	ankyrin, putative, expressed	n.a.	n.a.	9.33377	0.138077	0.0310258	0.182745	0	0.104437	0.10238	0.081037	0	0.0265153	0	0	0.520678	1.03865
LOC_Os09g10860	M1	expressed protein	n.a.	n.a.	4.29804	0.327754	0.286622	0	0	0	0	0	0	0	0	0	0	0
LOC_Os09g16790	M1	transposon protein, putative, CACTA, En/Spm sub-class, expressed	n.a.	n.a.	1.81434	0.861571	0.103445	0.266695	0.0486482	0	0	0	0.111993	0.0422932	0.0217393	0	0	0
LOC_Os09g24870	M1	expressed protein	n.a.	n.a.	3.45527	0	0	0	0	0	0	0	0	0	0	0	0	0
LOC_Os09g35540	M1	expressed protein	n.a.	n.a.	11.2045	3.50584	0.0812405	0.47476	0.0395568	0.010777	0.140682	0.992963	0.00996225	0.0525475	0.0474642	0	0.0109605	0.0154877
LOC_Os09g39020	M1	N-rich protein, putative, expressed	n.a.	n.a.	10.692	4.92919	0.418973	0.209169	0.366003	0.0759835	0.112171	0.03877	0.585581	0.099847	0.0143908	0.0211355	0.00981825	0.0214447
LOC_Os10g08950	M1	expressed protein	n.a.	n.a.	5.41032	1.23799	0.332493	0.0986333	0.200689	0	0	0	0	0	0.273516	0	0	0.139387
LOC_Os10g09910	M1	expressed protein	n.a.	n.a.	5.61347	1.23617	0.246495	0.34447	0.257245	0	0	0	0	0	0	0	0	0
LOC_Os10g15200	M1	retrotransposon protein, putative, unclassified, expressed	n.a.	n.a.	87.6105	4.66804	0.788712	0.686266	0.3687	1.24377	1.9738	0.367145	0.208057	0.039714	0.213806	1.36205	0.199664	0.152626
LOC_Os10g17010	M1	expressed protein	n.a.	n.a.	5.11773	0	0	0	0	0.0930933	0	0	0	0	0	0	0	0
LOC_Os10g22180	M1	expressed protein	n.a.	n.a.	3.65228	0	0	0.0977062	0	0	0	0	0	0	0.264249	0	0	0
LOC_Os10g22920	M1	Leucine rich repeat N-terminal domain containing protein, putative, expressed	n.a.	n.a.	4.19436	1.43029	0	0.0392957	0	0	0	0	0	0	0	0	0	0
LOC_Os10g29390	M1	expressed protein	n.a.	n.a.	4.50605	0.292265	0.112609	0.105038	0.11379	0.0131705	0.35117	0.200708	0.106337	0.438412	0.336443	0	0.183076	0.924959
LOC_Os10g31990	M1	retrotransposon protein, putative, unclassified, expressed	n.a.	n.a.	2.85396	0.255223	0.107411	0.108162	0.051693	0.016735	0.007914	0	0.198661	0.309777	0.293153	0	0.027388	0.007566
LOC_Os10g35500	M1	epoxide hydrolase, putative, expressed	n.a.	n.a.	3.45271	0.041134	0.0761655	0.0865352	0.0533945	0	0.0764057	0	0.0799788	0.136842	0.339637	0	0	0
LOC_Os11g05430	M1	expressed protein	n.a.	n.a.	93.0482	0	0	0	0	0.110429	0	0	0	0	0	0	0	0
LOC_Os11g22320	M1	retrotransposon, putative, centromere-specific	n.a.	n.a.	4.0771	0.469148	0.200915	0.172794	1.42945	3.21111	1.32655	0	0.741032	0.388894	0.205564	1.18189	0.405418	0
LOC_Os11g26010	M1	retrotransposon protein, putative, unclassified, expressed	n.a.	n.a.	14.9938	0.838824	0.656581	1.05278	1.3671	2.30894	2.67715	1.07967	0.40179	0.487183	0.369366	0.564243	1.11924	1.10535
LOC_Os11g31800	M1	expressed protein	n.a.	n.a.	3.28281	0.125586	0.050079	0	0	0.731993	0.340941	0	0	0	0.135199	0.574923	0.384192	0
LOC_Os11g32430	M1	expressed protein	n.a.	n.a.	1.69361	0.119076	0.1031	0.226355	0	0	0	0	0.0519095	0.022384	0	0	0	0
LOC_Os11g32780	M1	expressed protein	n.a.	n.a.	19.1403	2.47336	1.05251	2.93445	1.03257	1.00016	2.56102	2.47645	0.814784	1.88409	0.538947	0.753347	2.91927	3.08993
LOC_Os11g38270	M1	hypothetical protein	FON2|FON4|TG1	n.a.	25.3104	1.84868	2.18218	2.19752	1.95172	2.55232	4.02527	2.47922	2.10177	3.27945	3.53309	2.0974	2.31872	3.75368
LOC_Os11g38330	M1	ZOS11-06 - C2H2 zinc finger protein, expressed	n.a.	n.a.	1.99917	0.379886	0.009671	0.0253083	0	0	0.018102	0	0.0103733	0.011398	0	0	0	0
LOC_Os11g42880	M1	expressed protein	n.a.	n.a.	1.53398	0	0	0	0	0	0	0	0	0	0	0	0	0
LOC_Os11g42890	M1	expressed protein	n.a.	n.a.	14.1099	0	0.0104873	0	0	0	0	0.0136327	0	0	0	0	0	0
LOC_Os12g05560	M1	expressed protein	n.a.	n.a.	132.65	2.48818	0	0	0	0	0	0	0	0	0	0	0	0
LOC_Os12g22880	M1	expressed protein	n.a.	n.a.	153.597	16.7466	0.390408	0.0850885	0.0297677	0	0	0	0.55132	0.391923	0	0	0	0
LOC_Os12g40020	M1	retrotransposon protein, putative, unclassified, expressed	n.a.	n.a.	2.1887	0.316809	0.316244	0.141133	0.073243	0.015293	0.169009	0	0	0	0.105254	0.0799965	0.14726	0
LOC_Os12g40330	M1	expressed protein	n.a.	-	7.98954	0.962683	0.827159	1.79867	1.33275	2.46655	1.40771	0.619143	1.40219	3.21438	4.06598	3.05859	2.06635	1.16173
LOC_Os12g43840	M1	ankyrin repeat domain-containing protein, putative, expressed	n.a.	n.a.	79.28	6.08741	0.737873	0.274693	0.354505	0.00831925	0	0.192735	0.0958115	0.0981305	0.142618	0	0.007511	0.0332917
LOC_Os12g43900	M1	retrotransposon protein, putative, LINE subclass, expressed	n.a.	n.a.	1.0851	0.0996393	0	0.0098535	0	0	0	0	0	0	0	0	0	0
LOC_Os01g73070	M1	expressed protein	n.a.	M	3.39405	1.18255	0.325284	0.476916	0.339662	0.746844	1.01166	1.1855	0.484173	0.620156	0.399512	0.690336	1.47883	1.00753
LOC_Os01g04660	M1	lipid phosphatase protein, putative, expressed	n.a.	n.a.	4.7324	1.37618	0.129758	0.42432	0.187922	0.010072	0	0	0.0830697	0	0	0	0	0
LOC_Os09g20090	M1	L-ascorbate oxidase precursor, putative, expressed	OsORAP1	n.a.	2.3419	0.669752	0.019599	0.0374387	0.0835888	0.0318773	0	0.145051	0.00573775	0	0	0.00651125	0	0
LOC_Os05g06670	M1	gibberellin 2-oxidase, putative, expressed	OsGA2ox1	n.a.	50.8801	7.30557	0	0.111615	0.018776	0.0101105	0	0	0.0588685	0	0	0	0	0
LOC_Os06g20920	M1	SAM dependent carboxyl methyltransferase, putative, expressed	OsJMT1	n.a.	21.0811	0.168029	0	0	0.218821	0	0	0.082658	0	0	0	0	0.0417332	0.241197
LOC_Os05g47950	M1	UDP-glucoronosyl and UDP-glucosyl transferase domain containing protein, expressed	n.a.	n.a.	2.67535	0.346695	0	0	0	0	0	0.012667	0	0	0	0	0	0
LOC_Os01g66680	M1	S-domain receptor-like protein kinase, putative, expressed	n.a.	n.a.	3.12144	0.422512	0.170384	0.0587428	0.062034	0.219527	0.1223	0.0796177	0.457397	0.397114	0.035691	1.58182	2.80239	1.30669
LOC_Os10g06510	M1	cyclin-dependent kinase G-1, putative, expressed	n.a.	n.a.	1.60982	0.491961	0.140741	0.051381	0.0260425	0.10465	0.090649	0.043911	0.049504	0.0138165	0.08127	0	0	0.116922
LOC_Os06g41850	M1	SMP-30/Gluconolaconase/LRE-like region containing protein, expressed	TGW6	n.a.	5.35919	0	0	0.0166467	0	0.033858	0	0	0	0	0	0	0	0
LOC_Os08g32930	M10	expressed protein	n.a.	-	0.118211	0.729756	3.1898	8.75613	6.98849	23.8537	57.8433	20.9464	19.7233	22.433	27.1396	56.4969	166.697	58.9515
LOC_Os03g11960	M10	copper/zinc superoxide dismutase, putative, expressed	OsCSD3	BS&M	58.2252	40.7513	171.821	193.115	163.125	266.889	259.165	281.1	136.973	174.641	94.8032	215.755	298.372	277.982
LOC_Os02g52480	M10	cyclin-dependent kinase inhibitor, putative, expressed	KRP1	V	0.174899	0.106515	6.7732	14.8098	32.173	16.2006	20.3779	21.7816	5.98565	24.1122	57.7227	6.15291	13.975	26.0052
LOC_Os03g55670	M10	expressed protein	n.a.	n.a.	30.0049	21.1566	133.139	239.488	122.519	144.424	273.64	170.956	186.595	391.068	236.636	191.657	600.525	553.023
LOC_Os03g22770	M10	CCT/B-box zinc finger protein, putative, expressed	OsP|OsBBX9	-	0.540043	0.89525	3.81488	4.21125	3.56492	15.7286	22.4498	26.8066	4.96384	7.57764	7.3947	7.1904	13.9608	21.1481
LOC_Os07g48630	M10	ethylene-insensitive 3, putative, expressed	OsEIL2	-	0.857408	1.60741	14.6783	22.1878	21.0876	50.0942	30.9277	31.2166	9.09908	22.322	22.607	12.4862	8.93989	24.0729
LOC_Os10g39130	M10	OsMADS56 - MADS-box family gene with MIKCc type-box, expressed	OsMADS56	-	0.0556187	0.113506	29.1458	29.9592	22.2404	56.3055	97.3996	72.5657	6.75182	7.82641	3.49389	23.4363	86.0239	107.51
LOC_Os01g09640	M10	Myb transcription factor, putative, expressed	OsMYB1R1	-	0.815656	0	3.30807	4.03628	2.57724	23.3323	22.2752	17.7353	6.28308	8.25534	8.30455	5.31198	8.4846	19.7366
LOC_Os07g02800	M10	MYB family transcription factor, putative, expressed	n.a.	V	1.26919	3.21212	13.6394	30.3804	19.3665	46.9577	60.2789	30.3951	10.9785	27.6465	16.1752	14.1087	20.6149	12.8883
LOC_Os03g47740	M10	homeodomain protein, putative, expressed	OsBIHD1	-	4.60891	1.96074	11.2187	11.8332	18.0122	54.7175	53.2639	41.6244	18.2542	26.3289	30.5671	21.8838	41.7163	39.1833
LOC_Os03g52239	M10	homeobox domain containing protein, expressed	n.a.	-	0.030269	0.061014	4.82427	4.79757	11.014	20.1332	14.73	12.4987	3.00457	5.93608	13.242	7.61751	7.71353	8.40638
LOC_Os05g49420	M10	transcription factor, putative, expressed	n.a.	-	3.92388	5.87777	24.6639	50.5953	36.9078	47.2124	34.2867	31.4711	13.2892	35.7951	28.1338	22.3184	20.3882	35.1064
LOC_Os07g41580	M10	histone-like transcription factor and archaeal histone, putative, expressed	n.a.	-	0.250509	0.162521	12.2279	26.2412	21.4888	28.0258	34.7114	23.8557	5.09579	16.59	12.977	10.4473	22.5232	18.7263
LOC_Os07g42510	M10	AP2 domain containing protein, expressed	n.a.	-	1.59097	0.368303	51.7543	77.1559	99.062	135.602	151.114	174.447	23.762	52.1793	33.747	49.4051	76.7174	201.106
LOC_Os05g45020	M10	zinc finger/CCCH transcription factor, putative, expressed	n.a.	n.a.	13.0152	6.66179	124.084	313	137.311	260.044	188.446	176.343	94.5186	546.312	139.62	147.472	55.5684	91.5119
LOC_Os04g01320	M10	serine/threonine-protein kinase receptor precursor, putative, expressed	n.a.	-	0.252959	0.0273793	9.35158	22.2915	34.9196	39.8727	18.9912	29.8855	1.84479	10.0806	13.2738	22.8407	28.1537	38.0105
LOC_Os11g10100	M10	STE_MEKK_ste11_MAP3K.3 - STE kinases include homologs to sterile 7, sterile 11 and sterile 20 from yeast, expressed	n.a.	-	2.01093	0.896133	6.50875	10.1167	14.4222	47.7143	48.9172	55.4876	5.92162	9.45025	14.6468	18.2985	30.9919	66.0448
LOC_Os08g44320	M10	low molecular weight protein-tyrosine-phosphatase slr0328, putative, expressed	n.a.	M	13.1392	15.8573	38.1255	40.9755	38.6161	41.0911	41.6	39.7204	34.1345	30.0931	23.6678	31.0321	52.9318	34.7999
LOC_Os04g31340	M10	CBS domain containing membrane protein, putative, expressed	n.a.	-	4.69024	5.8106	41.7816	109.921	100.888	192.906	149.266	107.517	35.3738	92.5205	62.3182	84.9754	48.928	38.6733
LOC_Os04g46390	M10	chaperone protein dnaJ, putative, expressed	OsDjA6	BS&M	16.9226	12.8562	27.0634	49.6379	38.7614	105.717	89.2298	109.956	65.6445	81.4471	68.7579	115.386	84.0516	55.5564
LOC_Os03g16460	M10	expressed protein	n.a.	-	1.9929	1.11266	4.2851	7.53342	8.16826	17.3926	10.0408	8.00739	8.84526	12.3595	8.87044	10.4537	14.2249	10.0031
LOC_Os10g30850	M10	zinc finger, RING-type, putative, expressed	OsHCI1	-	7.33615	7.45598	29.205	54.2845	28.6823	138.455	188.071	143.935	30.5839	81.8196	35.5837	50.7938	123.002	140.3
LOC_Os07g46555	M10	F-box domain containing protein, expressed	n.a.	n.a.	43.9078	32.2649	67.1455	75.827	56.6567	63.6384	80.8764	78.8054	59.2008	85.1597	58.5155	44.7722	81.7534	77.687
LOC_Os01g68020	M10	BTBZ2 - Bric-a-Brac, Tramtrack, and Broad Complex BTB domain with TAZ zinc finger and Calmodulin-binding domains, expressed	OsBT	BS&M	2.26427	1.07243	6.3433	16.4006	20.8868	85.2435	116.969	81.7916	4.6993	16.0353	27.417	51.7438	115.214	77.8566
LOC_Os03g25270	M10	pyrrolidone-carboxylate peptidase, putative, expressed	n.a.	-	29.5893	25.1689	59.0477	82.5525	46.5431	85.7177	69.1116	94.9399	63.1805	77.6485	54.6596	43.776	61.8568	80.8227
LOC_Os03g29540	M10	ATP-dependent protease, putative, expressed	n.a.	-	0.286383	0.256301	9.96807	15.0797	13.3542	28.5094	47.0407	47.689	6.95297	18.3226	15.095	9.6269	20.2727	29.9965
LOC_Os07g41220	M10	peptidase aspartic family protein, putative, expressed	n.a.	n.a.	0.816019	0.443115	1.27539	2.48598	1.69135	4.00789	4.18447	2.81107	1.13024	2.06237	2.58226	2.42455	3.58988	3.1211
LOC_Os03g04020	M10	expansin precursor, putative, expressed	EXPLA1	BS&V	5.08929	1.39536	11.8185	34.1153	29.0565	206.676	120.372	106.082	9.33925	60.1545	93.6074	120.253	57.362	64.6708
LOC_Os08g38910	M10	caffeoyl-CoA O-methyltransferase, putative, expressed	n.a.	M	0.912337	11.1543	245.966	172.68	41.5437	102.267	28.2337	55.625	63.3934	64.0596	14.1265	84.0134	55.6166	169.389
LOC_Os05g50220	M10	pex14, putative, expressed	n.a.	-	19.1291	20.7802	37.4248	41.6253	37.1302	39.6134	46.0746	40.0289	41.2927	46.5051	38.2178	22.4527	47.5827	53.2716
LOC_Os10g25830	M10	mitochondrial carrier protein, putative, expressed	n.a.	-	0.115713	0.029336	0.674217	1.26399	1.56023	3.75681	2.63447	2.31301	0.838442	2.56002	2.46746	2.51125	1.22858	1.73324
LOC_Os04g31924	M10	nodulin, putative, expressed	n.a.	-	0.619499	0.663453	3.17915	8.21581	10.7732	29.1763	28.2323	21.8223	2.46431	6.24761	9.42564	21.2318	23.7704	19.9039
LOC_Os10g02240	M10	peptide transporter PTR2, putative, expressed	n.a.	BS&M	0.0692307	0.00894	2.78411	5.13066	5.92113	8.42636	10.3747	3.91469	1.12187	2.15086	6.34253	6.97536	16.5801	8.68466
LOC_Os02g44980	M10	transmembrane amino acid transporter protein, putative, expressed	n.a.	BS&M	6.95553	5.23106	29.8025	67.3574	46.3985	160.454	161.113	142.832	35.1464	75.0372	58.4042	92.1245	74.3531	56.2616
LOC_Os03g61200	M10	expressed protein	OsSPX4	-	3.89093	3.55589	11.0099	15.4481	13.7827	36.2684	27.5924	19.2628	10.6923	13.83	10.9988	20.7152	15.5071	18.6572
LOC_Os09g36220	M10	response regulator receiver domain containing protein, expressed	n.a.	BS&M	7.99285	4.51987	41.7676	58.2844	41.4768	63.4485	87.2057	37.1545	55.4872	73.7278	56.3686	58.6309	109.976	48.8268
LOC_Os04g57300	M10	phosphatidylinositol 3- and 4-kinase family protein, putative, expressed	n.a.	BS&M	12.5316	11.469	30.3502	49.5393	32.4843	71.5612	73.0984	63.4427	29.8852	56.5849	29.9831	43.2445	73.0938	41.4004
LOC_Os04g51880	M10	GHMP kinases ATP-binding protein, putative, expressed	n.a.	-	13.795	19.437	66.2181	164.967	102.842	326.403	283.454	360.393	78.953	194.277	185.347	114.799	100.9	84.13
LOC_Os03g22790	M10	beta-amylase, putative, expressed	n.a.	BS&M	1.99238	2.22539	2.91059	7.0522	14.4582	29.0839	6.25053	17.6938	3.28123	8.76619	19.5699	18.1869	2.82815	10.9053
LOC_Os06g07600	M10	uncharacterized glycosyltransferase, putative, expressed	n.a.	-	5.08038	3.38085	8.3993	19.7153	17.898	26.7121	27.4808	20.3474	15.17	39.0165	45.6958	33.1668	27.7434	33.2886
LOC_Os07g41280	M10	6-phosphogluconolactonase, putative, expressed	n.a.	-	21.4335	11.7522	25.5862	60.6053	33.024	135.422	179.021	91.0984	51.3017	155.687	86.8425	77.6071	126.978	86.8737
LOC_Os01g25720	M10	disease resistance protein RGA4, putative, expressed	n.a.	-	0.106233	0.195991	4.21048	4.24625	2.34641	8.86974	8.80529	6.24586	1.75703	2.71199	3.24962	3.72141	6.26886	4.58614
LOC_Os02g10630	M10	GRAM and C2 domains containing protein, putative, expressed	n.a.	n.a.	0.105547	0.143421	0.610343	3.06713	2.01169	3.37674	2.98677	1.50612	0.924875	3.25744	2.51738	1.48104	1.33618	0.487523
LOC_Os03g19680	M10	enoyl-CoA hydratase/isomerase family protein, putative, expressed	n.a.	-	10.7473	7.34424	18.9843	36.1054	34.8062	54.7363	63.1012	74.9764	17.3354	35.9099	19.5181	32.3476	58.7	83.1559
LOC_Os04g45070	M10	remorin, putative, expressed	n.a.	M	6.97701	2.41952	35.3639	81.7199	242.119	458.564	399.861	366.359	17.0905	71.1157	270.781	181.505	356.971	430.814
LOC_Os04g58280	M10	stem-specific protein TSJT1, putative, expressed	n.a.	-	1.29649	2.56294	85.1023	234.899	149.915	377.335	420.779	333.329	89.4749	196.398	139.643	235.665	436.559	383.8
LOC_Os04g58730	M10	AT hook motif domain containing protein, expressed	n.a.	M	1.7559	4.77867	13.4708	13.5212	10.8281	46.7761	45.5342	31.9086	18.0159	20.1969	18.1404	29.5974	49.7521	39.3258
LOC_Os05g34110	M10	homeodomain-related, putative, expressed	n.a.	-	1.4581	1.84958	4.37903	5.28576	6.0608	11.1379	12.522	13.8857	3.74073	5.36578	5.162	4.88718	8.19468	9.34099
LOC_Os05g37950	M10	guanylyl cyclase, putative, expressed	n.a.	-	3.3059	1.72419	3.3214	14.397	17.1768	26.847	34.6372	19.3009	6.07812	20.277	19.6422	15.7909	52.0408	13.1884
LOC_Os05g51420	M10	hypersensitive-induced response protein, putative, expressed	OsHIR3	-	19.1451	8.98043	61.6257	99.0912	61.6297	185.305	298.703	275.821	26.4247	63.1559	34.5724	71.7745	203.228	217.443
LOC_Os07g33350	M10	hsp20/alpha crystallin family protein, putative, expressed	n.a.	-	1.98023	0.775389	21.7355	19.8696	23.3566	175.633	226.385	287.707	26.9616	38.4648	27.3821	90.8894	231.352	293.382
LOC_Os08g39450	M10	AN1-like zinc finger domain containing protein, expressed	OsDOG|OsSAP11	BS&V	5.37066	3.12475	77.5079	92.0831	127.619	378.936	239.306	339.238	26.3028	44.6007	62.728	133.214	79.2516	228.728
LOC_Os09g31200	M10	AN1-like zinc finger domain containing protein, expressed	OSISAP1	V	3.95727	2.20225	43.001	54.4347	51.9624	265.583	149.485	236.966	31.45	40.5369	34.0366	123.023	67.5644	198.914
LOC_Os09g32280	M10	thaumatin, putative, expressed	n.a.	n.a.	0	0.127404	0.513418	0.533138	2.63133	1.26205	1.53247	1.3989	0.292635	3.12932	0.832838	1.08555	2.54161	1.2889
LOC_Os09g35030	M10	dehydration-responsive element-binding protein, putative, expressed	OsDREB1A|OsDREBL|OsCBF3	-	0.127218	0.265659	3.95548	2.73933	7.15696	39.1674	48.4879	22.0978	5.60258	9.06748	18.7442	15.4393	15.4625	14.9205
LOC_Os10g31850	M10	RING finger and CHY zinc finger domain-containing protein 1, putative, expressed	DCA1	-	0.184795	0.123939	26.5554	51.5704	35.8731	80.6092	71.6011	51.9784	18.6591	52.5915	39.2377	83.323	71.6144	57.8368
LOC_Os11g02389	M10	protease inhibitor/seed storage/LTP family, putative, expressed	OsLTP5	BS&M	0.808101	0.314004	4.28073	14.4203	10.7548	72.9118	48.9481	16.9604	4.7881	15.969	17.5447	23.4849	19.3322	25.1523
LOC_Os01g07970	M10	expressed protein	n.a.	-	1.95479	2.22403	14.4897	17.7016	19.2811	71.8231	26.1692	51.8516	18.8081	21.7143	17.083	53.2118	24.6529	107.9
LOC_Os01g12270	M10	expressed protein	n.a.	n.a.	11.3955	6.48396	117.756	261.682	347.202	2399.98	3708.61	3014.09	186.404	686.515	633.076	2272.55	4413.73	4189.69
LOC_Os01g15270	M10	expressed protein	RAMY	V	19.5329	9.96722	179.425	496.476	203.975	2974.82	2460.17	2847.91	108.02	294.808	73.7829	1123.75	1128.1	2089.57
LOC_Os01g19820	M10	universal stress protein domain containing protein, putative, expressed	n.a.	n.a.	0.492777	0.0980153	17.9714	47.4089	23.1859	61.6256	51.5589	105.245	10.7827	51.7279	32.1708	33.0211	29.9592	67.6049
LOC_Os01g29804	M10	expressed protein	n.a.	n.a.	0.556182	0.313725	8.05753	37.9925	14.5278	96.6646	28.3191	10.992	7.72951	48.5939	18.8782	40.5977	9.71709	4.0983
LOC_Os01g34730	M10	retrotransposon protein, putative, Ty3-gypsy subclass, expressed	n.a.	n.a.	0.0970793	0.0305073	0.425856	1.00663	0.345548	3.25814	1.47918	0.212042	0.760946	2.55903	0.734622	1.13223	0.51179	0.072635
LOC_Os01g40760	M10	expressed protein	n.a.	n.a.	0.88024	1.07035	1.53881	2.36261	2.07495	2.49804	2.71414	2.81318	2.31267	4.18342	3.95563	1.66171	3.30606	4.21496
LOC_Os01g54340	M10	plant-specific domain TIGR01615 family protein, expressed	n.a.	-	6.71987	1.59732	36.5402	111.061	118.416	243.264	128.651	58.1876	16.662	62.0729	51.1923	108.342	32.8448	33.3876
LOC_Os01g63990	M10	hydrolase, alpha/beta fold family protein, putative, expressed	n.a.	BS&M	0.0685037	0.397894	17.4602	25.264	14.3497	6.08486	17.5186	29.598	15.4302	36.4543	24.5943	11.5903	44.3641	98.7789
LOC_Os01g69870	M10	expressed protein	n.a.	-	2.78557	1.27059	7.91867	22.8109	15.0402	145.074	110.411	75.6457	5.56121	17.2267	10.4401	82.9007	53.9284	48.5462
LOC_Os01g70550	M10	heparan-alpha-glucosaminide N-acetyltransferase, putative, expressed	n.a.	-	0.717662	1.43253	11.2365	16.9142	16.3854	32.2625	33.4054	17.4483	10.8627	21.7356	22.0881	14.664	17.5347	18.5951
LOC_Os01g71010	M10	lipase precursor, putative, expressed	n.a.	-	9.30814	4.33932	19.513	30.3644	35.4416	41.3929	36.4741	37.5291	24.1102	30.2102	32.8097	22.4333	25.6998	22.3175
LOC_Os02g01360	M10	OsMADS60 - MADS-box family gene with MIKCc type-box, expressed	n.a.	-	4.31029	4.82376	32.5399	51.8405	52.7246	106.801	81.9123	80.2815	31.1939	67.1884	40.5028	52.0735	52.1846	57.2905
LOC_Os02g28210	M10	expressed protein	n.a.	n.a.	4.57255	3.34932	11.3012	20.3329	11.3732	49.1216	62.2731	49.4913	8.14441	35.372	16.9559	47.5575	69.7323	54.9766
LOC_Os02g32469	M10	expressed protein	n.a.	BS&M	7.73694	4.274	20.7136	33.6256	66.364	135.702	221.397	340.77	18.3286	21.3248	29.7041	16.9218	78.9869	269.896
LOC_Os02g41840	M10	DUF584 domain containing protein, putative, expressed	n.a.	n.a.	0.193944	0.0741493	3.30303	10.3261	3.41121	21.3704	4.29233	13.037	3.17379	12.656	8.13445	12.199	1.55868	5.06858
LOC_Os02g44820	M10	rho-GTPase-activating protein-related, putative, expressed	n.a.	-	3.39921	3.99176	40.236	85.2581	40.0966	177.967	163.952	101.171	36.364	79.5203	40.5206	92.9478	159.528	92.0515
LOC_Os02g45930	M10	expressed protein	n.a.	-	10.3191	4.65218	197.284	488.794	256.287	404.756	397.437	277.56	158.345	463.317	79.2652	154.011	216.033	238.043
LOC_Os02g46640	M10	heat shock protein DnaJ, putative, expressed	n.a.	-	26.1474	22.9911	47.9216	71.5985	36.6512	69.4056	60.8584	43.9705	51.1888	82.3819	43.2005	54.1075	51.8727	37.1569
LOC_Os02g55880	M10	EF hand family protein, putative, expressed	n.a.	-	3.33468	1.41958	18.3661	35.9657	35.5211	32.0828	74.8042	75.2915	11.4242	26.4009	16.6057	15.9509	71.4667	71.0694
LOC_Os02g57280	M10	CBS domain containing membrane protein, putative, expressed	OsCBSX3	BS&M	1.13912	2.5711	49.3034	253.937	224.455	1233.83	2194.15	2142.4	39.9039	533.587	598.477	1691.77	7884.41	9075.39
LOC_Os03g04440	M10	expressed protein	n.a.	BS&M	11.6655	10.7223	34.1662	49.3003	38.735	75.2036	98.8077	100.229	60.8025	105.247	84.714	69.2241	107.678	206.494
LOC_Os03g06390	M10	expressed protein	n.a.	-	5.72326	5.35817	42.2582	58.4355	63.2477	222.531	158.185	160.765	54.5133	145.166	73.4692	74.0489	47.9897	73.4181
LOC_Os03g07990	M10	acetyltransferase, GNAT family, putative, expressed	n.a.	-	2.36637	1.8101	4.62057	7.07076	9.19059	25.7626	17.8124	10.6667	5.69753	8.42635	9.5548	16.5913	10.317	6.81581
LOC_Os03g08500	M10	AP2 domain containing protein, expressed	OsBIERF4	-	25.0157	19.8283	101.523	114.784	106.374	229.479	191.704	201.784	115.031	155.308	130.696	87.5701	70.1867	80.1085
LOC_Os03g15910	M10	membrane protein, putative, expressed	n.a.	-	0.474787	0.241106	10.7345	18.0092	12.8858	48.4838	68.2893	28.7482	14.7894	23.9402	15.0806	28.7318	79.4202	37.5878
LOC_Os03g15920	M10	expressed protein	n.a.	-	2.96191	2.59265	68.8982	83.1283	72.3726	233.595	406.937	172.972	83.6379	123.89	88.4164	149.866	553.376	245.237
LOC_Os03g22270	M10	auxin-repressed protein, putative, expressed	n.a.	BS&M	25.2234	8.47077	74.9858	140.513	98.2788	521.186	462.347	477.034	73.6265	182.07	119.631	423.091	846.476	1034.7
LOC_Os03g29770	M10	EF hand family protein, expressed	n.a.	-	7.60864	4.5577	38.1344	107.573	108.946	399.825	578.657	338.43	36.2249	82.886	92.1098	129.688	285.435	325.452
LOC_Os03g48380	M10	expressed protein	n.a.	-	2.07661	2.4787	2.67386	6.02505	10.1275	53.9377	29.8792	21.4661	6.36441	15.5887	19.2764	44.6158	26.1896	15.3038
LOC_Os03g49440	M10	phosphatase, putative, expressed	n.a.	M	0.461335	0.0373023	2.06463	25.5976	41.9506	106.97	81.4851	58.0227	1.35236	21.4075	42.692	131.402	114.239	46.9473
LOC_Os03g52730	M10	magnesium-dependent phosphatase 1, putative, expressed	n.a.	-	15.6919	11.4883	24.643	27.9577	28.6808	27.238	25.7909	32.2255	24.8715	24.5821	23.7983	22.1126	28.3912	35.2121
LOC_Os03g59090	M10	retrotransposon protein, putative, unclassified, expressed	n.a.	BS&M	0.391938	0.781941	14.3276	24.4798	30.6429	59.7494	96.4934	82.5333	11.1719	29.0273	51.2404	77.2216	281.852	282.535
LOC_Os03g60639	M10	expressed protein	n.a.	BS&M	2.05202	2.5842	42.8553	48.0874	36.7448	55.8143	42.9735	23.1009	8.96062	14.703	12.9328	80.7339	63.2066	34.6252
LOC_Os03g60840	M10	BBTI13 - Bowman-Birk type bran trypsin inhibitor precursor, expressed	n.a.	-	7.55903	8.3336	91.6953	187.44	174.378	413.914	302.343	126.051	76.1761	220.561	164.831	246.753	217.34	102.683
LOC_Os03g61540	M10	lipase class 3 family protein, putative, expressed	n.a.	-	0.596914	1.20405	4.99806	7.27236	6.86498	9.14846	8.42655	8.05989	2.88845	6.48851	5.55773	3.37323	8.12253	8.53685
LOC_Os03g64060	M10	expressed protein	n.a.	-	22.7276	13.9625	62.0307	84.3469	97.1583	116.853	94.5536	97.0738	67.706	171.309	83.9042	90.1463	95.1906	140.716
LOC_Os04g42470	M10	regulatory subunit, putative, expressed	n.a.	-	9.5435	3.93609	8.91839	18.9047	8.62252	48.2243	41.4094	26.1571	15.0094	21.0809	12.414	23.3872	32.1286	22.9699
LOC_Os04g43990	M10	DUF584 domain containing protein, putative, expressed	n.a.	BS&M	0.772241	0.489442	13.3285	26.6857	42.3276	29.7889	26.3698	42.5429	2.53869	7.75272	14.6017	12.9067	50.3391	84.1
LOC_Os04g49370	M10	expressed protein	n.a.	-	0.342452	0.0150547	44.9089	122	42.8454	247.555	134.107	78.5054	25.0031	80.2607	32.879	158.753	74.0871	54.1883
LOC_Os04g54300	M10	wound induced protein, putative, expressed	n.a.	M	3.05539	0.487385	10.6289	16.9899	13.7288	117.071	62.739	84.5083	17.3568	43.9866	59.0463	81.2745	83.4409	177.674
LOC_Os05g07940	M10	glyoxalase family protein, putative, expressed	n.a.	n.a.	0.749822	0.363121	51.5256	159.332	147.197	369.007	582.081	645.302	22.9155	99.7367	105.766	96.9069	259.891	496.294
LOC_Os05g09580	M10	expressed protein	n.a.	n.a.	44.0158	25.1702	211.89	331.841	177.233	893.32	896.601	553.857	327.702	587.74	269.843	417.454	672.013	569.004
LOC_Os05g10560	M10	expressed protein	n.a.	n.a.	0.965829	0.348024	5.35083	16.0963	15.4714	10.8008	9.4285	14.5921	6.49697	21.7015	18.6831	13.8821	10.46	13.2046
LOC_Os05g12481	M10	expressed protein	n.a.	n.a.	0.11794	0.181835	3.02466	12.031	24.6858	34.6344	43.8666	84.0513	5.29608	16.9171	41.9257	37.0383	115.697	270.935
LOC_Os05g27780	M10	expressed protein	n.a.	M&V	7.84056	9.38008	81.7617	160.283	121.911	295.551	299.308	281.347	81.4717	217.906	165.607	191.206	278.651	333.339
LOC_Os05g32970	M10	expressed protein	n.a.	-	1.0299	0.253158	7.08164	24.5867	81.7408	109.727	80.4778	121.31	3.46234	25.2575	47.5544	41.0715	72.7554	191.329
LOC_Os06g01220	M10	expressed protein	n.a.	n.a.	0.325326	0.118121	0.663027	1.40302	1.03922	0.969391	1.70834	1.14499	0.638212	1.49435	1.09093	1.39187	1.98162	0.451127
LOC_Os06g05440	M10	expressed protein	n.a.	M&V	0.813235	1.89161	35.1241	88.593	74.2492	576.238	917.791	795.529	52.7897	120.984	87.8845	307.067	883.697	874.666
LOC_Os06g09900	M10	expressed protein	n.a.	BS&M	7.022	6.66549	49.5709	52.6445	66.4067	283.943	607.895	713.099	66.6864	120.853	111.195	93.6148	344.931	536.226
LOC_Os06g24190	M10	expressed protein	n.a.	-	0.116044	0.153859	99.8904	418.329	89.436	258.785	384.109	144.655	41.817	382.001	39.1526	12.5448	125.335	45.7514
LOC_Os06g45090	M10	expressed protein	n.a.	-	16.861	15.5449	44.5216	163.06	80.4971	387.361	141.166	98.1037	40.4022	201.359	44.2509	396.547	94.4876	42.3009
LOC_Os07g01904	M10	expressed protein	n.a.	-	24.8536	15.1518	42.4695	48.5081	57.1058	57.3453	70.0351	75.4224	36.3336	48.7446	36.3576	35.6035	72.6632	80.7857
LOC_Os07g12390	M10	expressed protein	n.a.	-	1.39115	1.55351	3.05301	8.17936	6.11289	25.3619	23.8622	14.1262	4.70107	11.3433	5.78095	24.9034	24.1885	17.382
LOC_Os07g28614	M10	expressed protein	n.a.	-	1.62165	0.310844	9.56815	23.0488	11.27	21.4263	51.7453	36.0836	14.6724	42.0818	27.9735	18.6161	58.2756	31.5386
LOC_Os08g14350	M10	expressed protein	n.a.	n.a.	12.7318	9.07695	22.2036	36.3358	31.7328	78.2219	63.3968	64.1703	21.2023	43.6438	48.049	46.5346	64.2641	51.9681
LOC_Os08g30730	M10	holocarboxylase synthetase, putative, expressed	n.a.	-	19.3685	11.5853	21.0788	30.4155	35.708	72.4742	65.063	54.0931	31.0375	51.0986	41.4007	50.7776	75.7468	52.511
LOC_Os08g33350	M10	expressed protein	n.a.	BS&M	5.24713	3.06155	6.82517	8.03926	5.80078	12.9263	7.68411	12.1088	8.86565	12.9692	8.61282	14.656	6.50547	12.6856
LOC_Os08g33420	M10	agenet domain containing protein, expressed	n.a.	M&V	6.43126	4.77139	10.9839	16.3733	14.3614	20.7346	19.5642	22.9033	10.8828	13.5578	15.1489	16.3533	15.1492	18.8351
LOC_Os08g37720	M10	expressed protein	n.a.	-	20.3355	16.4058	45.7671	58.8378	54.0297	80.1257	110.689	87.3312	62.1318	78.1542	69.3195	56.4356	116.208	121.125
LOC_Os08g40510	M10	KID-containing protein, putative, expressed	n.a.	-	5.59517	3.4536	9.7872	9.92436	12.6911	31.5276	30.5811	35.9752	7.98638	12.1507	11.1189	10.2751	19.5973	27.4202
LOC_Os09g04160	M10	expressed protein	n.a.	n.a.	1.74953	1.3808	20.8186	45.1583	21.0818	81.9461	88.1977	79.7015	21.9009	45.694	27.4423	48.1563	94.474	145.037
LOC_Os09g17120	M10	ankyrin repeat domain containing protein, expressed	n.a.	n.a.	2.70417	2.15562	8.05013	11.9237	10.3767	10.4811	8.11645	8.24983	3.38758	7.33864	6.84734	8.00292	6.57679	10.0815
LOC_Os09g32330	M10	expressed protein	n.a.	V	7.38523	3.51808	19.7354	41.9755	27.4039	65.3435	80.8704	82.409	18.1339	47.9072	23.0922	28.9496	34.3436	50.982
LOC_Os09g32870	M10	OsFBX336 - F-box domain containing protein, expressed	n.a.	n.a.	3.15035	1.81651	8.11724	9.73185	7.93323	13.9173	15.5611	9.91781	6.54448	11.4896	13.2837	13.2864	12.9035	10.1731
LOC_Os09g37020	M10	expressed protein	n.a.	-	12.5785	11.9753	34.2152	45.4799	46.2756	133.424	122.657	94.9036	40.8749	76.817	56.3075	64.0981	74.1918	59.3866
LOC_Os10g26150	M10	expressed protein	n.a.	n.a.	6.74992	2.70118	33.3787	68.1233	34.2403	188.487	156.56	168.861	36.0235	144.016	40.5811	188.867	129.031	113.76
LOC_Os10g35060	M10	Ser/Thr protein phosphatase family protein, putative, expressed	n.a.	M	2.94716	1.84491	4.14937	7.52922	9.1902	22.7538	12.753	13.4938	6.8324	10.5873	9.3544	21.7975	14.1709	11.169
LOC_Os11g02080	M10	expressed protein	n.a.	-	3.22364	2.80416	21.9877	71.0702	60.7714	161.346	155.671	109.809	17.7397	80.2728	50.6189	46.0241	32.9725	38.4161
LOC_Os11g04409	M10	expressed protein	n.a.	BS&V	7.25691	2.32014	29.5167	83.3474	63.3576	717.509	1043.99	865.338	23.1187	70.2405	40.374	113.418	108.684	127.516
LOC_Os11g11980	M10	expressed protein	n.a.	-	0.131136	0.200379	12.2125	15.5553	39.4355	123.854	120.693	144.1	10.7434	19.4322	74.3754	86.4643	117.863	168.969
LOC_Os11g16940	M10	transposon protein, putative, CACTA, En/Spm sub-class	n.a.	n.a.	0	0	0.556933	0.777276	0.586448	1.80127	1.07371	0	0.675397	2.97174	0.258001	0.588844	1.00777	0
LOC_Os11g20170	M10	expressed protein	n.a.	-	0.454966	1.03719	4.48497	9.05579	9.00591	9.91993	10.7452	20.1725	3.05756	8.83572	7.19801	6.06536	10.061	8.13706
LOC_Os11g25780	M10	PB1 domain containing protein, expressed	n.a.	M	1.886	11.2946	112.091	176.465	108.849	246.07	194.579	183.916	109.92	537.249	141.15	232.291	347.991	421.114
LOC_Os11g41600	M10	expressed protein	n.a.	-	0.34206	0.490945	13.5456	37.6134	20.9368	37.2501	34.8007	61.7437	8.65823	28.3507	18.7752	13.5317	28.4568	93.6338
LOC_Os12g02040	M10	hypoxia-responsive family protein, putative, expressed	n.a.	n.a.	1.38263	1.32428	14.5374	49.3789	58.8805	33.0909	37.732	65.93	19.9256	55.7946	67.0379	14.5271	19.8587	42.7691
LOC_Os12g04204	M10	expressed protein	n.a.	V	15.0831	5.30169	72.6985	311.947	162.446	1792.6	2275.15	1287.54	53.143	334.519	150.764	468.863	574.628	280.815
LOC_Os12g08564	M10	retrotransposon protein, putative, unclassified, expressed	n.a.	n.a.	0.600805	0.455212	9.38996	54.2319	18.1551	143.765	49.9181	12.8708	10.8693	48.019	34.0584	60.8289	14.6444	2.09468
LOC_Os12g28015	M10	expressed protein	n.a.	-	8.02939	3.11516	39.7397	81.4241	53.4564	178.193	170.636	205.944	41.627	100.501	58.9587	130.766	178.369	180.785
LOC_Os12g36630	M10	universal stress protein domain containing protein, putative, expressed	n.a.	n.a.	1.08857	0.460933	5.07898	20.0464	13.3641	125.252	248.641	118.821	6.37025	25.6545	26.0471	54.2172	94.6505	85.3585
LOC_Os12g36640	M10	universal stress protein domain containing protein, putative, expressed	n.a.	BS&V	41.4201	18.456	166.981	351.135	288.611	1125.18	1102.8	1006.57	126.336	351.761	249.093	455.744	602.334	683.329
LOC_Os12g39200	M10	seed maturation protein PM23, putative, expressed	n.a.	M	30.7169	21.9434	26.8008	40.3461	38.0358	58.5549	53.0397	51.1417	39.2517	50.9013	67.3559	37.6074	53.6687	49.6679
LOC_Os03g57320	M10	expp1 protein precursor, putative, expressed	n.a.	-	1.24648	1.28642	10.6742	18.2021	37.3975	39.0788	41.6822	72.2909	10.5541	35.2194	130.011	16.5349	20.8682	50.912
LOC_Os09g27660	M10	OsFBO21 - F-box and other domain containing protein, expressed	n.a.	-	4.6245	5.71144	9.87396	14.5204	11.0901	23.894	25.8231	21.539	15.7265	23.5948	15.1008	16.2642	22.6073	16.5507
LOC_Os11g44810	M10	auxin-repressed protein, putative, expressed	n.a.	-	22.5142	10.4817	847.883	2069.81	1129.7	4498.22	7488.48	4990.95	695.836	2329.52	1092.46	1879.1	6359.63	5184.34
LOC_Os12g08260	M10	dehydrogenase E1 component domain containing protein, expressed	n.a.	BS&M	1.0193	1.39671	12.0273	23.1102	13.8179	65.5499	108.204	132.347	29.9871	43.8496	39.2372	27.2506	34.4928	85.074
LOC_Os07g07470	M10	transketolase, putative, expressed	n.a.	-	2.63872	2.32209	6.06367	15.7351	12.6201	29.6521	29.8286	27.5768	11.9327	23.7787	22.6755	17.6701	17.4402	22.3314
LOC_Os12g41250	M10	methylcrotonoyl-CoA carboxylase subunit alpha, mitochondrial precursor, putative, expressed	n.a.	-	7.62871	6.66558	9.98943	22.5394	10.662	26.4433	14.2215	9.93109	12.0573	19.4261	13.7325	18.1098	10.4906	7.9026
LOC_Os06g46372	M10	dehydrogenase, putative, expressed	n.a.	-	4.42894	3.5624	16.651	36.3702	19.8096	50.8318	49.7252	35.048	17.2834	34.3956	17.2241	24.069	25.5807	16.7193
LOC_Os08g08110	M10	diacylglycerol kinase, putative, expressed	n.a.	-	3.06712	2.38412	9.25851	11.3164	14.8243	9.87804	10.2691	16.3517	9.35519	12.9791	17.2914	6.1219	8.27148	14.1088
LOC_Os02g57260	M10	3-ketoacyl-CoA thiolase, peroxisomal precursor, putative, expressed	Osl57	-	13.7154	11.1073	62.6963	110.776	112.111	148.444	218.221	244.461	69.5374	103.15	103.896	59.0322	220.004	480.648
LOC_Os03g16230	M10	oxidoreductase, short chain dehydrogenase/reductase family protein, putative, expressed	n.a.	-	2.5745	0.594045	3.16378	5.09755	9.54328	26.4041	27.2925	27.8673	2.63422	5.10127	10.6211	23.1542	21.7271	26.627
LOC_Os09g23550	M10	dehydrogenase, putative, expressed	n.a.	BS&M	0.131261	0.0624653	10.2486	23.8355	27.5195	82.9163	105.402	91.9668	4.88102	8.03583	14.6405	39.1877	81.4213	101.29
LOC_Os06g15990	M10	aldehyde dehydrogenase, putative, expressed	OsALDH2b|OsALDH2B1|ALDH2b	BS&M	21.5542	26.7139	79.1183	75.7823	71.655	109.131	158.733	132.097	91.2541	91.7133	95.7502	63.5789	142.785	135.674
LOC_Os11g08300	M10	aldehyde dehydrogenase, putative, expressed	n.a.	BS&V	3.38275	2.99494	33.2951	41.8814	51.2878	114.31	78.4864	84.0095	14.5075	27.3394	37.5506	74.6874	81.9097	146.057
LOC_Os09g32290	M10	FAD dependent oxidoreductase domain containing protein, expressed	n.a.	n.a.	0.235394	1.81701	13.0353	22.6142	10.9864	31.04	102.007	42.1487	35.3505	62.3638	31.0092	27.9881	54.0716	13.5225
LOC_Os02g54820	M10	trehalose-6-phosphate synthase, putative, expressed	n.a.	-	7.56414	5.36351	13.0465	22.5458	29.4376	70.5143	73.4066	58.383	9.67911	25.8409	20.6042	37.7667	30.2346	21.3086
LOC_Os06g22919	M10	DEFL9 - Defensin and Defensin-like DEFL family, expressed	n.a.	n.a.	0.440499	0.256844	6.33304	16.3293	2.6875	59.153	35.5504	16.5981	12.683	43.7919	7.61689	22.4106	6.86638	3.93059
LOC_Os01g59840	M10	Os1bglu3 - beta-glucosidase homologue, similar to G. max isohydroxyurate hydrolase, expressed	n.a.	n.a.	0.0574237	0.095958	7.36473	15.7389	24.2227	30.4047	18.793	7.24312	5.20121	10.0226	13.5795	36.9396	27.7537	19.0845
LOC_Os10g05069	M10	lysosomal alpha-mannosidase precursor, putative, expressed	n.a.	-	0.727981	0.990942	9.33614	8.7698	6.92305	114.433	60.8108	42.8362	51.6962	47.1141	40.6579	15.588	10.0034	14.7475
LOC_Os03g07570	M10	aminotransferase, putative, expressed	n.a.	M	7.93796	14.1274	12.8126	20.6868	29.7635	30.9501	17.8528	19.0204	21.6536	22.0723	29.3382	17.6744	21.5542	33.3748
LOC_Os02g08130	M10	FGGY family of carbohydrate kinases, putative, expressed	n.a.	-	8.51173	7.33368	22.7165	33.7529	17.5837	72.1297	47.7714	38.6721	31.9966	43.1739	24.6998	55.7372	49.0166	32.2358
LOC_Os01g12710	M10	oxidoreductase, short chain dehydrogenase/reductase family domain containing protein, expressed	NYC1	BS&M	18.1233	10.8785	28.5219	32.9058	26.6133	56.3076	57.539	48.7597	60.2767	63.0239	51.7751	36.3481	65.6081	45.4194
LOC_Os09g12540	M11	chlorophyll A-B binding protein, putative, expressed	n.a.	M	7.91122	4.83294	1.05159	1.30484	1.3933	8.06988	9.10485	5.22285	1.48806	1.9181	2.94782	10.9434	17.7351	15.9236
LOC_Os10g21192	M11	photosystem Q, putative, expressed	n.a.	n.a.	0	0	0	0.0507405	0	0.198403	0.200928	0.13182	0	0.0472108	0	0.184523	1.1776	1.15765
LOC_Os07g05365	M11	photosystem II 10 kDa polypeptide, chloroplast precursor, putative, expressed	n.a.	n.a.	0	0	0	0.0962645	0	7.99271	4.32816	13.1677	0	0.0357338	0.29882	8.33273	4.59369	21.6002
LOC_Os07g05360	M11	photosystem II 10 kDa polypeptide, chloroplast precursor, putative, expressed	n.a.	n.a.	2.55054	0.74524	0.462658	10.5083	15.7987	44.0281	76.9258	281.739	1.42395	49.2329	63.8891	105.994	67.8881	1104.04
LOC_Os12g18640	M11	pentatricopeptide, putative, expressed	n.a.	-	3.80985	2.7397	1.58597	1.93389	1.33824	3.13131	4.58262	6.57039	3.68667	3.76504	4.58141	4.28695	5.29831	8.32905
LOC_Os04g54630	M11	expressed protein	n.a.	n.a.	0.05942	0.116634	0.586785	0.649409	0.399529	17.2776	27.9099	46.401	0.113982	0	0	12.0519	64.2934	218.557
LOC_Os11g04500	M11	cytochrome c-type biogenesis protein dbsD-like, putative, expressed	n.a.	BS&M	8.0063	7.44709	7.558	7.36724	6.78003	15.1386	19.9479	21.7471	12.8518	13.3619	12.8812	15.7798	32.0679	41.261
LOC_Os12g04270	M11	cytochrome c-type biogenesis protein dbsD-like, putative, expressed	n.a.	-	5.0887	3.03678	2.83229	3.73539	3.42044	9.24508	15.3904	13.1667	4.22224	6.22134	6.87524	11.1787	21.4837	29.3484
LOC_Os03g55820	M11	thioredoxin, putative, expressed	n.a.	M	24.2401	19.8327	34.8273	41.63	36.774	56.4513	88.5949	109.053	67.8118	70.6651	65.6238	50.7116	102.072	185.075
LOC_Os10g21248	M11	photosystem I P700 chlorophyll a apoprotein A2, putative, expressed	n.a.	n.a.	0	0.176174	0.267141	0.456618	0.0423735	4.04591	2.28035	2.70625	1.37228	0.614227	0.565006	7.36199	7.96018	17.3296
LOC_Os01g64120	M11	2Fe-2S iron-sulfur cluster binding domain containing protein, expressed	n.a.	BS	0.764982	0.20015	0.0737628	0.152776	0.948629	29.2293	60.2431	125.316	0.066616	0.0959695	0.381955	20.3891	137.059	411.918
LOC_Os03g59320	M11	expressed protein	n.a.	BS&M	0.480945	0.111874	0.465313	0.761596	1.28603	18.8661	28.627	45.7492	0.344562	0.708661	2.06164	27.0017	73.2643	115.909
LOC_Os12g23150	M11	4-nitrophenylphosphatase-like, putative, expressed	n.a.	M	2.38224	0	0.312934	0.106951	0.24206	1.44905	3.87936	1.57884	0.0433007	0.143243	0.746279	1.63756	6.51725	4.59943
LOC_Os01g51410	M11	glycine dehydrogenase, putative, expressed	n.a.	BS&M	50.507	42.092	22.0803	30.8928	46.0981	101.706	113.151	71.4083	28.8569	32.8086	36.9256	59.5967	151.534	121.248
LOC_Os01g48990	M11	uncharacterized kinase mug58, putative, expressed	n.a.	BS&M	13.8803	6.7919	2.6946	3.17717	6.66877	57.552	55.956	30.5804	3.32772	3.6759	4.88939	91.1128	110.302	70.6272
LOC_Os01g11054	M11	phosphoenolpyruvate carboxylase, putative, expressed	Osppc4	BS&M	1.45857	1.03074	0.115474	0.148506	0.179741	2.43457	3.69905	4.16328	0.0770435	0.106614	0.760362	7.39463	12.2177	10.0467
LOC_Os08g35210	M11	ferric reductase, putative, expressed	OsrbohE|Osrboh6	-	0.0757963	0.103416	0.0790455	0.174983	0.175466	4.41463	3.47145	2.55745	0.0172428	0.0891985	0.067376	3.09821	2.2867	1.2273
LOC_Os03g03910	M11	catalase domain containing protein, expressed	OsCATC|noe1	BS&M	0.04995	0.0564803	0.182811	0.0250938	0.21904	27.7385	52.5515	50.5124	0.147208	0.149354	0.846115	65.7447	143.493	152.372
LOC_Os08g13930	M11	mannose-1-phosphate guanyltransferase, putative, expressed	OsVTC1-8	M&V	22.1518	15.7505	13.8484	17.5659	20.9085	57.6588	54.6452	53.7953	18.1084	19.981	23.0083	29.6513	32.8217	33.6827
LOC_Os10g28200	M11	NAD dependent epimerase/dehydratase family protein, putative, expressed	OsGME1	-	14.7676	34.6479	9.36437	9.84132	9.25385	108.661	107.785	111.597	14.8384	10.2259	17.1634	116.936	204.129	195.853
LOC_Os07g08200	M11	methyltransferase domain containing protein, putative, expressed	n.a.	n.a.	0.0544083	0.164503	0.211168	0.403835	0.088613	1.1781	0.649129	0.685035	0.100532	0.35585	0.0508375	1.4572	0.987284	0.629172
LOC_Os12g16200	M11	glutathione synthetase, chloroplast precursor, putative, expressed	n.a.	BS&M	0.0857333	0.064938	0.011274	0.105803	3.07587	37.8083	12.9677	7.48559	0.017218	0.0848992	0.237345	23.3901	9.98829	5.90077
LOC_Os08g43560	M11	OsAPx4 - Peroxisomal Ascorbate Peroxidase encoding gene 5,8,9, expressed	OsAPX4	BS&M	202.207	162.096	97.2899	94.2076	87.1566	123.123	167.794	164.656	135.201	101.982	83.1529	130.505	269.142	249.812
LOC_Os09g36750	M11	L-ascorbate peroxidase 4, putative, expressed	n.a.	n.a.	4.71227	3.71164	1.65138	0.919649	0.843902	3.83922	5.58606	13.5378	2.22775	2.87121	4.30458	7.58948	13.5581	25.4213
LOC_Os09g07570	M11	ferredoxin-thioredoxin reductase catalytic chain, chloroplast precursor, putative, expressed	n.a.	BS&M	32.523	24.0291	15.098	14.053	20.3216	66.0183	58.5899	36.5346	19.6554	17.6307	33.9028	88.2352	97.6844	63.9199
LOC_Os02g42700	M11	thioredoxin, putative, expressed	n.a.	-	30.1476	23.9229	19.5527	26.4181	31.1877	35.6744	46.3766	45.3608	23.1859	32.9747	42.376	25.3772	32.4003	43.722
LOC_Os03g21000	M11	thioredoxin, putative, expressed	n.a.	BS&M	12.3342	8.39956	6.40693	7.45764	7.72527	33.0003	43.3212	49.3813	3.70587	5.33738	6.04735	9.43756	30.8995	47.1636
LOC_Os03g57690	M11	aldehyde oxidase, putative, expressed	n.a.	-	0.596256	0.435166	0.225684	0.336864	0.261234	12.202	17.0554	15.5198	0.0715008	0.019426	0.145127	1.63323	4.80021	4.4252
LOC_Os03g18600	M11	cyclase/dehydrase family protein, putative, expressed	n.a.	-	5.55394	3.92137	10.8484	10.6132	17.1662	106.987	169.301	217.567	3.98308	7.36	10.654	30.2748	84.6857	121.943
LOC_Os05g39580	M11	bet v I allergen family protein, putative, expressed	n.a.	n.a.	0.157897	0.474956	1.21147	0.570344	0.483135	4.41239	8.31518	14.2819	0.019962	0.264911	0.0622375	0.421431	4.90028	14.8837
LOC_Os01g45914	M11	expressed protein	n.a.	-	29.8262	3.18166	856.18	2439.15	2633.07	10788.6	14711	5309.21	189.689	2057.43	1994	2489.52	5764.24	5831.6
LOC_Os05g08620	M11	expressed protein	n.a.	n.a.	0	0	1.54371	3.50931	5.3778	22.0833	14.6782	26.5677	0.53759	1.09787	2.28513	7.4782	7.76221	23.0825
LOC_Os06g19990	M11	GPI-anchored protein, putative, expressed	n.a.	BS&V	8.56434	2.27607	11.8103	16.569	42.7174	289.755	368.048	387.937	5.87659	5.21677	6.24041	32.8261	62.7814	106.079
LOC_Os04g02780	M11	amidase family protein, putative, expressed	n.a.	-	6.57471	4.1005	4.79424	9.71964	16.8003	90.4251	70.0837	50.2823	8.15567	16.1391	28.7451	58.529	35.67	39.5306
LOC_Os01g40630	M11	uncharacterized protein PA4923, putative, expressed	LOG	BS&M	78.8867	12.431	2.44648	2.74171	2.24836	73.2055	42.3121	63.4899	5.67118	6.17754	1.09842	42.9303	73.6059	53.162
LOC_Os03g64070	M11	uncharacterized protein PA4923, putative, expressed	OsLOGL5	-	0.039574	0.017109	2.10761	2.24401	2.5546	50.9383	11.2549	15.1158	1.15192	2.0418	1.63169	33.4101	21.2299	23.3435
LOC_Os11g04720	M11	OsRR10 type-A response regulator, expressed	OsRR9	-	6.24372	16.5417	29.7895	50.172	171.706	174.471	307.206	199.096	2.42667	3.05514	12.5565	34.2844	254.711	315.196
LOC_Os12g04500	M11	response regulator receiver domain containing protein, expressed	n.a.	n.a.	3.63471	10.1574	20.5346	40.8423	172.352	191.116	309.01	193.084	2.18986	3.73776	19.7326	53.7066	279.478	286.014
LOC_Os04g47770	M11	cis-zeatin O-glucosyltransferase, putative, expressed	cZOGT3	BS&M	0	0.122924	0	0	0.00938175	5.35261	19.0473	18.3462	0	0.0137973	0.015915	2.08532	16.7787	33.1784
LOC_Os01g09700	M11	aminotransferase, classes I and II, domain containing protein, expressed	OS-ACS5|OsACS5	n.a.	0	0	0	0.00744625	0.0142852	4.40008	23.3544	49.0815	0.014457	0.108422	0.196908	7.78607	41.3222	159.362
LOC_Os05g05680	M11	1-aminocyclopropane-1-carboxylate oxidase, putative, expressed	OsACO5|OsACO6	-	0.0507463	0	1.51978	10.3773	30.9984	20.8529	43.0771	92.441	0.543621	8.40838	35.6414	13.5554	10.3838	12.3987
LOC_Os02g32610	M11	protein kinase domain containing protein, expressed	OsCTR2	-	3.41917	2.87213	7.67639	9.6692	6.40757	26.6481	27.5427	40.639	8.74377	11.5069	9.29501	11.5179	16.6814	42.1234
LOC_Os03g20790	M11	ethylene-insensitive 3, putative, expressed	OsEIL1|MHZ6	-	30.7581	28.0222	72.9921	98.515	59.4552	156.128	238.257	202.292	54.5153	82.3419	49.9187	59.6217	161.169	179.855
LOC_Os01g66100	M11	gibberellin 20 oxidase 2, putative, expressed	sd1|GA20ox2	-	1.7029	8.61367	1.63571	2.69252	3.7023	26.4134	26.8399	34.1036	0.135343	0.504064	3.5191	16.1367	10.3588	80.5328
LOC_Os05g34854	M11	gibberellin 20 oxidase 2, putative, expressed	GA20OX4	n.a.	0.0588843	0.195854	0	0.00998975	0.0192065	3.75249	4.59964	17.6563	0	0.222845	1.13996	4.33506	16.7137	111.912
LOC_Os12g02640	M11	cytochrome P450 72A1, putative, expressed	n.a.	-	0.0659527	0.176248	0.0935225	0.647606	2.36742	5.62298	2.73749	1.83389	0.017623	0.855406	2.42794	3.3796	1.00869	1.16448
LOC_Os02g10120	M11	lipoxygenase, putative, expressed	OsLOX5	BS&M	0.295162	0.0286647	0	0	0	0.334753	4.48616	4.60654	0.0804062	0.0462658	0.164236	1.0535	18.9495	21.9753
LOC_Os12g37260	M11	lipoxygenase 2.1, chloroplast precursor, putative, expressed	n.a.	BS&M	0.00646	0.00615	0.0199	0.101	0.447	5.22	5.56	38.6	0.0555	0.176	0.947	10.6	7.91	106
LOC_Os05g37690	M11	OsFBL23 - F-box domain and LRR containing protein, expressed	OsCOI1b	-	18.0279	11.4698	21.7878	27.0176	36.2438	61.099	61.5232	84.3909	20.6126	27.6119	23.8705	27.2528	49.3103	70.0721
LOC_Os03g46440	M11	BTBA4 - Bric-a-Brac,Tramtrack, Broad Complex BTB domain with Ankyrin repeat region, expressed	NH3	-	0.711568	0.78036	2.26338	2.21959	1.83611	4.16711	7.2273	10.7536	1.70129	1.50445	1.77512	1.22035	3.40557	13.5844
LOC_Os01g56200	M11	BTBA2 - Bric-a-Brac,Tramtrack, Broad Complex BTB domain with Ankyrin repeat region, expressed	NH2	M	5.90946	4.3798	6.08013	7.89395	8.47494	23.5598	21.021	36.1617	4.61005	6.43833	5.81548	10.0876	15.6312	31.1578
LOC_Os03g10620	M11	hydrolase, alpha/beta fold family domain containing protein, expressed	HTD2|D88|D14	-	3.32752	3.77384	2.97581	8.73077	5.71099	117.767	154.803	126.563	0.512238	1.46839	2.3249	24.1152	44.2961	46.8908
LOC_Os06g06050	M11	OsFBL27 - F-box domain and LRR containing protein, expressed	D3	n.a.	2.11275	1.67713	1.57895	2.73398	3.16788	9.84001	8.57235	6.66274	1.22946	1.70017	1.82236	2.65278	4.14937	3.96997
LOC_Os06g49750	M11	kelch motif family protein, expressed	n.a.	n.a.	0	0	0.0468675	0.246362	0.462533	1.58181	3.35249	2.14265	0.041246	0.0507135	0.475216	1.18246	2.79369	2.64974
LOC_Os05g36930	M11	histone deacetylase, putative, expressed	n.a.	-	0.145581	0.0168517	0	0.0607475	0.167106	6.43009	4.65721	3.40255	0.0929543	0.0367082	0.149063	6.16627	3.4962	4.52296
LOC_Os06g37420	M11	histone deacetylase, putative, expressed	n.a.	-	9.47115	6.28532	4.04612	4.15563	3.03803	9.88307	7.3068	7.81468	3.6802	6.26205	4.04227	9.42224	11.1532	9.16264
LOC_Os03g19480	M11	SET domain containing protein, expressed	OsiEZ1|OsSET1|SDG718	-	1.50453	0.682425	1.78581	2.26961	2.2544	6.79951	8.41899	6.19782	0.546302	0.978213	0.426633	1.54523	3.8156	3.55925
LOC_Os02g40770	M11	SET domain containing protein, expressed	n.a.	BS&M	1.98142	0.0415023	0.378673	0.227913	0.0990498	0.925261	2.12049	2.74286	0.860707	0.273151	0.378126	0.999662	3.2902	3.09239
LOC_Os02g04010	M11	cyclin-T1-1, putative, expressed	n.a.	-	2.31419	1.61648	2.21697	2.07909	2.43899	11.5319	9.72826	13.1696	1.23497	1.54953	0.777434	4.59666	5.34397	10.9982
LOC_Os02g03830	M11	expressed protein	n.a.	-	0.067184	0.0619123	0.811818	0.847732	2.56709	0.76499	1.55055	0.907348	0.298061	0.320653	0.4617	0.363019	2.58248	3.66235
LOC_Os02g57120	M11	HEAT repeat family protein, putative, expressed	n.a.	-	1.07093	0.928406	0.770813	0.328096	0.63885	10.9066	0.822033	0.337898	0.897076	0.487365	0.437837	7.57135	2.31433	1.79635
LOC_Os03g19010	M11	peroxisomal biogenesis factor 11, putative, expressed	OsPEX11	-	1.92979	1.48466	1.07859	1.22518	2.46298	5.10941	8.09634	15.3996	0.205155	0.353331	0.916749	1.46752	4.10056	11.9563
LOC_Os02g16620	M11	reticulon domain containing protein, putative, expressed	n.a.	-	5.05514	2.75202	9.26863	21.5166	33.1411	101.912	79.2574	74.8083	2.23026	5.74051	13.1262	24.9918	34.778	39.8775
LOC_Os07g04910	M11	reticulon domain containing protein, putative, expressed	n.a.	BS&M	0.803131	2.0202	3.70021	13.48	12.8464	45.5663	54.1243	70.4328	1.08859	4.28718	3.74022	9.56932	33.046	49.2302
LOC_Os10g25010	M11	OsCML8 - Calmodulin-related calcium sensor protein, expressed	n.a.	BS&V	0.373783	0	1.32322	1.42452	0.661816	39.8734	61.1094	61.4413	1.49714	2.53556	1.13496	7.07896	17.2845	22.8737
LOC_Os03g55680	M11	expressed protein	n.a.	n.a.	0	0	0	0	0.0358977	0	9.18293	2.07185	0.0878895	0	0	0	21.3019	10.4501
LOC_Os07g44820	M11	expressed protein	n.a.	-	5.74457	7.94025	11.8223	17.2209	16.4676	36.0808	44.9245	48.2457	2.6551	8.28052	13.6621	14.2763	26.0331	24.8229
LOC_Os02g21190	M11	expressed protein	n.a.	n.a.	5.17846	0.480893	0.993877	1.89961	1.63516	5.51072	7.15695	8.98834	0.478339	0.086503	0.449085	6.39111	6.93672	10.7484
LOC_Os01g10580	M11	B-box zinc finger family protein, putative, expressed	n.a.	-	1.83054	1.52211	2.43329	1.42228	1.37498	21.4594	19.931	15.9167	0.397292	0.477156	0.23654	9.2094	13.4504	19.1686
LOC_Os02g39360	M11	B-box zinc finger family protein, putative, expressed	n.a.	M	10.0938	10.7105	10.2933	9.12778	6.71287	38.7612	56.6376	80.3461	6.66564	8.92704	5.30704	49.2159	108.239	244.728
LOC_Os04g41560	M11	B-box zinc finger family protein, putative, expressed	n.a.	BS&M	53.5164	22.4728	33.9839	45.7137	65.9368	99.0716	272.232	313.064	54.4584	64.1649	110.74	116.775	585.8	549.376
LOC_Os08g42440	M11	CCT/B-box zinc finger protein, putative, expressed	OsCOL15	-	6.60837	5.32312	5.54873	5.37975	6.01882	46.3845	37.5137	39.4842	3.97467	4.78036	3.44724	18.9589	15.1083	16.2893
LOC_Os01g24070	M11	GATA zinc finger domain containing protein, expressed	OsGATA8	-	0.691168	0.121939	0.385162	2.86044	33.4413	97.0113	23.5711	24.7578	0.109966	1.36333	22.1656	53.2099	11.072	2.46373
LOC_Os03g52450	M11	GATA transcription factor 25, putative, expressed	n.a.	M&V	3.63253	2.2374	1.3486	2.60317	4.44322	82.2574	70.9352	38.2919	1.52758	1.39733	2.8522	31.4354	25.3175	24.1789
LOC_Os01g15900	M11	expressed protein	RDD1	-	1.15237	0.380528	1.09265	1.19203	0.492616	1.10136	6.38519	12.6534	0.299924	1.06563	0.310069	1.23499	9.97291	14.9123
LOC_Os02g49440	M11	dof zinc finger domain containing protein, putative, expressed	n.a.	BS&M	5.47865	3.54071	8.88078	18.2494	13.6722	92.3037	54.2127	40.6841	1.49423	4.7235	4.56346	52.1396	105.656	68.1194
LOC_Os03g07360	M11	expressed protein	OsDof12|OsCDF1	-	4.92857	4.87084	7.57004	13.8822	11.7817	61.4396	97.88	54.6448	6.51964	8.62117	9.02683	30.8164	117.701	56.3302
LOC_Os07g48570	M11	expressed protein	OsDof24	-	15.3863	8.60217	20.6045	20.0131	22.5376	32.8559	44.7266	38.2937	21.3808	21.4822	24.9353	19.8487	32.8229	44.7466
LOC_Os09g29960	M11	dof zinc finger domain containing protein, putative, expressed	n.a.	-	1.34867	0.766474	0.0320768	0.0574945	0.129707	14.8825	8.45446	11.6647	0.055447	0.10411	0.418187	7.65743	4.03473	5.24183
LOC_Os08g39830	M11	ethylene-insensitive 3, putative, expressed	n.a.	M	1.3595	1.15775	0.275977	0.165865	0.101328	0.268831	1.16548	1.49146	0.0646035	0.004339	0	0.167121	3.5224	3.48768
LOC_Os01g65900	M11	chitin-inducible gibberellin-responsive protein, putative, expressed	OsPH1	M	61.0415	41.2401	16.5515	15.2498	7.27547	110.956	107.286	126.674	31.661	22.9898	14.5123	45.9398	60.2887	63.7167
LOC_Os11g47910	M11	SCARECROW, putative, expressed	n.a.	n.a.	0.549309	0.514402	0.34167	0.189855	0.449039	1.1975	3.24079	1.33609	0.134	0.0843515	0.559993	0.454119	5.58026	3.73749
LOC_Os11g47920	M11	SCARECROW, putative, expressed	DHD1	n.a.	3.22736	1.80549	1.22884	2.14721	1.58795	4.64096	6.0252	3.77363	1.97653	3.43299	0.867605	3.28804	12.4366	7.26296
LOC_Os01g53220	M11	HSF-type DNA-binding domain containing protein, expressed	OsHsfC1b	n.a.	1.25494	0.270859	2.3359	3.58626	0.335882	9.6821	37.9095	17.7203	1.46961	4.38982	0.916934	1.31664	13.5377	5.56741
LOC_Os02g32590	M11	HSF-type DNA-binding domain containing protein, expressed	OsHSFA3	-	1.46287	1.84059	2.73264	4.19737	2.60833	4.96385	7.34569	6.90212	5.07488	5.0168	5.00682	4.61378	6.35268	7.51125
LOC_Os01g04120	M11	ZOS1-03 - C2H2 zinc finger protein, expressed	n.a.	-	0.507008	0.107761	0.546568	0.963916	0.526861	3.18658	1.76556	1.81514	0.581608	0.544135	1.12074	1.63629	1.86808	1.65088
LOC_Os01g65080	M11	ZOS1-18 - C2H2 zinc finger protein, expressed	n.a.	M	34.5687	26.3032	11.3417	18.0126	13.3962	87.0354	177.71	191.254	12.2043	16.6487	6.26339	56.3027	167.112	183.857
LOC_Os03g41110	M11	ZOS3-14 - C2H2 zinc finger protein, expressed	n.a.	BS&V	0.391816	0.0862227	11.5577	19.1994	25.0331	124.931	94.5799	93.5444	0.780887	0.757089	0.568831	12.8958	33.0538	23.5684
LOC_Os03g55540	M11	ZOS3-18 - C2H2 zinc finger protein, expressed	n.a.	-	0.543823	0.10406	0.354329	0.332822	1.26651	115.439	50.39	277.79	0.207911	0.120116	0.206231	38.8576	38.0529	204.278
LOC_Os08g20580	M11	ZOS8-04 - C2H2 zinc finger protein, expressed	OsCTZFP8	n.a.	0.0473327	0	0.170705	0.40156	0.777695	0.762833	1.40139	0.906405	0.215089	0.584534	0.723991	0.683186	2.02039	0.589698
LOC_Os09g21710	M11	AN1-like zinc finger domain containing protein, expressed	n.a.	n.a.	0.329629	0.402749	1.94987	1.12233	1.74606	8.03978	2.15915	8.69119	0.155551	0.40556	0.161013	2.65977	1.84752	9.83522
LOC_Os01g68860	M11	zinc finger C-x8-C-x5-C-x3-H type family protein, expressed	C3H12	M	13.8242	6.88835	2.86305	3.73013	4.7179	24.5486	15.3921	9.08327	0.835466	1.49963	2.16812	29.2279	22.627	8.75852
LOC_Os08g03310	M11	zinc finger family protein, putative, expressed	n.a.	M	0.641711	0.392247	0.21402	0.131723	0.016358	9.99342	11.5678	6.59219	0.641932	0.823506	0.671996	31.1612	58.6498	26.0636
LOC_Os01g15640	M11	no apical meristem protein, putative, expressed	OsNTL3	-	10.6832	5.17964	6.75946	6.84874	8.12356	49.5209	40.0104	62.5325	6.36097	3.09134	4.68413	15.219	19.8697	47.7004
LOC_Os01g64310	M11	no apical meristem protein, putative, expressed	ENAC1	n.a.	0.773195	0.506089	0.442198	0.811294	0.86481	11.0635	5.90701	9.50973	0.764596	2.46066	1.87388	12.8388	6.58478	13.1649
LOC_Os01g66120	M11	No apical meristem protein, putative, expressed	OsNAC6|SNAC2	-	0.416606	0.730311	2.05848	3.57094	5.51137	69.5909	81.107	117.637	2.48327	4.28789	4.6868	19.5785	26.4544	113.155
LOC_Os02g36880	M11	No apical meristem protein, putative, expressed	OMTN1	n.a.	0	0	0.111519	0.159898	0.187765	5.33169	11.7179	17.7919	0.0912063	0	0.168192	0.357621	2.9784	4.39722
LOC_Os03g21030	M11	no apical meristem protein, putative, expressed	n.a.	-	0.17226	0.105737	0.205773	0.165493	0.31155	5.80728	5.72325	9.78911	0.234636	0.329877	0.743551	1.64694	5.95991	14.2532
LOC_Os03g60080	M11	NAC domain-containing protein 67, putative, expressed	OsNAC19|SNAC1|OsNAC9	-	0.927312	1.76742	19.9899	37.2233	25.2856	129.185	104.962	239.328	13.0155	40.9243	25.3531	53.2544	23.4716	264.59
LOC_Os05g34600	M11	no apical meristem protein, putative, expressed	n.a.	n.a.	0	0	0.11135	0.266705	0.623075	1.0323	1.92464	2.55914	0.0333432	0.602442	0.812426	0.456535	0.699618	1.75835
LOC_Os05g37080	M11	No apical meristem protein, putative, expressed	n.a.	BS&M	0	0	0.184596	0.0757343	0.17075	0.878686	2.79911	3.31959	0	0.0273198	0	0.283131	3.08413	3.21749
LOC_Os06g51070	M11	no apical meristem protein, putative, expressed	ONAC095	n.a.	0	0.328727	0.0562978	0.082453	0.031589	8.81616	13.8416	48.2251	0.0311897	0	0.0160027	3.99732	4.11947	10.6004
LOC_Os07g12340	M11	NAC domain-containing protein 67, putative, expressed	OsNAC3	-	0.796821	0.554574	1.13483	1.42968	4.03634	18.1661	10.89	24.1732	0.650614	0.8683	1.83978	5.79367	5.39214	19.4709
LOC_Os07g48550	M11	no apical meristem protein, putative, expressed	n.a.	-	0.126844	0.19353	0.806943	0.431152	1.42351	10.9422	3.23633	9.67659	0.0247733	0.017611	0.0161538	3.30059	2.39047	12.9572
LOC_Os08g10080	M11	no apical meristem protein, putative, expressed	OMTN6	M	0.111736	0.0518387	0.0203562	0.0127965	0.0151418	15.3667	26.333	53.7946	0.022898	0.063527	0.0115975	12.9456	37.0581	110.104
LOC_Os08g42400	M11	no apical meristem protein, putative, expressed	n.a.	-	1.17033	1.22055	7.2278	8.95232	13.6795	117.437	111.562	184.377	0.565179	0.472193	1.16471	15.2265	47.9997	99.5911
LOC_Os10g25620	M11	no apical meristem protein, expressed	n.a.	n.a.	0	0	0	0.00892975	0	2.06614	1.47321	1.00134	0	0	0	0.904589	0.740892	0.945287
LOC_Os02g09480	M11	myb-like DNA-binding domain containing protein, putative, expressed	n.a.	n.a.	4.69271	2.8245	7.50585	3.30663	4.06895	6.24226	13.6403	10.352	8.22859	10.5776	5.81519	5.29924	15.6864	18.754
LOC_Os03g20090	M11	MYB family transcription factor, putative, expressed	Osmyb2	n.a.	0.425297	0.057491	0.081667	0.149014	0.0332895	26.1983	15.559	37.6432	0.0320903	0	0	4.1867	2.20966	23.9548
LOC_Os08g43550	M11	MYB family transcription factor, putative, expressed	n.a.	-	0.370186	0.068389	0.0496538	0.703809	7.2842	16.1674	28.1122	41.4807	0.0442458	0.208892	0.524789	3.00877	15.6435	14.5459
LOC_Os01g09280	M11	myb-related transcription activator, putative, expressed	n.a.	M&V	2.23058	2.40787	3.64374	3.38906	3.63959	4.59947	8.04023	18.9962	3.70434	4.38722	4.28585	5.15431	17.1645	25.4881
LOC_Os04g58020	M11	MYB_Al protein, putative, expressed	n.a.	-	3.25867	3.03947	6.06446	6.3086	7.28962	11.1021	15.7674	15.6806	6.97111	9.3881	6.4684	3.4776	11.3456	15.4629
LOC_Os01g64360	M11	MYB family transcription factor, putative, expressed	n.a.	-	2.42747	0.706043	0.136352	0.0292342	0.126344	12.5712	10.115	13.3761	0.0411195	0.330409	0.0700345	6.94709	1.76489	5.99631
LOC_Os10g41200	M11	MYB family transcription factor, putative, expressed	MYBS3|OsMYBS3	M&V	15.1194	11.8178	9.49022	12.3329	10.6907	51.0718	47.4543	51.3486	9.88796	12.8048	9.9145	45.7385	60.3947	48.901
LOC_Os04g56990	M11	Myb-like DNA-binding domain containing protein, putative, expressed	RLI1	BS&V	0.134251	0.0227967	0.611994	1.05072	2.55252	10.1736	31.3295	19.999	0.0582732	0.142087	0.358105	14.3812	18.85	6.31587
LOC_Os01g09100	M11	WRKY10, expressed	n.a.	n.a.	0	0	0.0158915	0	0.0231745	6.74312	3.0441	8.15335	0	0	0.087198	19.7361	13.3948	24.3283
LOC_Os01g54600	M11	WRKY13, expressed	OsWRKY13|WRKY13	-	6.35136	4.58244	3.73052	3.5615	3.25425	32.8542	37.1394	56.3914	1.07009	4.83046	1.54934	16.0606	24.0804	71.0036
LOC_Os02g08440	M11	WRKY71, expressed	OsWRKY71	n.a.	0.183884	0.0221367	0.062736	0.048864	0.264037	94.297	48.1593	180.913	0.0219452	0.0574952	0.0357987	34.4547	21.7258	188.907
LOC_Os05g09020	M11	WRKY67, expressed	OsWRKY67	-	0.271911	0.121107	0.777244	0.987017	0.49297	82.1488	103.4	158.053	0.276329	0.0388057	0.185029	52.6377	88.9668	200.315
LOC_Os05g25770	M11	WRKY45, expressed	OsWRKY45|WRKY45	BS&V	0.299681	0.586236	7.2073	2.67087	1.70932	13.3146	16.9432	41.8263	2.77025	0.487999	0.102761	3.34721	4.03912	36.6937
LOC_Os05g46020	M11	WRKY7, expressed	n.a.	-	0.246024	0	0.171231	0.0109475	0.0757768	16.956	25.7301	41.3418	0.021476	0	0	7.75627	5.33074	18.0111
LOC_Os08g38990	M11	WRKY30, expressed	OsWRKY30	-	5.30812	1.18139	0.666072	1.3039	0.789535	5.27017	5.96775	4.28655	0.0914858	0.0851477	0.24903	9.92617	23.2643	29.0342
LOC_Os09g16510	M11	WRKY74, expressed	OsWRKY74	-	0.141343	1.28298	0.121535	0.0146213	0	10.0264	6.59607	28.463	0	0	0	3.51853	4.64211	15.8874
LOC_Os09g30400	M11	WRKY90, expressed	OsWRKY80	-	4.60894	1.06001	5.58202	9.01714	5.37755	30.296	57.3348	48.8507	1.391	2.22644	1.79372	9.68729	37.3755	37.7581
LOC_Os12g32250	M11	WRKY96, expressed	n.a.	-	3.75436	2.95001	3.77256	4.49302	6.05868	17.0214	25.1549	36.0282	2.69475	3.98833	3.1233	9.49795	16.3243	31.2929
LOC_Os05g27730	M11	WRKY53, expressed	OsWRKY53	-	1.79202	0.819589	1.14163	1.12225	1.84825	100.587	89.2373	160.244	0.395734	0.260503	0.385404	44.9046	65.7751	166.944
LOC_Os01g38530	M11	ELF3 protein, putative, expressed	OsEF3|OsELF3-2|OsELF3.2	-	11.4632	6.21703	10.2202	17.4574	10.1725	25.902	32.2994	30.8833	12.2399	18.7518	13.5691	18.0975	22.9259	20.4555
LOC_Os08g32080	M11	CPuORF27 - conserved peptide uORF-containing transcript, expressed	n.a.	BS&V	1.97901	1.35058	3.0794	6.81063	13.3698	59.1468	59.536	49.2923	0.842468	2.54746	6.58789	18.7595	12.0988	17.2262
LOC_Os09g35910	M11	homeobox associated leucine zipper, putative, expressed	n.a.	-	0.465242	0.938799	0.175341	0.7549	3.57621	13.7199	23.4858	26.4078	0	0.118033	0.757318	2.68249	6.15274	10.7467
LOC_Os10g41230	M11	homeobox associated leucine zipper, putative, expressed	OsHox1	n.a.	0.109664	0.0488887	0.327948	0.224129	0.586177	2.97645	1.08404	1.11377	0.022755	0.111249	0	0.888306	0.771471	2.47561
LOC_Os01g44430	M11	retrotransposon protein, putative, unclassified, expressed	n.a.	-	0	0.003833	0.01277	0.0425188	0.0623815	1.73186	4.05943	2.96492	0	0.00245275	0	2.04425	5.81954	5.56184
LOC_Os06g43860	M11	homeobox protein knotted-1, putative, expressed	n.a.	-	4.54533	1.88754	4.17782	6.21536	8.17561	229.196	259.78	259.508	5.69092	7.29209	7.67232	101.472	178.584	124.97
LOC_Os08g19650	M11	homeobox protein knotted-1, putative, expressed	OSH45	M	6.03984	10.2698	5.74162	2.75558	1.95593	50.3252	44.093	60.6253	4.6685	2.94081	2.83399	22.4324	39.0129	41.2953
LOC_Os03g03260	M11	homeobox domain containing protein, expressed	n.a.	-	0	0	0	0.00933775	0	4.58788	3.11549	6.68302	0	0	0	1.21976	1.91846	6.05274
LOC_Os03g06930	M11	homeodomain protein, putative, expressed	OsBLH6	-	0.250226	0.244007	0.389323	0.538963	1.27246	19.2486	46.0564	53.6658	0.0778833	0.345662	0.211211	7.90228	31.0358	51.1816
LOC_Os06g01934	M11	homeobox domain containing protein, expressed	n.a.	-	0.980501	0.614969	0.268014	0.249653	0.253	2.77802	2.69981	1.19437	0.227952	0.274265	0.230953	1.74388	1.12588	0.960026
LOC_Os10g39030	M11	homeobox domain containing protein, expressed	n.a.	BS	0.0164777	0.00782767	0.261027	0.114814	0.315002	4.46172	4.49856	3.98865	0.0100742	0.014375	0.06834	1.98533	4.02064	5.79475
LOC_Os11g06020	M11	homeobox domain containing protein, expressed	n.a.	-	0.119678	0.038002	0.363155	0.373913	1.361	20.059	36.7425	44.5818	0.039143	0.0315742	0.108131	3.03698	15.5523	22.9782
LOC_Os01g66890	M11	BTBZ1 - Bric-a-Brac, Tramtrack, and Broad Complex BTB domain with TAZ zinc finger and Calmodulin-binding domains, expressed	n.a.	-	0.228822	1.84971	0.69068	0.0458138	0.0103318	11.0087	15.7798	11.673	0.0667878	0	0	5.71476	12.4804	6.92122
LOC_Os04g40630	M11	BTBZ4 - Bric-a-Brac, Tramtrack, Broad Complex BTB domain with TAZ zinc finger and Calmodulin-binding domains, expressed	n.a.	-	1.84659	1.04409	0.333947	3.65026	2.14984	24.3878	18.1666	39.0373	0.483668	2.31464	1.12126	24.8077	36.0113	65.3391
LOC_Os01g38610	M11	helix-loop-helix DNA-binding domain containing protein, expressed	n.a.	M	2.99071	1.86343	1.37726	0.925673	0.470783	8.61691	1.78772	0.770245	0.0380332	0.110877	0.0809877	12.6815	1.96849	3.76486
LOC_Os01g67480	M11	helix-loop-helix DNA-binding domain containing protein, expressed	n.a.	-	1.3944	4.05887	9.3004	13.6606	16.7089	63.087	51.3625	59.406	10.8598	23.5512	26.1779	21.8614	41.071	69.2462
LOC_Os03g53020	M11	helix-loop-helix DNA-binding domain containing protein, expressed	OsbHLH148	V	0.0586733	0.0174517	0.0755683	0.0752223	0.0586212	22.5094	6.84819	33.453	0.023169	0	0	5.0303	1.37741	23.415
LOC_Os04g41229	M11	helix-loop-helix DNA-binding domain containing protein, expressed	n.a.	n.a.	0.0143477	0	0.565367	1.16166	1.88231	10.635	5.86402	16.217	0.2285	0.577397	0.727042	5.65849	5.77884	36.374
LOC_Os04g56500	M11	expressed protein	OsIBH1|IBH1	-	0.0169217	0	0.142568	0.191314	1.26313	2.516	1.71864	1.88811	0.00183475	0.0057075	0.100622	1.24385	1.57687	3.39978
LOC_Os08g39630	M11	helix-loop-helix DNA-binding domain containing protein, expressed	OsFBH1	M&V	3.46179	2.32362	5.31177	4.96744	5.3124	21.2102	19.0604	26.0949	2.72655	3.64379	3.72236	6.4807	6.06857	18.3417
LOC_Os09g31300	M11	helix-loop-helix DNA-binding domain containing protein, expressed	n.a.	V	2.11589	2.61126	9.23001	4.8863	4.23334	23.6248	50.3518	44.0345	2.73603	2.55606	1.64989	7.54555	13.5553	35.4419
LOC_Os10g40740	M11	helix-loop-helix DNA-binding domain containing protein, expressed	n.a.	BS&M	0.135622	0.020389	0.123578	0.0638678	0.22504	14.1811	16.5619	13.2923	0.100156	0.0136083	0.0710018	6.78928	11.2728	19.1197
LOC_Os03g56950	M11	phytochrome-interacting factor 4, putative, expressed	OsPIL13|OsPIL1	M	25.3109	11.6286	5.56724	2.31213	1.00483	49.4597	53.998	28.7818	4.75866	7.48368	2.43276	68.4036	58.5504	38.0177
LOC_Os02g39140	M11	helix-loop-helix DNA-binding domain containing protein, expressed	n.a.	-	1.44822	2.36029	18.8988	16.6343	11.6597	28.4483	39.0998	59.5854	18.1008	14.0027	7.48224	3.91711	17.0903	55.1568
LOC_Os06g07820	M11	BSD domain containing protein, expressed	n.a.	-	4.41824	3.43684	3.27809	4.9019	5.84089	28.4163	25.559	21.1028	3.48225	4.12706	2.48116	10.9075	14.0262	10.2969
LOC_Os01g19130	M11	protein phosphatase 2C, putative, expressed	n.a.	-	2.58559	0.84586	1.11454	2.516	2.53433	42.0455	30.8103	29.0505	0.152221	0.116603	0.0424532	12.9606	4.9918	12.5893
LOC_Os12g40920	M11	bZIP transcription factor domain containing protein, expressed	n.a.	-	7.12936	4.87857	10.9661	12.4686	10.6561	70.6392	129.305	123.047	8.79846	9.62595	7.1257	21.9687	51.9941	81.4933
LOC_Os02g46610	M11	zinc-binding protein, putative, expressed	n.a.	-	0.360786	0.393115	7.86999	9.03097	4.89103	87.7342	124.453	120.223	0.459159	0.287554	0.38977	9.31065	48.1261	97.8278
LOC_Os04g50120	M11	zinc-binding protein, putative, expressed	n.a.	-	1.57085	3.64122	14.0452	31.3074	12.8461	110.931	103.874	143.107	16.1034	24.1888	7.95096	40.8671	40.7287	59.8059
LOC_Os06g41930	M11	zinc-binding protein, putative, expressed	n.a.	BS&M	0.178543	0.0226883	0.0225365	0.00773575	0.0148313	23.466	44.0405	76.0941	0	0.00710175	0.008151	5.37037	28.888	49.4989
LOC_Os10g42410	M11	zinc-binding protein, putative, expressed	n.a.	BS&V	0.334621	0.309213	1.3751	1.14647	2.21966	21.4062	26.8618	33.3644	0.151356	0.05568	0.00713125	5.13516	3.51385	17.2742
LOC_Os10g25290	M11	ZIM domain containing protein, putative, expressed	OsJAZ12|OsTIFY11d	n.a.	0.444449	0.309866	0.269917	0.610729	2.0733	194.925	46.373	238.345	0	0.173905	1.02304	56.6225	19.5233	207.056
LOC_Os03g28940	M11	ZIM domain containing protein, putative, expressed	n.a.	-	37.286	26.9658	103.871	94.9299	95.7656	334.696	209.626	362.53	52.2546	66.0954	56.6789	73.8799	117.012	533.543
LOC_Os03g15040	M11	FAR1 family protein, expressed	n.a.	-	0.96805	0.699106	0.920181	1.08855	0.828784	14.2011	18.2203	12.3236	2.33218	1.63514	1.56266	7.30204	10.545	12.5521
LOC_Os03g21660	M11	transposon protein, putative, unclassified, expressed	n.a.	n.a.	0.344445	0.165861	0.259482	0.416535	0.257875	1.7783	1.76072	2.07554	0.285633	0.725663	0.881358	1.80942	3.05203	4.53449
LOC_Os12g41880	M11	nuclear transcription factor Y subunit, putative, expressed	n.a.	-	1.04837	1.20221	3.37836	3.30743	3.6262	7.91152	7.00023	5.31316	2.76662	2.2083	2.76064	3.56006	5.24198	4.22035
LOC_Os04g46220	M11	ethylene-responsive transcription factor, putative, expressed	OsERF1	-	0.433958	0.695113	4.78827	4.68669	4.12802	27.8893	35.4386	39.6834	1.59237	3.07823	1.88828	9.3844	13.7905	36.4708
LOC_Os09g26420	M11	AP2 domain containing protein, expressed	n.a.	BS	22.3514	13.8049	69.998	67.0815	104.786	314.933	426.574	443.847	97.4556	74.4528	79.1534	95.538	301.37	568.306
LOC_Os09g39850	M11	AP2 domain containing protein, expressed	n.a.	n.a.	2.09027	0	0.028531	0	0	13.0171	1.97246	12.211	0	0.0626903	0	12.1583	6.32542	63.1588
LOC_Os10g41330	M11	AP2 domain containing protein, expressed	n.a.	n.a.	0.0433657	0.0203697	0.127555	0.124593	0.047526	27.0957	9.28821	39.2196	0.0223565	0.0129637	0.0422225	16.3283	17.4997	66.6959
LOC_Os02g51670	M11	ethylene-responsive transcription factor, putative, expressed	n.a.	V	17.6973	13.6183	2.79432	3.90985	4.0744	35.2357	36.1739	48.0682	2.64971	3.9186	5.58451	13.3678	29.0308	33.5898
LOC_Os04g48330	M11	ethylene-responsive transcription factor ERF027, putative, expressed	n.a.	n.a.	0	0	0	0	0	6.59148	0.162393	0	0	0	0	1.93348	0.185027	0.72402
LOC_Os05g03040	M11	AP2 domain containing protein, expressed	RSR1	-	1.74787	5.67033	5.94885	5.40205	6.68894	44.0805	54.8283	61.1184	8.32285	8.73501	9.60245	24.9157	53.1731	49.3304
LOC_Os01g04800	M11	B3 DNA binding domain containing protein, expressed	OsRAV2	n.a.	7.54195	4.10608	8.38828	12.1028	18.4117	70.6329	109.393	163.487	4.6779	8.84582	12.828	26.5705	67.001	217.053
LOC_Os07g39430	M11	mTERF family protein, expressed	n.a.	-	17.3162	12.1207	8.23657	8.49206	6.72398	23.4517	35.203	21.9944	11.2557	10.5037	12.1259	15.1841	40.0276	23.4665
LOC_Os01g35990	M11	RNAse P Rpr2/Rpp21 subunit domain containing protein, expressed	n.a.	-	3.14218	3.37973	2.37661	2.41993	2.01265	8.49722	6.43691	9.74237	2.47023	2.42465	1.63547	7.26368	6.07733	6.39999
LOC_Os04g51940	M11	YT521-B, putative, expressed	n.a.	-	6.08225	3.48677	7.01411	6.85952	3.99268	12.8097	14.039	10.1468	4.61071	7.15635	3.35091	4.56651	10.6591	9.67294
LOC_Os05g46340	M11	expressed protein	n.a.	-	0.058192	0.109379	0.03571	0.00677775	0	2.18346	1.30013	1.71056	0.0327402	0	0	1.82362	1.03562	1.11668
LOC_Os01g41565	M11	ATP-binding domain-containing protein, putative, expressed	n.a.	n.a.	11.2786	9.31574	1.35627	2.90728	2.38199	17.2204	25.9914	15.7312	2.18884	2.45695	4.84259	10.9947	34.4736	30.1156
LOC_Os01g29409	M11	tRNA methyltransferase, putative, expressed	n.a.	-	4.67671	3.19512	3.3845	3.07731	2.86318	4.30381	7.79126	8.01756	3.5277	3.5333	3.78872	3.39643	8.96891	8.79895
LOC_Os12g43600	M11	RNA recognition motif containing protein, expressed	Osgr-rbp4|Osgrp1	V	758.981	1149.62	1574.74	1967.94	2213.61	5597.46	6907.99	5275.26	1102.56	1948.91	2278.48	2188.71	2935.31	3796.44
LOC_Os05g03760	M11	zinc finger family protein, putative, expressed	OsTZF5	-	1.64408	2.49984	8.24545	5.71202	6.59969	134.766	97.8525	131.074	2.39197	1.30569	1.54503	29.1875	28.3597	49.3652
LOC_Os10g26050	M11	methionyl-tRNA synthetase, putative, expressed	n.a.	-	1.26858	0.355361	6.62922	12.0184	11.0267	52.7005	84.6589	53.2537	2.11213	4.53376	4.11581	8.09046	13.1153	17.1357
LOC_Os07g34589	M11	translation initiation factor SUI1, putative, expressed	eIF-1	BS&V	347.043	378.337	1013.92	1338.97	1150.88	3629.01	5489.65	3718.97	570.97	726.344	356.11	1033.77	1532.79	1529.52
LOC_Os01g63830	M11	dehydrodolichyl diphosphate synthase, putative, expressed	n.a.	-	2.68434	1.74333	1.63764	1.61901	1.54667	1.81685	3.50069	3.5083	2.12223	1.95022	2.61026	2.77385	4.35565	4.96643
LOC_Os01g38229	M11	peptidyl-prolyl isomerase, putative, expressed	n.a.	-	1.23368	0.212677	0.148906	0.231242	0.0631093	23.0164	38.0262	80.8858	0.0149737	0.138243	0.128527	3.21253	9.38535	28.4454
LOC_Os11g36160	M11	receptor-like protein kinase 2 precursor, putative, expressed	n.a.	BS&V	0.010772	0.020805	0.193693	0.709293	0.488123	10.1431	12.8962	8.13491	0.058739	0.0067215	0.232733	6.6334	8.90004	2.86997
LOC_Os06g36270	M11	receptor-like protein kinase 5 precursor, putative, expressed	n.a.	-	1.19929	0.561563	0.238118	0.392961	0.512722	9.29171	15.2794	24.0788	0.0912662	0.145253	0.191463	1.32143	3.48317	11.7409
LOC_Os01g06280	M11	TKL_IRAK_CrRLK1L-1.4 - The CrRLK1L-1 subfamily has homology to the CrRLK1L homolog, expressed	n.a.	M	0.066614	0.021345	0.00966575	0.0301632	0	0.957312	1.2117	2.04074	0	0.0613112	0.0140547	0.22157	1.05726	1.81109
LOC_Os05g25450	M11	TKL_IRAK_CrRLK1L-1.3 - The CrRLK1L-1 subfamily has homology to the CrRLK1L homolog, expressed	n.a.	-	1.46256	0.387765	1.34633	1.84085	2.00372	17.6747	17.8902	34.1534	0.0374948	0.0361617	0.338746	4.9432	10.9544	15.5981
LOC_Os05g03920	M11	TKL_IRAK_DUF26-lf.3 - DUF26 kinases have homology to DUF26 containing loci, expressed	n.a.	n.a.	0	0.00833667	0.012243	0.278774	0.060495	5.27773	6.54813	13.5992	0.011036	0.450074	0.220377	6.48685	2.38675	15.5585
LOC_Os07g35310	M11	TKL_IRAK_DUF26-lc.12 - DUF26 kinases have homology to DUF26 containing loci, expressed	n.a.	n.a.	0.180781	0.132925	0.231365	0.67431	1.51982	16.319	14.6463	22.756	0.0687805	2.07852	5.67106	10.7642	18.4654	50.0048
LOC_Os07g35410	M11	TKL_IRAK_DUF26-lc.18 - DUF26 kinases have homology to DUF26 containing loci, expressed	n.a.	n.a.	0.29942	0.0786603	0.053797	0.132478	0.306901	5.68481	7.38511	3.61403	0	0	0.0702848	5.17003	3.0457	4.42003
LOC_Os07g35540	M11	TKL_IRAK_DUF26-lc.19 - DUF26 kinases have homology to DUF26 containing loci, expressed	n.a.	n.a.	0.027943	0.206571	0.304455	0.278702	0.168779	11.75	23.5727	92.9707	0.185675	0.023628	0.0115178	1.58685	6.00187	25.7767
LOC_Os07g43560	M11	TKL_IRAK_DUF26-lc.24 - DUF26 kinases have homology to DUF26 containing loci, expressed	n.a.	BS&M	0.0321327	0	0.0119275	0	0.0130448	12.4925	18.8441	2.12446	0.009568	0.00547725	0.0046265	5.85054	10.3055	2.3556
LOC_Os07g43570	M11	TKL_IRAK_DUF26-lc.25 - DUF26 kinases have homology to DUF26 containing loci, expressed	n.a.	BS&M	0	0	0.00524225	0.00450525	0	2.65062	8.91656	1.42292	0.0048545	0.00395275	0.0046265	1.40541	10.521	2.40101
LOC_Os02g48210	M11	lectin-like protein kinase, putative, expressed	n.a.	n.a.	1.81152	0.973214	0.253372	0.45317	0.473181	5.05084	2.40739	4.57361	0.252807	0.386161	0.708599	4.1582	0.86216	4.27162
LOC_Os11g39370	M11	BRASSINOSTEROID INSENSITIVE 1-associated receptor kinase 1 precursor, putative, expressed	n.a.	BS	2.18534	1.05831	1.0004	2.48627	6.74383	42.8152	44.5318	42.3541	0.958212	3.46643	13.1544	15.7243	29.9169	47.2875
LOC_Os01g04409	M11	OsWAK1 - OsWAK receptor-like cytoplasmic kinase OsWAK-RLCK, expressed	n.a.	-	2.15525	1.30353	0.674358	0.333201	0.287789	11.2889	11.3705	13.9018	0.406666	0.355127	0.126841	3.2357	4.45567	4.41712
LOC_Os03g56470	M11	protein kinase family protein, putative, expressed	n.a.	BS&M	1.6153	2.34178	0.367191	0.533071	0.724497	3.63686	4.25493	2.14916	0.414432	0.455374	1.08301	5.50805	4.57336	1.7762
LOC_Os07g35330	M11	TKL_IRAK_DUF26-lc.13 - DUF26 kinases have homology to DUF26 containing loci, expressed	n.a.	n.a.	0.199801	0.124592	0.294115	0.207557	0.252777	8.25455	4.86358	8.73926	0.231585	0.759734	1.48374	6.72	9.49657	26.2817
LOC_Os07g35370	M11	TKL_IRAK_DUF26-lc.15 - DUF26 kinases have homology to DUF26 containing loci, expressed	n.a.	n.a.	0.178787	0.661915	0.0185463	0.124119	0.0056525	13.3249	39.4913	94.9158	0.00530725	0.00585575	0.0219897	0.635284	4.13876	38.3628
LOC_Os07g35390	M11	TKL_IRAK_DUF26-lc.17 - DUF26 kinases have homology to DUF26 containing loci, expressed	n.a.	n.a.	0.00913667	0	0.0383265	0.0606265	0.0317625	6.31095	16.0436	42.6268	0	0	0	2.62331	3.70948	16.424
LOC_Os07g35790	M11	TKL_IRAK_DUF26-ld.5 - DUF26 kinases have homology to DUF26 containing loci, expressed	n.a.	n.a.	0.27947	0.241044	0.49281	0.504556	0.487372	13.0326	23.5743	38.6045	0	0	0.171679	3.26178	4.78925	25.055
LOC_Os03g62180	M11	lectin protein kinase family protein, putative, expressed	n.a.	-	1.79692	1.42608	0.675788	0.936259	1.45748	4.05645	5.77232	7.71008	0.378638	0.965015	1.18816	1.29081	2.38315	4.71418
LOC_Os04g24220	M11	OsWAK32 - OsWAK receptor-like protein kinase, expressed	n.a.	n.a.	0.833132	0.550573	0.213696	0.564007	1.03369	5.10896	1.80217	4.19444	0.195115	0.140581	0.135083	3.5261	1.12052	5.28
LOC_Os10g10130	M11	OsWAK112d - OsWAK receptor-like protein kinase, expressed	OsWAK112d	n.a.	1.50113	0.726933	1.19858	1.43344	1.06988	10.785	50.2205	17.4214	1.02445	1.48653	0.647957	13.2025	49.6658	46.2769
LOC_Os12g16540	M11	OsWAK124 - OsWAK receptor-like protein OsWAK-RLP, expressed	n.a.	n.a.	0.031061	0	0	0	0	0.117738	0.530496	0.546774	0	0	0	0	1.40746	1.71212
LOC_Os02g39560	M11	non-receptor tyrosine kinase spore lysis A, putative, expressed	n.a.	-	0.259097	0.043874	1.19733	1.26871	4.72001	14.8756	19.419	17.0935	0.232861	0.293496	0.409555	5.24459	7.51523	9.52498
LOC_Os04g59000	M11	protein kinase family protein, putative, expressed	n.a.	M	2.41953	1.98789	2.57938	4.02312	3.20434	17.226	24.705	20.9527	5.10944	3.74203	4.2116	10.8449	22.6137	16.5331
LOC_Os08g01270	M11	protein kinase family protein, putative, expressed	n.a.	M	6.7765	4.79818	2.82372	3.49243	2.75807	15.4354	17.5354	14.9102	3.89532	7.13526	3.60235	24.4544	54.1569	28.2004
LOC_Os01g36080	M11	protein phosphatase 2C containing protein, expressed	n.a.	-	3.27404	1.82221	1.22207	1.46844	1.89675	6.84469	9.08683	8.94462	0.60463	0.190651	0.44995	4.58911	8.66005	11.254
LOC_Os02g57560	M11	tyrosine protein kinase domain containing protein, putative, expressed	n.a.	n.a.	0.0122143	0.025093	0.017104	0.056087	0.0158105	2.0297	1.72575	2.03547	0	0.0153875	0	0.764634	0.890941	1.45486
LOC_Os03g05470	M11	tyrosine protein kinase domain containing protein, putative, expressed	n.a.	-	0.675853	0.313576	0.469263	0.138721	0.608574	5.95735	8.42633	13.5303	0.0855655	0.326635	0	2.58295	7.88511	11.6108
LOC_Os03g61060	M11	protein kinase domain containing protein, expressed	n.a.	-	1.04601	0.562982	0.191109	0.222102	0.155296	4.97991	7.50149	11.7701	0.166728	0.266504	0.238994	1.77234	3.12838	13.7198
LOC_Os09g03620	M11	wall-associated receptor kinase-like 20 precursor, putative, expressed	n.a.	-	18.2599	17.1893	17.9301	20.8475	23.9142	27.0218	36.3844	32.1297	22.1275	22.429	20.9773	14.0835	30.409	34.5017
LOC_Os01g15470	M11	protein kinase, putative, expressed	n.a.	-	3.79047	2.20288	2.79776	6.88074	3.36288	33.931	27.7301	44.8352	2.24544	3.14817	1.71407	7.7911	15.2405	16.1597
LOC_Os03g03890	M11	protein kinase family protein, putative, expressed	n.a.	n.a.	0.219112	0.158224	0.124343	0.0899072	0.204126	0.90055	1.22178	3.4337	0.247685	0.339898	0.241078	1.34732	1.43377	1.62506
LOC_Os05g03460	M11	protein kinase, putative, expressed	n.a.	n.a.	0.717845	0.185673	0.952577	2.24428	0.522971	6.04066	3.98142	5.79091	0.915269	2.50909	2.46194	7.80143	2.9898	3.61786
LOC_Os06g50100	M11	tyrosine protein kinase domain containing protein, putative, expressed	n.a.	-	0.638243	0.498028	0.68386	0.73289	0.598626	5.79301	4.81016	5.75694	0.41378	1.07893	0.350516	1.61282	3.79958	3.25639
LOC_Os06g51170	M11	serine/threonine-protein kinase Cx32, chloroplast precursor, putative, expressed	n.a.	-	4.14957	1.5462	0.0346497	0.0152578	0.186541	36.1359	35.3659	44.6351	0.210803	0.117583	0.082771	0.864108	3.54856	10.4465
LOC_Os07g42200	M11	tyrosine protein kinase domain containing protein, putative, expressed	n.a.	-	1.41876	1.2478	0.0832985	0.276267	0.120882	4.71425	5.56006	9.37878	0.395558	0.445962	0.761434	1.68117	2.86725	4.20871
LOC_Os09g27010	M11	tyrosine protein kinase domain containing protein, putative, expressed	n.a.	-	0.121259	0.034401	0.289016	0.051106	0.544471	25.8592	11.5894	11.3336	0	0	0.365749	10.3966	2.68801	5.03403
LOC_Os10g29620	M11	tyrosine protein kinase domain containing protein, putative, expressed	n.a.	V	0.228162	0.063925	0.336223	0.255992	0.767602	14.7919	12.4013	16.0458	0	0.0097535	0.28514	1.42938	2.83312	4.33072
LOC_Os03g24930	M11	tyrosine protein kinase domain containing protein, putative, expressed	OsBBS1|OsRLCK109|LMM24	BS&M	0.029274	0.102518	0.102414	0.741029	3.44821	18.0834	24.5806	23.3438	0	0.0323953	0.160768	22.7305	41.9091	35.0741
LOC_Os03g12520	M11	STRUBBELIG-RECEPTOR FAMILY 7 precursor, putative, expressed	n.a.	-	0.589101	0.281651	0.0557033	0.251361	0.0788765	4.10823	2.78971	0.681462	0.292144	1.0345	0.013903	0.829197	2.21243	2.65037
LOC_Os02g57700	M11	protein kinase, putative, expressed	n.a.	n.a.	0.013022	0.23689	0.031433	0	0.0155748	0.0781095	0.18767	0.356374	0	0.00725175	0.079886	0.273866	0.944577	1.69968
LOC_Os06g04880	M11	serine threonine kinase, putative, expressed	n.a.	-	3.72068	3.23945	4.65999	7.86313	11.0252	10.4251	14.8469	26.0023	2.34739	4.72682	5.98304	4.48113	13.1031	21.356
LOC_Os01g48390	M11	expressed protein	n.a.	-	4.97412	2.83923	5.92159	11.4887	14.7267	17.2628	17.6168	29.0135	0.872675	1.39461	1.81658	20.0724	31.6283	45.0077
LOC_Os12g01510	M11	MRH1, putative, expressed	n.a.	-	0.0762933	0.115106	0.384176	0.385609	0.737599	0.899176	0.311995	0.68741	0	0.116481	0.0483162	2.33774	1.86643	1.89563
LOC_Os05g40770	M11	leucine-rich repeat family protein, putative, expressed	n.a.	-	0.142845	0.0126163	0.238421	0.320609	0.101541	7.34995	11.3414	15.8527	0.0879255	0.0413987	0.0795485	1.60998	7.60758	10.6416
LOC_Os12g10740	M11	leucine-rich repeat family protein, putative, expressed	n.a.	-	0.0119943	0.033541	0.0301053	0.0849243	0.125661	2.33153	5.03902	13.9332	0.0602055	0.010508	0.104575	0.969004	1.90036	11.5884
LOC_Os04g52600	M11	SHR5-receptor-like kinase, putative, expressed	n.a.	-	1.70896	2.20287	0.891642	1.20695	1.33007	21.5091	20.8592	26.7367	1.00807	0.449409	0.426605	9.1619	12.1884	10.9076
LOC_Os08g10320	M11	SHR5-receptor-like kinase, putative, expressed	n.a.	-	1.965	1.16556	0.688781	0.662049	0.170386	43.1495	31.1002	28.7904	0.822234	0.864159	0.352417	30.9136	56.1224	56.5617
LOC_Os01g52640	M11	suppressor of phythchrome A, putative, expressed	n.a.	BS&M	4.51604	2.34279	2.30401	2.72553	3.50166	5.22745	5.16172	6.29226	3.11001	3.8745	3.31123	4.28937	6.77882	7.18714
LOC_Os02g54600	M11	STE_MEK_ste7_MAP2K.5 - STE kinases include homologs to sterile 7, sterile 11 and sterile 20 from yeast, expressed	OsMKK4|LARGE11	-	9.27931	8.33878	3.44699	6.35368	7.91848	42.6054	35.2883	40.9112	2.15065	8.04292	8.0916	11.887	23.9834	82.6104
LOC_Os03g12390	M11	STE_MEK_ste7_MAP2K.6 - STE kinases include homologs to sterile 7, sterile 11 and sterile 20 from yeast, expressed	OsMKK10-2|MPKK10.2	-	2.0906	1.63426	2.07014	1.47101	2.01254	27.8055	31.9904	35.5147	0.998264	1.41608	0.904872	10.3756	21.0217	54.8509
LOC_Os01g50400	M11	STE_MEKK_ste11_MAP3K.5 - STE kinases include homologs to sterile 7, sterile 11 and sterile 20 from yeast, expressed	OsMAPKKK55	n.a.	0.204215	0	0.030073	0.880225	0.0343162	2.75121	2.01752	5.83773	0	3.68375	0.166644	0.758922	1.70384	11.1018
LOC_Os04g35700	M11	STE_MEKK_ste11_MAP3K.16 - STE kinases include homologs to sterile 7, sterile 11 and sterile 20 from yeast, expressed	n.a.	M	3.85875	3.00016	6.21067	6.42462	10.3504	33.4939	48.6163	46.3576	3.14256	3.64031	3.00894	15.6404	46.11	35.3106
LOC_Os11g02300	M11	CPuORF36 - conserved peptide uORF-containing transcript, expressed	n.a.	-	0.02238	0	1.83645	2.63752	1.86047	10.5207	10.7268	7.65448	0.121837	0.00346475	0.0331658	1.26786	3.21685	6.05632
LOC_Os12g02250	M11	STE_PAK_Ste20_Slob_Wnk.3 - STE kinases include homologs to sterile 7, sterile 11 and sterile 20 from yeast, expressed	n.a.	-	0.0244173	0.011553	0.900021	1.54812	0.999427	11.9261	15.6215	15.1762	0.0234873	0.007652	0.056206	4.23431	8.24603	13.7722
LOC_Os10g41240	M11	dual specificity protein phosphatase, putative, expressed	n.a.	-	12.9299	6.44505	11.4976	19.3255	19.1119	54.7356	45.7664	31.9808	5.14785	9.09414	6.99951	18.6739	21.77	17.7481
LOC_Os06g10650	M11	tyrosine phosphatase family protein, putative, expressed	n.a.	-	2.83208	2.24224	17.0112	20.8239	5.80638	10.5613	14.8655	19.2857	7.41448	6.50518	3.78491	10.1263	21.1463	14.6226
LOC_Os07g02330	M11	protein phosphatase 2C, putative, expressed	n.a.	n.a.	0.129476	0.287019	0.108556	0.217347	0.0848125	5.48747	3.14855	7.13385	0	0.312514	0.02186	1.91051	1.53722	4.48351
LOC_Os02g13100	M11	protein phosphatase 2C, putative, expressed	n.a.	-	0.251082	0.0997197	0.414947	0.987658	3.39456	16.1345	18.6888	11.2502	0.116761	0.276084	0.98181	4.4846	8.74599	8.07929
LOC_Os04g25570	M11	protein phosphatase 2C, putative, expressed	n.a.	BS&M	1.42827	1.35483	1.3141	1.08691	2.13996	7.86641	12.8528	8.53713	0.868694	1.81174	1.49725	8.11796	22.4575	20.4683
LOC_Os01g47540	M11	NLI interacting factor-like phosphatase, putative, expressed	n.a.	-	6.81429	5.357	10.8318	16.6079	10.1118	21.0837	20.4242	26.9949	7.60787	9.59812	4.28597	9.66127	17.5251	22.8182
LOC_Os02g39010	M11	cyclin-dependent kinase G-1, putative, expressed	OsMSRPK1|Orysa;CDKG;1	-	13.7711	9.55729	15.8459	17.0273	10.9939	26.1276	30.3786	27.5861	15.3421	13.6638	10.2377	13.7533	24.8579	18.1774
LOC_Os02g04230	M11	CGMC_MAPKCMGC_2.7 - CGMC includes CDA, MAPK, GSK3, and CLKC kinases, expressed	OsMPK13|OsBIMK2	-	1.76551	1.49531	0.468071	0.51442	0.273922	2.18587	5.89652	15.6067	1.1202	0.666185	0.108125	2.08661	6.86986	6.72879
LOC_Os01g13060	M11	CK1_CaseinKinase_1.1 - CK1 includes the casein kinase 1 kinases, expressed	n.a.	M&V	2.22323	1.27412	2.34887	2.45625	6.8445	9.21701	11.5934	9.08909	0.476123	0.613348	0.86173	4.45389	10.3892	7.34771
LOC_Os03g27280	M11	CAMK_CAMK_like.19 - CAMK includes calcium/calmodulin depedent protein kinases, expressed	SAPK1|OsSAPK1	-	4.6862	3.07665	1.6316	2.84299	3.19182	12.7153	17.8225	19.6181	0.989512	1.48316	1.62244	14.3669	17.664	15.4885
LOC_Os10g41490	M11	CAMK_CAMK_like.41 - CAMK includes calcium/calmodulin depedent protein kinases, expressed	SAPK3|REK	BS&M	0.527906	0.565601	1.12019	1.6344	3.79521	37.4426	20.5174	22.4911	0.243121	1.4408	5.71096	13.4994	22.0647	25.3652
LOC_Os02g03410	M11	CAMK_CAMK_like.12 - CAMK includes calcium/calmodulin depedent protein kinases, expressed	OsCPK4	-	4.13219	3.47458	3.33145	3.1585	4.44319	55.9256	30.0862	25.3322	2.20776	2.13932	3.51507	20.7673	15.2111	17.7975
LOC_Os04g49510	M11	CAMK_CAMK_like.27 - CAMK includes calcium/calmodulin depedent protein kinases, expressed	OsCDPK7	-	13.9804	11.1743	31.0226	31.0088	46.7362	76.6462	49.1814	67.4433	20.8073	24.9763	28.3267	31.3517	37.988	85.2296
LOC_Os04g23890	M11	AGC_PVPK_like_kin82y.10 - ACG kinases include homologs to PKA, PKG and PKC, expressed	OsNPH1b	M	1.40744	0.709627	1.15428	0.974902	0.878761	12.7248	12.0834	8.0047	0.726744	1.10081	2.14894	13.1231	14.4262	8.47581
LOC_Os02g57160	M11	ELMO/CED-12 family protein, putative, expressed	n.a.	BS&M	2.3969	1.75274	0.792237	1.38823	1.88324	4.69562	4.03766	3.05281	1.17935	1.1125	2.45932	5.06707	5.76416	7.06646
LOC_Os04g54790	M11	ELMO/CED-12 family protein, putative, expressed	n.a.	M	2.9784	2.09485	1.28259	1.19862	1.08018	2.76496	4.42047	3.25154	1.95049	1.66331	1.83526	4.34635	10.036	7.11283
LOC_Os05g25840	M11	ELMO/CED-12 family protein, putative, expressed	OsAGSW1	BS&M	10.5425	8.29279	4.77987	5.47186	5.66148	10.8409	10.4596	14.9962	8.93333	7.47518	7.72826	10.873	17.4307	29.9559
LOC_Os07g07320	M11	glutathione S-transferase, putative, expressed	n.a.	-	7.12946	0.895889	0.63078	1.41833	4.2399	25.583	14.5052	12.8819	0.734157	0.817268	1.52655	11.4194	7.01712	7.57156
LOC_Os07g28480	M11	glutathione S-transferase, putative, expressed	n.a.	-	0.0198897	0.0571117	0.665495	0.401973	1.06994	7.74866	21.1995	18.1517	0.420158	0.790302	1.21543	4.57286	14.1838	11.6823
LOC_Os10g25590	M11	glutathione S-transferase, putative, expressed	n.a.	n.a.	0.123562	0.442865	0.262051	0.458087	0.289933	3.92696	3.46836	0.542264	0.0485548	0.117198	0.0366228	1.77007	1.18491	0.531818
LOC_Os10g38140	M11	glutathione S-transferase, putative, expressed	n.a.	-	0.101493	0	0.0340365	0.408647	0	10.2583	1.87058	3.26337	0	0	0	9.44804	0.934866	0.733097
LOC_Os10g38150	M11	glutathione S-transferase, N-terminal domain containing protein, expressed	n.a.	n.a.	0.26795	0.159207	0.0247013	0.068009	0.0382547	0.683447	1.24672	3.78287	0	0.316703	0	1.71217	1.03262	0.99884
LOC_Os10g38610	M11	glutathione S-transferase, putative, expressed	n.a.	BS&M	0.218137	0	0	0.119637	0.078223	0	2.67303	7.38725	0.180993	0.014001	0	0.0221795	1.40104	6.10628
LOC_Os10g38700	M11	glutathione S-transferase, putative, expressed	n.a.	BS&M	0	0	0.058043	0.0297738	0.0866438	35.3064	55.1279	81.1864	0	0	0.0933625	19.0083	39.7814	51.5819
LOC_Os10g38730	M11	glutathione S-transferase, putative, expressed	n.a.	n.a.	0.13168	0.0316723	0.165739	0	0	0.187156	2.56919	1.62647	0	0	0	0.197083	6.78522	4.45229
LOC_Os10g38780	M11	glutathione S-transferase, putative, expressed	n.a.	-	0.266577	0	0.150934	0.272447	0.0641213	16.7181	21.9785	31.9891	0	0.0264617	0	2.97717	17.3308	46.9018
LOC_Os01g47760	M11	OsGrx_I1 - glutaredoxin subgroup III, expressed	OsGRX6	-	0.278951	0.0534447	2.20106	4.74727	2.2529	50.683	17.4846	50.9033	4.12872	22.9079	7.62253	15.7982	15.4602	60.6222
LOC_Os05g48930	M11	OsGrx_S2 - glutaredoxin subgroup III, expressed	n.a.	-	0.209177	0.14268	0.109595	0.492048	2.59035	28.5448	12.6001	14.4471	0.0979933	0.111326	1.48215	27.627	9.70087	12.6387
LOC_Os12g42860	M11	2-aminoethanethiol dioxygenase, putative, expressed	n.a.	-	15.5603	11.8152	15.6128	20.1	43.5127	34.3262	39.21	46.1116	11.8907	19.4497	32.8088	18.9749	30.3059	47.4055
LOC_Os11g41990	M11	armadillo/beta-catenin-like repeat family protein, expressed	n.a.	M	22.5363	22.1481	20.5583	27.848	23.9734	58.8608	35.9755	37.3736	18.2781	23.1487	13.3492	47.2708	45.6686	36.4333
LOC_Os04g34140	M11	U-box protein CMPG1, putative, expressed	n.a.	-	0.814214	0.505419	0.405953	0.586	0.940617	6.28163	5.19251	6.99617	0.0922295	0.0946598	0.212917	2.85979	2.01931	4.26687
LOC_Os06g13080	M11	spotted leaf 11, putative, expressed	n.a.	-	0.670452	0.29555	0.163359	0.0701925	0.433047	2.31805	2.12518	3.03804	0	0.019357	0.0154315	0.311746	0.921803	1.84049
LOC_Os12g17880	M11	armadillo/beta-catenin repeat protein-related, putative, expressed	n.a.	-	1.47419	0.545002	0.773428	1.07112	0.52611	4.10854	2.59167	6.34704	1.7519	2.20545	1.10443	1.24331	1.91703	3.15142
LOC_Os12g38210	M11	spotted leaf 11, putative, expressed	SPL11	-	4.99048	4.04738	4.05201	5.54441	7.24348	32.2003	24.6026	42.0252	2.40578	3.22457	2.85387	10.4475	16.7115	21.78
LOC_Os02g37030	M11	protein binding protein, putative, expressed	n.a.	BS&M	13.7859	11.3046	12.9343	17.6923	15.1269	30.7534	30.7485	26.1747	17.9369	23.3111	21.7076	22.7021	27.0312	22.5997
LOC_Os01g74320	M11	ubiquitin ligase, putative, expressed	n.a.	M&V	0.369691	0.121346	0.022022	0.0666645	0.020314	1.08811	3.22198	10.3244	0.021953	0.070156	0.040297	0.481542	6.77016	12.2955
LOC_Os02g42690	M11	zinc finger, C3HC4 type domain containing protein, expressed	n.a.	-	0.0538623	0.0563293	2.65896	4.03076	2.82489	7.973	4.92411	8.54369	0.73041	2.14233	1.31114	3.87105	4.77194	5.09492
LOC_Os03g16780	M11	ankyrin repeat family protein, putative, expressed	n.a.	n.a.	5.43728	3.77077	3.01004	4.06551	3.79349	11.2256	19.1639	14.1004	4.92858	5.75578	5.07769	4.82678	15.48	10.8016
LOC_Os03g47500	M11	zinc finger, C3HC4 type domain containing protein, expressed	n.a.	-	24.5381	18.5669	23.8024	29.6023	36.0081	72.7434	66.5738	65.7245	10.7395	14.0177	10.7376	68.3521	77.6751	59.5315
LOC_Os01g73000	M11	copine, putative, expressed	n.a.	-	6.10321	6.4673	5.81554	9.49687	16.5446	30.9644	22.424	25.0508	4.50377	5.15868	4.30693	11.3101	16.8934	23.8259
LOC_Os06g40650	M11	copine-1, putative, expressed	n.a.	-	11.5586	9.20896	18.3109	22.2629	19.3911	67.414	83.2461	80.6247	23.2516	25.6492	18.3069	35.6706	64.6959	69.705
LOC_Os01g11520	M11	RING-H2 finger protein, putative, expressed	n.a.	n.a.	0.02123	0.0183007	0	0.013082	0.0398387	7.82051	5.12186	19.6548	0.168138	0.0396748	0.29094	3.3663	3.84128	27.7813
LOC_Os01g20910	M11	zinc finger, C3HC4 type domain containing protein, expressed	n.a.	-	1.02667	0.135604	0.574489	0.291982	0.26472	3.37297	2.36334	3.48944	0.336884	0.658875	0.795037	2.05744	3.91865	3.56659
LOC_Os02g15020	M11	zinc finger, C3HC4 type domain containing protein, expressed	n.a.	n.a.	0.199238	0	0	0.185963	1.65949	3.09448	11.2014	24.3663	0	0	1.15521	0.86996	3.01172	5.036
LOC_Os02g15110	M11	zinc finger, C3HC4 type domain containing protein, expressed	n.a.	n.a.	0.395319	0.648953	0.386845	0.949979	2.29681	85.1522	84.8078	62.0412	0.0937672	0.163852	0	32.5725	48.1773	34.3626
LOC_Os02g15120	M11	RING-H2 finger protein, putative, expressed	n.a.	-	0.984208	1.11763	0.62504	1.05645	1.20249	30.3726	30.5857	22.5518	0.947296	2.30292	2.81714	9.9518	13.6825	9.42659
LOC_Os02g52210	M11	zinc finger, C3HC4 type domain containing protein, expressed	OsRING-1	M	0.124952	0.0617377	0.0290115	0	0.0181355	10.7112	8.31265	13.34	0.00575625	0.022688	0.143151	11.0814	13.3708	31.1884
LOC_Os03g05570	M11	RING-H2 finger protein ATL3F, putative, expressed	n.a.	n.a.	0.138816	0.128015	0.270842	0.344369	1.00828	9.01417	12.3069	21.6544	0.0135675	0.409132	0.0391302	0.411085	3.65392	34.7378
LOC_Os03g28080	M11	ring-H2 zinc finger protein, putative, expressed	n.a.	n.a.	1.04587	0.562086	0.589444	1.83504	3.50419	18.3852	15.4369	15.2016	0.470862	3.11061	4.85301	7.19029	6.97535	12.0972
LOC_Os04g37740	M11	zinc finger, C3HC4 type domain containing protein, expressed	n.a.	-	0.261036	0.0116857	0.96713	1.3942	3.51621	5.79341	5.36619	7.44531	0.0312187	0	0.0398647	0.755264	1.3717	4.38823
LOC_Os06g34400	M11	zinc finger, C3HC4 type domain containing protein, expressed	n.a.	n.a.	0	0	0.591935	1.07112	1.00914	12.1946	33.2322	14.9395	0.57875	1.36668	1.22572	7.30716	25.8415	24.5994
LOC_Os06g46366	M11	zinc finger, C3HC4 type, domain containing protein, expressed	n.a.	-	2.01566	0.8406	3.02443	3.12147	3.47034	16.0444	24.9249	30.2051	1.90491	2.83749	1.10353	4.81976	6.75745	9.81933
LOC_Os12g40490	M11	LIM domain-containing protein, putative, expressed	n.a.	-	3.85996	2.86692	2.68677	2.92993	2.96024	19.5801	20.181	20.8851	2.15602	1.70575	1.62934	4.03941	7.31484	8.2094
LOC_Os05g35110	M11	OsFBL22 - F-box domain and LRR containing protein, expressed	n.a.	-	14.784	8.08445	7.20423	20.8998	7.42319	85.4269	80.297	61.2368	12.7027	23.5171	8.39042	38.319	34.1002	25.0956
LOC_Os06g07000	M11	OsFBL28 - F-box domain and LRR containing protein, expressed	n.a.	-	0.863924	0.678614	0.006042	0.0574978	0.062259	9.80488	10.6535	14.8177	0.010626	0.360578	0.379279	3.17998	5.09861	4.93395
LOC_Os08g13360	M11	kelch repeat protein, putative, expressed	n.a.	M	3.21568	1.57124	3.02246	2.82369	1.93527	7.1069	10.2907	10.1541	2.36973	1.34299	1.43569	4.12458	10.9517	8.56504
LOC_Os10g37830	M11	OsFBX391 - F-box domain containing protein, expressed	n.a.	-	7.26626	7.47531	14.3662	31.9542	23.9189	51.9081	44.3161	41.988	8.05964	21.697	12.9019	26.023	28.6434	30.1734
LOC_Os01g67490	M11	OTU-like cysteine protease family protein, putative, expressed	n.a.	V	0.355043	0.318476	13.9372	32.5698	35.6777	174.25	254.953	199.995	1.07161	1.06158	0.238134	5.31182	46.548	43.9582
LOC_Os02g57410	M11	OTU-like cysteine protease family protein, putative, expressed	n.a.	-	8.61643	8.5979	5.0435	6.01202	6.4611	49.0174	38.8016	47.0859	4.04012	4.52229	5.64565	21.5673	38.1564	40.6761
LOC_Os03g64219	M11	OTU-like cysteine protease family protein, putative, expressed	n.a.	-	7.51769	4.98399	6.08713	10.3665	8.1412	15.3271	17.4374	21.3885	6.02355	5.769	4.62927	7.26869	15.5135	17.3458
LOC_Os03g02980	M11	CAMK_CAMK_like_ULKh_APGy.1 - CAMK includes calcium/calmodulin depedent protein kinases, expressed	n.a.	n.a.	2.84869	1.86977	1.12054	1.09648	0.90803	4.7359	5.55222	4.48881	2.73999	2.72271	2.53489	3.95883	6.50297	3.52457
LOC_Os06g15700	M11	expressed protein	n.a.	-	2.25258	1.1284	2.31651	3.34043	2.72795	7.82126	7.96631	6.19378	1.83267	2.02978	1.72315	3.06602	5.13309	4.59886
LOC_Os02g57600	M11	expressed protein	n.a.	-	18.4717	12.1498	14.0009	20.397	24.6423	56.4036	85.3111	100.053	6.26884	8.93197	5.12252	18.2174	63.2699	91.7316
LOC_Os01g37910	M11	vacuolar-processing enzyme precursor, putative, expressed	OsVPE2	-	8.40193	2.99103	6.75954	10.1427	19.9275	71.9343	156.255	197.848	5.18247	5.26293	9.95638	12.3013	91.9612	122.64
LOC_Os07g44610	M11	pyrrolidone-carboxylate peptidase, putative, expressed	n.a.	BS&V	13.886	11.3173	33.0339	42.4586	39.5181	123.136	160.73	137.662	17.8472	18.4705	17.8409	63.4688	62.7559	71.4991
LOC_Os02g43840	M11	ethylene-responsive element-binding protein, putative, expressed	n.a.	n.a.	2.07592	0.064178	0.405634	0.754933	0.0897655	1.10887	0.772712	1.94153	0	0	0.108535	1.39847	1.60708	2.00906
LOC_Os01g22980	M11	OsSCP3 - Putative Serine Carboxypeptidase homologue, expressed	n.a.	-	2.65186	1.68565	0.167227	0.140475	0.0195137	8.50837	26.0174	13.2496	0.056872	0.06	0.0364403	23.8146	78.6577	38.36
LOC_Os05g18604	M11	OsSCP28 - Putative Serine Carboxypeptidase homologue, expressed	n.a.	-	0.0707893	0.0227207	0	0.020821	0.008991	2.59852	3.97224	3.72932	0.0074845	0	0.281013	4.37264	3.47649	12.1852
LOC_Os08g44640	M11	OsSCP41 - Putative Serine Carboxypeptidase homologue, expressed	OsBISCPL1	-	5.61103	1.56981	0.434053	2.19762	5.84209	17.3866	17.9041	19.0628	0.0942035	0.585964	1.0894	15.4331	30.1474	37.5328
LOC_Os10g01110	M11	OsSCP44 - Putative Serine Carboxypeptidase homologue, expressed	n.a.	M	0.0103513	0.0779277	0	0.0065905	0.00810625	0.585254	2.28422	5.33299	0.00677125	0	0.213297	1.28431	4.50146	6.21497
LOC_Os10g01134	M11	OsSCP46 - Putative Serine Carboxypeptidase homologue, expressed	OsSCP46	BS&M	0.133907	0.0753823	0	0.007977	1.13736	8.67144	11.1187	14.1919	0.0296165	0.173368	7.21097	8.58942	13.6027	13.5086
LOC_Os11g24510	M11	OsSCP56 - Putative Serine Carboxypeptidase homologue, expressed	n.a.	M	4.3236	2.48189	0.183083	0.659288	0.31737	17.0338	34.8842	59.1693	0.024729	0.0978665	0.294171	11.7486	33.3728	35.5472
LOC_Os12g15470	M11	OsSCP65 - Putative Serine Carboxypeptidase homologue, expressed	n.a.	-	1.91336	0.771535	3.4317	4.97523	20.5757	81.9408	50.1168	63.9641	0.389612	1.82534	9.92403	45.3666	23.228	18.1302
LOC_Os09g36300	M11	OsLonP4 - Putative Lon protease homologue, expressed	OsLon1	BS&M	18.7652	11.6557	16.9987	26.5311	16.7562	113.148	155.23	234.983	19.624	24.3265	21.7103	81.8363	210.718	285.519
LOC_Os09g28100	M11	OsRhmbd15 - Putative Rhomboid homologue, expressed	n.a.	-	11.7684	9.05312	7.36859	8.96584	8.58126	12.4586	13.685	15.4992	10.8162	9.45241	7.75861	11.3218	15.45	19.5327
LOC_Os10g37760	M11	OsRhmbd17 - Putative Rhomboid homologue, expressed	n.a.	-	0.0366263	0.0329773	1.07506	0.031799	1.25593	22.7203	9.45408	18.3928	0.136914	0	0.215484	6.18536	2.12375	4.26121
LOC_Os02g19150	M11	AAA family ATPase, putative, expressed	n.a.	-	14.1498	10.0504	6.95391	7.66652	7.21994	15.2629	18.1554	20.7172	7.28946	8.14398	6.70037	10.8116	20.487	26.0862
LOC_Os02g35630	M11	AAA family ATPase, putative, expressed	n.a.	BS&M	10.6037	4.77609	6.33384	8.49627	10.2997	16.1061	27.3515	17.5255	6.62092	9.0001	8.96897	5.46327	27.162	15.1894
LOC_Os01g56930	M11	eukaryotic aspartyl protease domain containing protein, expressed	n.a.	-	15.5655	9.53855	6.76128	5.28934	11.7688	73.7399	33.3437	31.172	3.55354	3.46857	4.76208	70.6349	32.2723	25.9851
LOC_Os04g53150	M11	peptidase aspartic family protein, putative, expressed	n.a.	n.a.	3.02309	3.76579	3.40454	5.41415	2.34972	12.3177	7.80615	7.19515	4.19716	7.20972	5.28064	5.83263	6.66076	6.27563
LOC_Os05g04630	M11	retrotransposon protein, putative, SINE subclass, expressed	OsAP1	-	66.3471	33.7031	22.4983	33.1012	21.5113	163.562	183.847	186.398	18.4253	20.9595	16.8973	71.8145	142.592	149.054
LOC_Os06g40818	M11	aspartic proteinase, putative, expressed	n.a.	M	0.457491	0	0.142339	0.12054	0	1.59767	2.93461	3.84187	0	0	0	1.21399	1.30429	0.282939
LOC_Os08g09820	M11	peptidase aspartic family protein, putative, expressed	n.a.	n.a.	0.388303	0.422834	0.391943	0.877814	0.315843	1.7776	1.21695	1.05619	0.528658	1.26198	0.669215	1.11974	1.14083	0.891305
LOC_Os09g37012	M11	eukaryotic aspartyl protease domain containing protein, expressed	n.a.	-	0.683716	0.610491	6.17363	11.5465	35.2323	73.0359	42.2116	79.1861	0.514641	0.282865	4.23007	21.2373	7.70738	41.8335
LOC_Os01g18630	M11	aspartic proteinase oryzasin-1 precursor, putative, expressed	n.a.	-	14.0791	7.17957	7.82918	11.529	10.8241	105.419	115.51	73.1455	9.29825	6.69899	6.94711	23.4526	51.577	25.5055
LOC_Os01g05810	M11	gamma-glutamyltranspeptidase 1 precursor, putative, expressed	n.a.	-	0.429158	0.237213	0.547364	0.374878	0.802126	0.274628	1.33642	1.54289	0.314829	0.421336	0.143317	0.115314	1.55014	1.34064
LOC_Os10g40830	M11	metalloendoproteinase 1 precursor, putative, expressed	n.a.	M	2.05595	1.54016	1.65238	1.46353	2.94536	10.6442	15.5746	14.9757	1.19057	1.3898	1.39581	9.1244	25.2203	23.0709
LOC_Os01g73910	M11	peptidase, putative, expressed	n.a.	BS&M	0.998375	0.323981	1.4829	2.36215	2.4022	25.6238	55.2233	66.1221	2.87114	2.39046	5.22129	28.4745	94.0191	152.067
LOC_Os02g43350	M11	OsFtsH7 FtsH protease, homologue of AtFtsH7, expressed	n.a.	M	6.87358	5.8404	4.2273	4.79276	4.06883	11.8338	13.6551	9.71969	6.3503	7.63493	6.93743	11.3908	25.6659	15.9212
LOC_Os06g22060	M11	pyrophosphate--fructose 6-phosphate 1-phosphotransferase subunit alpha, putative, expressed	n.a.	BS&M	4.98008	4.48476	3.18288	3.81703	3.79143	33.5142	16.6929	13.7979	1.87484	1.75939	5.76872	30.0295	12.1125	7.75408
LOC_Os08g34210	M11	aldehyde dehydrogenase, putative, expressed	OsGAPDH	BS&M	5.15281	5.23855	7.87737	8.10436	8.21276	43.8678	30.011	27.8741	5.28542	3.74109	2.48004	31.505	48.4212	37.5482
LOC_Os07g44330	M11	kinase, putative, expressed	OsPDK1	M	10.7957	4.58387	7.93511	17.1863	18.0328	95.2764	73.6926	81.6218	4.54655	8.34348	13.9982	56.793	70.2724	70.7313
LOC_Os05g45730	M11	ubiquinone oxidoreductase, putative, expressed	n.a.	-	22.5948	13.798	5.00767	7.21398	6.65303	86.9349	131.47	142.574	2.85784	3.5888	3.69067	25.4174	57.6353	92.3834
LOC_Os02g47200	M11	transposon protein, putative, unclassified, expressed	OsAOX1c|AOX1c	M	0.036538	0	0	0	0	0.582701	1.93129	1.52797	0	0	0	1.1435	3.18175	4.66634
LOC_Os08g14860	M11	cytochrome b-c1 complex subunit 7, putative, expressed	n.a.	-	22.6161	13.8523	13.754	14.9551	11.7287	26.9774	22.9905	25.4798	12.5509	14.6371	10.1736	17.1787	23.654	22.6138
LOC_Os02g54880	M11	cytochrome c oxidase subunit, putative, expressed	n.a.	n.a.	0	0	4.25086	0.948854	0	2.49489	6.5372	10.3167	1.83608	5.67233	1.49394	2.89757	3.43295	10.6735
LOC_Os03g11970	M11	tubulin/FtsZ domain containing protein, putative, expressed	n.a.	BS	0.173503	0.0116893	2.5971	5.24567	3.5366	13.6647	18.7881	19.4217	0.319566	0.666251	1.18539	2.94579	7.34622	13.7543
LOC_Os03g08390	M11	expressed protein	n.a.	-	0.868913	0.959486	3.29619	2.39815	12.5433	9.15909	5.33029	6.97981	0.311122	0.178201	0.4096	7.20799	5.07818	6.11948
LOC_Os01g64630	M11	actin, putative, expressed	n.a.	BS&V	21.3274	22.11	25.5076	35.8208	47.6764	150.295	204.553	369.35	8.57882	5.97663	11.0434	40.4554	55.7133	140.594
LOC_Os01g18840	M11	IF, putative, expressed	OsIFL|OsIF	-	0	0.0240073	0	0.0174433	0	5.95784	5.23278	2.55243	0.0159695	0	0.0164677	8.9112	6.55118	2.52807
LOC_Os12g01140	M11	AGC_PVPK_like_kin82y.2 - ACG kinases include homologs to PKA, PKG and PKC, expressed	phot1a	-	0.590246	0.044502	0.438081	0.531555	1.89389	71.9668	77.5149	50.9828	0.0607805	0.0215308	0.195459	47.6572	82.9146	45.352
LOC_Os01g13480	M11	glutaredoxin, putative, expressed	n.a.	BS&M	0	0.068488	0.0120348	0.0589918	0.111859	17.3522	15.3535	19.7263	0.035014	0.087471	0.0467202	20.8221	30.9158	31.4096
LOC_Os09g38090	M11	expressed protein	n.a.	BS&M	0.00633067	0	0.0318918	0.008837	0.00852175	4.19978	4.88154	3.99367	0.00796925	0.0038735	0.00905825	6.99633	10.0939	6.48909
LOC_Os10g39430	M11	expressed protein	n.a.	-	0.0288677	0.00637033	0.020412	0.0204877	0	2.34672	3.37969	2.03286	0.0477392	0.0300925	0	1.00024	1.9527	2.64031
LOC_Os01g49740	M11	expressed protein	n.a.	BS&M	0.0282153	0.008184	0	0	0.133402	2.43705	4.01259	1.79824	0.0392397	0.101808	0.240815	4.88644	7.23918	5.7979
LOC_Os04g35130	M11	expressed protein	n.a.	-	1.54619	1.39323	0.485146	1.23595	0.830855	6.44911	5.50129	18.8114	0.257118	0.242606	0.121471	3.43649	3.71773	17.2096
LOC_Os07g41310	M11	COBRA, putative, expressed	n.a.	-	0.817547	0.152731	0.151032	0.396959	0.428109	2.01371	0.91018	4.74785	0	0	0.045546	3.55989	1.85327	1.19842
LOC_Os02g17534	M11	xyloglucan fucosyltransferase, putative, expressed	n.a.	M	0.0448933	0.00898633	0.0453003	0.0267505	0.0309922	2.71059	5.32406	17.7092	0.071651	0.0100655	0	5.80427	13.0419	64.2015
LOC_Os10g13810	M11	glycosyltransferase family 43 protein, putative, expressed	n.a.	-	1.13348	0.132526	0.325036	0.918816	0.437148	3.47155	2.45642	3.69489	0.00762925	0.0588648	0.0239375	1.36098	1.91036	2.50826
LOC_Os03g37010	M11	glycosyltransferase, putative, expressed	n.a.	-	8.8746	6.47603	1.26258	2.72506	4.69183	16.919	13.2581	30.2912	2.27929	4.31663	6.76904	11.708	10.8429	21.6179
LOC_Os05g35360	M11	beta-galactosidase 7 precursor, putative, expressed	n.a.	n.a.	0.680618	0.636391	0.117906	0.323655	0.114167	3.4398	0.54318	0.360267	0.120268	0.19126	0.144344	1.9211	0.470695	0.213849
LOC_Os03g20420	M11	alpha-N-arabinofuranosidase A, putative, expressed	n.a.	-	6.98259	2.24366	1.84651	2.80665	1.51986	7.77803	6.03891	5.25232	0.937138	1.88683	1.12451	5.11018	10.2264	8.26377
LOC_Os11g03730	M11	alpha-N-arabinofuranosidase A, putative, expressed	OsARAF3	n.a.	1.08322	0.984233	4.03076	8.41134	5.3094	80.5009	45.0218	32.3238	1.29328	4.58238	5.3047	77.7987	32.7123	17.7202
LOC_Os10g26940	M11	BURP domain containing protein, expressed	OsBURP16	n.a.	0	0.164819	0.0300545	0.0127323	0.0605152	40.9461	136.815	65.1393	0.116595	0.141788	0.189306	54.6631	183.842	590.013
LOC_Os02g20560	M11	fasciclin domain containing protein, expressed	n.a.	n.a.	0.074511	0.0868613	0.0761898	0.183417	0.203648	1.9824	0.544403	0.567684	0.163908	0.161216	0.240607	2.69707	0.657937	0.690516
LOC_Os07g09970	M11	LTPL84 - Protease inhibitor/seed storage/LTP family protein precursor, expressed	n.a.	-	0.432148	0.247244	3.53973	3.86797	7.5246	25.5583	4.78259	19.2867	4.98382	4.69423	7.81252	20.2856	2.54284	21.2357
LOC_Os02g52610	M11	xyloglucan fucosyltransferase, putative, expressed	n.a.	-	5.7363	4.31319	5.53235	6.05777	7.13591	20.3546	20.0251	28.5563	4.28026	5.51931	3.24259	8.2879	14.9469	27.1143
LOC_Os05g35266	M11	galactosyltransferase, putative, expressed	n.a.	-	1.79014	0.745561	1.36038	1.73836	1.67859	8.08345	12.5246	18.0439	0.681358	1.10205	0.960334	5.23751	10.4985	13.7645
LOC_Os10g39640	M11	expansin precursor, putative, expressed	n.a.	-	0.246533	0.168153	3.36992	8.53697	6.80462	41.0021	15.6673	17.1813	0.801322	2.91963	0.751266	20.4748	3.65541	7.19807
LOC_Os01g40870	M11	aldehyde dehydrogenase, putative, expressed	n.a.	-	0.103489	0	0	0	0.0166293	0.917978	1.59214	0.895315	0.0069435	0	0.0656605	4.97289	7.51061	14.8621
LOC_Os02g11720	M11	lipase, putative, expressed	n.a.	n.a.	0.14702	0	0.392467	0.0513267	0.01118	2.62506	1.64814	3.29526	0.0208573	0.0116083	0	0.502927	2.91392	3.77646
LOC_Os04g43410	M11	Os4bglu18 - monolignol beta-glucoside homologue, expressed	n.a.	n.a.	2.47226	0.715045	0.060893	0.936287	1.93814	9.89026	8.55851	2.08059	0.0287937	0.0212143	1.26544	24.6652	22.5268	6.55595
LOC_Os03g03610	M11	1,3-beta-glucan synthase component domain containing protein, expressed	n.a.	-	1.08658	0.173754	0.701517	1.11568	0.665984	10.425	11.5999	5.83707	0.687166	0.353703	0.373175	0.617374	3.97782	5.96227
LOC_Os01g48874	M11	wax synthase, putative, expressed	n.a.	-	0.0606957	0.00893033	0.469357	0.321417	0.237406	13.6608	16.7455	12.0409	0.156174	0.111798	0.0750455	8.42197	14.3092	4.29805
LOC_Os03g10180	M11	expressed protein	n.a.	BS&M	14.5686	13.6662	13.2873	13.6242	9.55746	34.094	34.3324	27.4393	19.5734	18.0882	13.3498	38.5961	64.249	42.4727
LOC_Os09g39960	M11	dynamin family protein, putative, expressed	OsDRP1E	BS&V	1.70566	0.22088	0.808445	0.3717	0.521656	8.36743	11.4669	28.4722	1.13132	1.62227	0.491269	4.16178	4.78647	19.5142
LOC_Os02g47110	M11	ADP-ribosylation factor, putative, expressed	n.a.	V	4.88349	2.09723	4.24838	3.91654	7.14358	43.6271	51.9874	32.8047	1.49392	2.45242	3.27462	8.0912	10.313	18.3308
LOC_Os03g20720	M11	GTPase-activating protein, putative, expressed	n.a.	-	18.4627	11.4024	5.51652	5.06643	7.39709	17.4084	25.6286	37.3092	4.23756	4.77463	4.91812	14.0969	38.2596	61.6533
LOC_Os07g43322	M11	expressed protein	n.a.	-	5.12591	4.3272	6.53149	9.08332	5.74521	9.56955	11.3325	12.9702	9.04541	9.55624	6.911	4.86497	9.58491	16.9818
LOC_Os10g33660	M11	SNF7 domain containing protein, putative, expressed	n.a.	-	5.93377	2.42603	3.88369	4.35608	13.2286	86.263	64.1529	92.9247	0.411542	0.835528	0.938594	12.7674	15.0413	40.1889
LOC_Os05g39760	M11	VHS and GAT domain containing protein, expressed	n.a.	-	5.78375	3.92812	2.08455	2.67097	1.76704	11.5186	28.9604	38.8687	0.722499	0.962489	0.736496	3.83607	17.5747	38.6936
LOC_Os01g47262	M11	AMSH-like protease, putative, expressed	n.a.	BS&V	13.1567	13.3933	5.7535	15.1473	8.10645	101.809	63.3442	64.4219	7.3706	17.6957	10.6044	34.6673	27.6882	39.0673
LOC_Os01g55799	M11	exo70 exocyst complex subunit domain containing protein, expressed	n.a.	M	5.53106	4.08296	2.80769	2.00896	2.82823	6.40609	7.13729	10.5884	5.24468	4.97567	7.73114	7.00228	5.38063	6.38283
LOC_Os02g24080	M11	SNARE domain containing protein, putative, expressed	OsSNAP32	-	7.92966	2.37229	6.57615	7.21041	9.2769	42.6213	30.681	42.7182	1.92221	3.09686	2.20443	11.1933	27.9611	44.5797
LOC_Os01g47730	M11	ras-related protein, putative, expressed	n.a.	-	14.1159	11.484	4.99242	4.91437	5.04943	23.4846	19.5495	39.6814	4.35536	4.4382	3.45407	19.4992	27.3433	37.4999
LOC_Os03g62600	M11	ras-related protein, putative, expressed	n.a.	BS	1.61026	0.533845	3.21682	10.2678	16.8766	145.111	140.518	161.501	0.126538	0.474191	0.490141	8.75279	21.3779	54.3652
LOC_Os04g39440	M11	ras-related protein, putative, expressed	n.a.	-	14.0516	11.0366	13.8806	18.2193	16.0109	58.3896	73.7901	64.6974	17.1862	26.1728	22.605	44.7928	57.6978	67.8828
LOC_Os05g01490	M11	ras-related protein, putative, expressed	n.a.	-	1.51909	1.2991	7.22697	9.1178	23.9323	21.9238	15.907	59.9803	2.27645	2.78165	3.24463	7.3746	14.3028	20.7376
LOC_Os08g40620	M11	rabGAP/TBC domain-containing protein, putative, expressed	OsMAP	-	2.26319	1.31966	3.40954	6.64498	4.95873	17.6919	14.5132	13.4072	2.2695	5.29638	3.89024	10.5868	8.19711	9.70888
LOC_Os03g62580	M11	vacuolar sorting protein, putative, expressed	n.a.	-	8.0152	4.56232	11.8214	15.3928	10.2993	37.6013	32.7207	24.3842	7.80783	13.7817	7.64995	27.5785	27.5541	23.4007
LOC_Os09g04880	M11	expressed protein	n.a.	-	9.67392	7.32618	5.02232	5.72468	5.19211	14.4696	15.0287	12.8555	9.71805	8.72077	9.39361	12.0516	12.4791	8.63644
LOC_Os12g09570	M11	GTP binding protein, putative, expressed	n.a.	-	7.41985	5.73223	4.25402	5.24945	4.88827	9.74425	8.88434	7.86572	6.80819	7.35704	6.78932	9.83739	12.6324	11.0338
LOC_Os08g39080	M11	tetratricopeptide repeat domain containing protein, expressed	OsPEX5	-	10.943	8.98233	13.8013	15.849	13.6763	21.1215	24.3608	30.2321	12.6144	13.3082	10.2634	14.2686	23.567	25.067
LOC_Os05g01090	M11	pex14, putative, expressed	n.a.	-	20.203	18.7444	18.8326	21.515	17.3711	26.772	35.1596	37.741	14.3317	16.7696	10.8295	21.3342	57.5474	48.9124
LOC_Os03g55660	M11	nucleoporin, putative, expressed	n.a.	n.a.	2.04067	0.619731	0.407056	0.687646	0.44004	0.467378	3.19023	1.24357	0.383627	1.37369	1.04726	0.517438	6.02995	3.10596
LOC_Os03g42020	M11	calcium-transporting ATPase, plasma membrane-type, putative, expressed	n.a.	n.a.	6.98188	4.66999	3.38402	4.4112	1.76111	6.4892	21.2478	16.0007	4.30124	4.77487	2.60858	6.96793	30.1309	27.4688
LOC_Os05g41580	M11	calcium-transporting ATPase, plasma membrane-type, putative, expressed	n.a.	-	0.142241	0.0750123	0.540611	0.389114	0.516376	4.54416	5.89743	7.03077	0.0129868	0.00954225	0.067441	3.96329	5.06005	10.6816
LOC_Os04g56160	M11	plasma membrane ATPase, putative, expressed	n.a.	BS&V	8.78233	6.40343	83.3329	105.491	181.292	391.707	494.001	437.409	9.27477	9.7188	10.9674	53.8835	168.605	253.744
LOC_Os01g68330	M11	antigen peptide transporter-like 1, chloroplast precursor, putative, expressed	n.a.	n.a.	3.29743	2.9002	2.53167	2.70219	2.85361	4.09388	4.338	4.84116	3.25285	2.63029	3.86659	5.41482	8.02234	10.489
LOC_Os01g07870	M11	ABC transporter family protein, putative, expressed	n.a.	BS&M	1.71084	1.44959	0.930872	0.531018	0.255564	2.77963	4.18862	4.65313	1.64423	0.681478	0.371724	2.23469	4.63422	3.6624
LOC_Os08g29570	M11	pleiotropic drug resistance protein 3, putative, expressed	n.a.	-	0.419639	0.083332	0.190581	0.153528	0.137072	5.45899	10.2795	53.8658	0.0324373	0.0116562	0.0157695	1.06089	3.93754	13.8269
LOC_Os09g16330	M11	pleiotropic drug resistance protein, putative, expressed	OsPDR20	-	2.13316	1.71368	1.21212	5.82946	15.5603	76.1405	54.243	45.3335	1.17622	3.80354	4.47164	15.8784	17.1413	15.9721
LOC_Os09g29660	M11	white-brown complex homolog protein 11, putative, expressed	n.a.	n.a.	0.00839	0.00846633	0	0	0.0248727	1.42429	2.45071	11.897	0	0	0.00532775	2.20631	7.08954	18.6148
LOC_Os11g22350	M11	white-brown complex homolog protein, putative, expressed	n.a.	-	0.418622	0.00978367	0.0489733	0.086681	0.0100608	0.391721	1.12093	0.454713	0	0.0126685	0.053228	0.986618	0.955217	0.426281
LOC_Os06g43660	M11	inorganic H+ pyrophosphatase, putative, expressed	OVP1	BS&V	21.7352	18.646	34.7307	41.361	67.5727	113.049	100.021	111.727	37.3954	50.2262	71.2756	28.7795	103.054	135.028
LOC_Os08g01610	M11	DUF250 domain containing protein, putative, expressed	n.a.	-	10.503	7.05451	5.46901	7.70606	7.62586	16.3768	20.869	14.6677	5.85886	5.98341	7.53905	11.3302	18.8259	16.9941
LOC_Os02g40030	M11	transporter family protein, putative, expressed	OsNST1|BC14	-	24.7209	19.1424	32.5965	42.3988	39.1778	104.16	137.137	108.967	26.0561	29.2258	18.5424	43.8798	68.5488	74.946
LOC_Os06g49500	M11	integral membrane protein, putative, expressed	n.a.	-	9.24165	3.92008	5.86717	18.2858	29.3409	173.157	148.947	94.2799	1.78842	3.91984	5.29521	109.571	74.7876	41.7287
LOC_Os04g49748	M11	purine permease, putative, expressed	n.a.	-	0.08991	0.0286257	0.0382403	0	0.0233163	10.4193	29.216	63.0967	0.0484365	0.025391	0.0310428	1.70318	13.1862	68.3134
LOC_Os06g03560	M11	oligopeptide transporter, putative, expressed	n.a.	BS&V	1.5256	0.606868	0.406915	0.617654	0.515351	22.6687	81.4197	77.7693	0.146376	0.407898	0.0946635	1.61904	21.8241	23.4653
LOC_Os03g46454	M11	metal cation transporter, putative, expressed	OsIRT2	n.a.	0	0	0	0.167136	0	1.4173	9.39272	4.04974	0.023482	0.0444867	0	0.0740425	4.27543	17.1027
LOC_Os09g33470	M11	mitochondrial carrier protein, putative, expressed	n.a.	BS&M	0.101597	0.103425	2.64934	2.29992	4.17048	5.98137	24.4859	21.6654	0.806855	1.09877	0.571858	7.3963	68.8998	55.5319
LOC_Os08g20570	M11	chloride channel protein, putative, expressed	n.a.	BS	1.47372	1.40267	2.21528	3.47979	6.78339	5.80444	6.73081	7.27119	0.864718	2.13599	4.62298	3.98619	4.90213	4.39789
LOC_Os12g25200	M11	chloride transporter, chloride channel family, putative, expressed	n.a.	n.a.	0.345857	0.101865	1.17361	3.31735	3.60685	5.1064	4.32441	5.08619	0.169948	2.12065	4.55796	3.52735	2.67948	3.25761
LOC_Os02g38020	M11	inorganic phosphate transporter 2-1, chloroplast precursor, putative, expressed	OsPHT2;1	BS&M	1.60507	1.44831	2.39111	3.21767	7.53531	42.258	31.6257	12.8213	2.07185	2.38008	4.87725	25.4392	30.7152	11.8841
LOC_Os10g42780	M11	lrgB-like family protein, expressed	OsPLGG2	BS&M	0.0135193	0.0481557	0.0413335	0.0614265	0.12224	17.5591	40.0963	8.02484	0.0829795	0.0143713	0.135085	33.6107	95.2925	52.2951
LOC_Os07g05640	M11	transporter family protein, putative, expressed	n.a.	BS&V	0.295557	0.40362	0.022843	0.0405655	0.0122217	3.33146	11.0757	11.3545	0.010788	0.0884912	0.128157	1.08866	2.4422	3.84488
LOC_Os05g49260	M11	transporter family protein, putative, expressed	n.a.	n.a.	2.94321	1.04213	1.10677	2.187	1.63811	9.43369	6.81409	12.0916	0.0895477	1.92094	1.41688	6.16247	11.3718	11.3635
LOC_Os03g39710	M11	transporter family protein, putative, expressed	OsMST2	-	0.046705	0	0.0351332	0.284158	0.636821	5.05056	6.18789	10.6132	0.0441928	0.0640825	0.517015	2.17012	2.47449	7.02987
LOC_Os07g01560	M11	transporter family protein, putative, expressed	OsMST3	-	0.117699	0	0.116461	0.128851	0.0887435	3.32982	15.1834	50.9426	0.185733	0.0077775	0.0916835	0.523413	5.24732	29.7034
LOC_Os07g03910	M11	transporter, major facilitator superfamily domain containing protein, expressed	n.a.	BS&M	0.138232	0.0312083	0.175071	0.371437	1.59314	2.62601	4.36323	5.07313	0.210376	0.779677	3.23729	1.76661	6.07201	4.52103
LOC_Os07g03960	M11	transporter family protein, putative, expressed	n.a.	n.a.	0.0104253	0	0.0909818	0.103692	0.320434	0.477165	0.809164	0.970012	0	0.145549	0.703654	0.210682	1.10926	0.813314
LOC_Os09g09520	M11	transporter family protein, putative, expressed	n.a.	-	0	0	0.0984012	0.494882	0.0843533	1.25575	7.4686	8.00395	0.0421045	0.0559957	0	4.91509	14.4161	19.1658
LOC_Os09g24924	M11	transporter family protein, putative, expressed	n.a.	-	0.297657	0.487667	0.061698	0.0488805	0.0950915	1.4648	1.60032	5.77176	0.352932	0.749888	0.993008	2.95636	3.90976	11.1416
LOC_Os12g32940	M11	transporter family protein, putative, expressed	n.a.	BS&M	0.023839	0.0109007	0.449995	1.28078	1.65156	15.9609	18.5922	18.0358	0.0897152	0.219886	0.382177	4.88448	11.268	15.1718
LOC_Os12g37530	M11	expressed protein	n.a.	-	8.15355	7.76566	5.4204	5.03616	4.62955	13.381	18.2616	18.9409	12.8998	8.37079	13.8936	16.117	28.993	27.1725
LOC_Os05g39800	M11	NFD4, putative, expressed	n.a.	-	0.732874	0	0.0817275	0.361576	0.534343	11.4806	2.47328	1.53205	0.0155248	0.0159558	0	3.07389	4.74645	3.36121
LOC_Os09g36600	M11	nodulin, putative, expressed	n.a.	BS&M	3.13212	3.8372	1.03603	2.45729	1.00469	13.3482	17.3331	23.0617	0.717783	1.49542	0.833061	12.6338	17.324	19.2136
LOC_Os12g01570	M11	nodulin, putative, expressed	n.a.	n.a.	1.37858	1.27439	0.670588	1.11273	0.65605	1.6425	2.96399	1.28843	1.06542	0.461903	1.58618	1.80713	4.8475	2.85744
LOC_Os12g44180	M11	nodulin, putative, expressed	n.a.	-	5.81475	5.14151	3.68924	6.80723	6.64724	15.9372	18.2896	20.0007	3.68891	5.23737	5.22964	9.72154	10.748	15.1996
LOC_Os08g31700	M11	UNE2, putative, expressed	n.a.	n.a.	1.30064	0.498305	0.884651	2.88085	1.76413	5.78115	7.28618	10.9269	0.456807	1.21121	3.05864	4.35855	7.38445	11.1832
LOC_Os02g45520	M11	uncharacterized membrane protein, putative, expressed	OsSPX-MFS2	BS&V	0.283151	0.140768	0.00666575	0.0123658	0.0279525	5.76579	16.3105	2.76665	0	0.00427575	0.0751405	0.276744	2.41422	5.21402
LOC_Os06g03860	M11	uncharacterized membrane protein, putative, expressed	OsSPX-MFS3|OsPSS3	-	5.64126	10.47	11.3465	30.6696	25.2893	53.3547	60.1195	99.0612	7.97816	26.418	29.6033	41.5275	44.4063	153.066
LOC_Os03g43720	M11	transporter family protein, putative, expressed	n.a.	M	3.30922	2.80024	3.53769	3.85294	2.68304	28.0181	11.4786	22.0166	8.6288	6.82489	4.95703	13.7455	4.83942	14.9878
LOC_Os07g37510	M11	organic cation transporter-related, putative, expressed	n.a.	n.a.	0	0	0.02339	0.0993037	0.335637	0.430393	1.01513	1.52704	0.166462	0.857831	1.50267	0.913054	1.0095	3.62458
LOC_Os03g05620	M11	inorganic phosphate transporter, putative, expressed	OsPht1;1|OsPT1	n.a.	1.28806	0.174782	0.0469687	0.0237732	0.816172	11.8645	12.0877	41.5642	0.0254415	0.194038	7.52395	12.8789	34.6597	106.675
LOC_Os04g46880	M11	transporter, major facilitator family, putative, expressed	n.a.	M	13.4406	7.04114	1.89685	0.412995	1.16158	109.794	59.8536	44.4065	0.709518	0.139908	0.704223	140.484	134.963	52.6413
LOC_Os01g04950	M11	peptide transporter PTR2, putative, expressed	OsPTR7|OsNPF8.1	-	9.5268	7.06851	2.97825	5.60274	9.28732	12.3704	24.9808	41.9109	4.18172	8.20698	11.8991	5.72902	14.6898	38.0779
LOC_Os01g65100	M11	peptide transporter, putative, expressed	n.a.	-	2.80762	2.56007	7.57745	28.0133	54.4478	125.392	183.749	98.13	2.61143	10.369	32.9309	13.284	56.3161	39.2235
LOC_Os01g65110	M11	POT family protein, expressed	n.a.	-	0	0	0.0255937	0.0369712	0.080879	2.08283	6.30159	1.61945	0.0126772	0	0	0.350415	5.22033	3.96341
LOC_Os01g65140	M11	peptide transporter PTR2, putative, expressed	n.a.	n.a.	0.575381	0	0.014508	0.141917	0	13.3019	36.0816	14.4721	0.032097	0	0.082459	1.76204	11.0087	5.66429
LOC_Os01g65169	M11	proton-dependent oligopeptide transport, putative, expressed	n.a.	n.a.	0.454096	0	0.0299195	0.0444628	0.0176873	5.90537	29.7344	15.629	0	0.051104	0.049346	2.47753	19.1767	12.4713
LOC_Os04g59480	M11	POT family protein, expressed	n.a.	n.a.	0.136903	0.445905	1.00868	1.79127	3.6911	4.73472	10.2812	10.2838	0.256673	0.882337	0.361205	1.81102	7.10882	8.35961
LOC_Os05g35650	M11	peptide transporter PTR2, putative, expressed	n.a.	-	0.589007	0.30988	0.00583925	0.250158	1.32714	2.86909	10.1407	16.0535	0.0642772	0.3506	3.1386	4.20334	19.5558	40.9405
LOC_Os06g49220	M11	peptide transporter, putative, expressed	n.a.	-	0.275889	0	0	0	0.0068805	1.82079	4.1092	5.80663	0	0	0	3.15934	3.56261	1.18705
LOC_Os06g49250	M11	peptide transporter PTR2, putative, expressed	OsPTR9|OsNPF8.20	-	0.647277	3.54876	0.474135	0.527833	1.0151	10.9079	23.1615	24.2456	1.17705	1.97341	3.42701	6.64176	16.6559	12.4445
LOC_Os07g41250	M11	peptide transporter PTR2, putative, expressed	OsNPF7.1	M	8.3701	6.82886	1.53013	5.66483	5.32258	8.33873	20.3682	20.0129	1.94068	6.01813	7.53479	4.59894	35.1066	58.5218
LOC_Os10g40600	M11	peptide transporter PTR2, putative, expressed	OsNRT1.3|NRT1.1B|OsNPF6.5	BS&M	5.83481	2.32612	0.430418	0.808373	1.8987	24.323	16.2084	10.4392	0.900007	1.40296	3.99811	23.9525	22.4666	16.5073
LOC_Os03g48180	M11	peptide transporter PTR2, putative, expressed	OsNPF2.4	-	2.14687	0.627902	4.59774	7.02716	47.8153	10.3711	18.0181	25.9573	0.647037	1.07651	1.44714	9.64505	28.6389	39.235
LOC_Os07g36800	M11	UPF0041 domain containing protein, putative, expressed	n.a.	BS&V	4.13818	2.97337	12.5176	43.4192	13.9697	573.974	650.831	564.477	0.906859	7.01781	0.617078	166.326	211.343	216.595
LOC_Os08g31410	M11	sulfate transporter, putative, expressed	n.a.	M	0.8793	2.42659	0.078564	0.03677	0.101857	19.2442	22.4456	30.0094	0.419919	0.593264	0.342912	18.7984	26.1607	26.9326
LOC_Os07g15460	M11	metal transporter Nramp6, putative, expressed	OsNRAMP1	n.a.	3.79714	4.15078	3.94774	11.6116	10.3454	38.8711	94.6751	34.1632	1.10697	3.54517	1.67485	9.8032	68.6875	58.9673
LOC_Os03g37840	M11	potassium transporter, putative, expressed	OsHAK16	BS&M	0.049595	0.090117	0	0	0	0.234665	0.372848	2.79155	0	0	0.0228432	1.5421	2.3987	2.81369
LOC_Os07g01214	M11	transposon protein, putative, unclassified, expressed	n.a.	n.a.	0.080053	0	0	0	0	1.77103	0.540915	0.10219	0	0	0.0077725	0.480151	0.0906847	0.447446
LOC_Os07g47350	M11	potassium transporter, putative, expressed	n.a.	-	4.27951	2.73686	3.04539	3.71459	3.40121	59.3052	50.2849	46.1488	2.92091	3.66746	3.1364	22.5408	24.1861	41.5105
LOC_Os09g38960	M11	potassium transporter, putative, expressed	n.a.	BS	1.48499	1.23736	1.66582	3.20242	4.00572	15.6445	18.2	15.1038	1.73335	2.21298	2.72405	4.87262	6.90946	8.40741
LOC_Os06g36180	M11	amino acid transporter, putative, expressed	OsAAP3	BS&M	0.949381	0.59322	0.83631	1.1502	1.42641	14.496	35.6827	35.8334	0.375707	0.206334	0.0704638	2.57562	4.95233	4.77337
LOC_Os03g44230	M11	transmembrane amino acid transporter protein, putative, expressed	OsProT|ProT	-	5.92685	3.16083	4.07648	5.60081	4.16433	10.7441	16.4466	18.227	6.91969	6.18906	6.39814	5.91318	23.0589	18.9664
LOC_Os03g60260	M11	ANT1, putative, expressed	n.a.	n.a.	0.103167	0.026761	0	0.0284928	0.184529	9.59888	8.04543	11.4139	0.0184493	0.0102468	0.277058	6.24793	8.35124	15.7059
LOC_Os04g47780	M11	transmembrane amino acid transporter protein, putative, expressed	n.a.	-	0.275674	0.246021	1.20998	0.548234	0.482574	77.8603	56.968	220.877	1.2713	0.792023	0.162663	10.9042	13.4854	90.5974
LOC_Os01g61044	M11	transmembrane amino acid transporter protein, putative, expressed	n.a.	BS	1.07137	1.44517	1.179	5.68027	3.11801	35.5778	14.322	10.4567	0.899881	3.00894	1.92792	44.6786	17.295	19.4546
LOC_Os02g09810	M11	amino acid transporter, putative, expressed	n.a.	-	3.80656	2.87081	2.43154	4.42063	5.02039	32.6911	28.7539	45.1559	2.44551	3.58129	2.36455	12.0173	20.3226	91.9008
LOC_Os06g16420	M11	amino acid transporter, putative, expressed	n.a.	-	1.05352	0.203807	1.11455	2.10678	6.51192	7.34262	16.3717	28.2863	0.314647	1.08457	4.22303	1.68672	5.51571	11.9424
LOC_Os12g39080	M11	amino acid permease family protein, putative, expressed	OsPUT2	n.a.	0.949629	0.983955	0.416287	0.502556	0.964788	2.9254	4.52475	3.49268	0.320288	0.0783593	0.349038	0.729827	4.11033	3.7372
LOC_Os03g45170	M11	amino acid permease, putative, expressed	n.a.	-	6.51166	2.62423	3.89869	2.77838	2.81621	18.2814	9.86106	5.09494	3.32592	2.03069	2.23495	6.02021	8.17435	5.33126
LOC_Os12g42850	M11	amino acid permease, putative, expressed	n.a.	BS	4.51671	2.27013	2.95971	7.7204	11.8923	65.6842	72.7568	58.1984	1.69381	3.62495	4.59825	32.5862	43.7928	41.1164
LOC_Os01g71720	M11	amino acid permease family protein, putative, expressed	n.a.	M	0	0	0	0	0	0.096219	2.50504	2.25112	0	0	0.0567635	0.0562933	11.5139	12.3315
LOC_Os10g20470	M11	MATE efflux family protein, putative, expressed	n.a.	-	0.241735	0.498443	2.96513	5.72006	2.86558	8.60588	8.14499	11.4448	2.08238	1.63951	2.03502	5.09918	8.43316	19.4634
LOC_Os09g38130	M11	auxin efflux carrier component, putative, expressed	n.a.	BS	0.189103	0	2.34828	10.8648	8.50567	23.1134	8.70362	17.519	0.459179	3.25809	1.17181	9.08607	3.59749	21.6717
LOC_Os01g36070	M11	nodulin MtN3 family protein, putative, expressed	n.a.	-	5.78083	4.29077	2.46889	5.06459	11.4988	21.9438	12.687	24.0232	3.19818	5.38189	11.0383	20.1084	8.8964	25.2831
LOC_Os01g50460	M11	nodulin MtN3 family protein, putative, expressed	n.a.	BS&M	0.72481	0.0591003	0.424505	1.2717	0.919776	11.5513	16.679	43.999	0.917281	1.52969	3.67654	7.61841	38.0573	84.3227
LOC_Os08g39370	M11	citrate transporter, putative, expressed	n.a.	BS	0.426799	0.069268	0.563016	5.49339	3.7582	222.094	433.659	222.951	0.093953	1.35195	2.48803	89.5871	189.114	183.043
LOC_Os09g31130	M11	citrate transporter, putative, expressed	n.a.	BS	0.0696107	0	0.0148568	0.0506952	0.226324	15.1768	15.1461	11.3837	0	0	0.0287745	5.07476	3.01563	2.53166
LOC_Os09g29430	M11	citrate transporter, putative, expressed	n.a.	M	13.3119	11.6973	4.63995	3.24069	2.3839	9.61758	12.6092	6.75719	5.59469	4.00649	2.73455	8.31781	21.1205	16.9244
LOC_Os10g31040	M11	Citrate transporter protein, putative, expressed	n.a.	BS	0.178816	0.040126	1.96898	8.25307	13.3985	41.1091	94.8122	82.6645	0.0805157	0	0.097914	1.56208	9.2143	36.6578
LOC_Os10g30070	M11	sodium/calcium exchanger protein, putative, expressed	n.a.	BS	0.14933	0.271987	0.125836	0.187631	0.196805	1.99854	3.41198	1.22593	0.0548338	0.0226902	0.0574122	0.316518	1.49654	1.22837
LOC_Os02g43110	M11	sodium/calcium exchanger 1 precursor, putative, expressed	n.a.	-	0.455709	0.387075	0.343867	0.344038	0.296379	1.15783	0.998868	1.54259	0.372687	0.710366	0.492295	1.51929	0.474241	2.04382
LOC_Os01g03914	M11	cation efflux family protein, putative, expressed	OsMTP9	-	0.590174	0.295938	3.88955	3.34701	2.73768	80.9208	95.2294	81.6294	0.161895	0.194641	0.0191002	13.0495	13.9363	55.214
LOC_Os01g62070	M11	cation efflux family protein, putative, expressed	OsMTP11	BS&M	12.6507	8.14148	5.71516	5.79182	4.70754	53.8796	99.361	87.4089	4.10457	5.21015	6.43779	24.1983	72.3761	94.5464
LOC_Os09g36930	M11	aquaporin protein, putative, expressed	OsPIP2;7	BS&M	0	0.0686973	0.0975835	0.0485558	0.0554832	23.1424	49.8902	29.3832	0.1332	0.090439	0.214125	128.915	582.826	273.312
LOC_Os01g13120	M11	aquaporin protein, putative, expressed	n.a.	M	2.2752	0.68034	1.02172	5.20341	4.73488	3.63752	3.02646	2.87225	0.260594	0.0141705	0.193258	2.12396	4.59468	5.0889
LOC_Os01g74450	M11	aquaporin protein, putative, expressed	n.a.	BS	0.100139	0.0152893	0.0483577	0.063891	0.611628	3.77986	131.135	176.623	0	0.119414	0.44346	0.283566	58.0343	138.899
LOC_Os05g14240	M11	aquaporin protein, putative, expressed	n.a.	M	3.79023	2.81448	6.37435	5.97539	3.82988	160.946	297.559	289.471	3.71312	8.17566	3.29945	72.6266	192.644	296.218
LOC_Os06g33570	M11	cyclic nucleotide-gated ion channel 1, putative, expressed	n.a.	-	3.46705	1.81262	2.09204	2.93663	4.27166	14.6472	15.6044	21.1162	1.185	1.19927	2.70058	4.3531	6.46085	8.40408
LOC_Os04g43070	M11	ammonium transporter protein, putative, expressed	OsAMT1;1|OsAMT1.1	M&V	0.0504927	0.180123	0.010329	0.0514245	0.0353822	11.1751	63.127	75.2277	0.0213363	0.0204262	0.00580275	1.02443	6.08883	45.4745
LOC_Os05g39240	M11	ammonium transporter protein, putative, expressed	OsAMT2;1	-	0.215897	0.058323	0.0501137	0.0326548	0	5.15445	10.147	28.8944	0.0267858	0.0063315	0.071591	1.73485	6.95549	18.9069
LOC_Os03g31839	M11	transposon protein, putative, unclassified, expressed	n.a.	-	2.77015	1.70464	3.1113	3.48003	3.8735	12.2183	8.50711	8.02802	3.71338	3.93681	3.87858	7.87278	7.21391	7.78149
LOC_Os12g39320	M11	DUF221 domain containing protein, expressed	n.a.	-	2.59029	2.82828	4.05236	7.05114	6.81621	6.95882	5.34825	5.50265	2.13008	4.56684	3.50496	3.53471	6.82623	6.32687
LOC_Os02g54640	M11	glutamate receptor, putative, expressed	n.a.	n.a.	0.0615873	0.01668	0.524478	0.253333	0.299225	0.72195	2.06298	2.57355	0.255798	0.533088	0.117245	0.798252	4.41079	5.1564
LOC_Os04g49570	M11	glutamate receptor, putative, expressed	GLR3.1	BS&M	4.327	7.11367	8.78085	8.63425	11.1288	20.5476	17.8795	5.79826	2.39181	2.74783	4.09981	9.21522	19.492	6.44587
LOC_Os01g25484	M11	ferredoxin--nitrite reductase, putative, expressed	PSR1	BS&V	19.7553	15.2166	4.32003	5.53105	12.0937	18.9135	74.2707	85.7135	8.06981	9.10596	12.3921	30.4381	152.693	197.63
LOC_Os05g48200	M11	glutamate synthase, chloroplast precursor, putative, expressed	OsNADH-GOGAT2	-	0.601783	0.250407	0.333915	0.292826	0.104442	4.43593	26.2475	14.0652	0.486575	0.290083	0.0622497	7.27763	63.1583	42.5557
LOC_Os01g49470	M11	E3 ubiquitin ligase, putative, expressed	n.a.	-	7.55726	5.66011	3.71637	3.92193	3.36967	7.63056	9.90111	6.33802	4.12383	4.40374	3.37843	3.999	13.1696	12.4484
LOC_Os03g26210	M11	helix-loop-helix DNA-binding domain containing protein, expressed	OsIRO3|OsOsbHLH063	-	1.60886	2.12844	3.57729	9.29827	14.4647	57.048	95.0551	50.9289	2.04152	6.03301	8.32468	20.4188	76.7799	40.4625
LOC_Os02g43370	M11	transposon protein, putative, unclassified, expressed	OsYSL2	n.a.	0.710643	0.345174	1.73985	16.8083	9.46293	51.6615	85.1801	36.387	0.618841	7.97822	3.57571	6.84127	22.7982	48.3657
LOC_Os04g32050	M11	transposon protein, putative, unclassified, expressed	OsYSL6	BS&M	18.577	7.08497	8.07855	8.97779	10.8573	11.9043	16.7775	13.2832	5.36108	5.49873	6.02896	14.9914	51.316	49.8646
LOC_Os04g44300	M11	transposon protein, putative, unclassified, expressed	OsYSL13	n.a.	0.330671	0.221074	0.0353262	0.0266662	0.018346	2.623	1.42237	7.85961	0.0716477	0.103837	0.0490465	7.15851	5.32705	4.97443
LOC_Os04g45900	M11	transposon protein, putative, unclassified, expressed	OsYSL16	BS&V	0.474275	0.373022	1.0435	2.18572	3.00242	20.5194	29.2485	43.3034	0.328976	0.355768	1.41506	3.9157	11.2222	35.9777
LOC_Os01g72370	M11	helix-loop-helix DNA-binding domain containing protein, expressed	OsIRO2|OsbHLH056	n.a.	0.185546	0.162213	0.377817	20.0324	12.0582	190.72	319.894	145.76	0.0318123	5.03453	1.75614	50.4371	162.067	178.806
LOC_Os04g36720	M11	ferric-chelate reductase, putative, expressed	n.a.	BS&M	0.395318	0.655941	0.658081	1.0991	1.28189	3.1122	7.91477	7.15019	0.510344	1.39911	1.27671	2.90117	16.1656	17.0644
LOC_Os01g56420	M11	ctr copper transporter family protein, putative, expressed	COPT1	BS&M	0.718348	0.264972	1.67887	3.48812	20.1235	6.93892	15.9976	32.3622	2.57782	10.5683	6.78044	4.45052	13.1398	46.3378
LOC_Os03g43810	M11	helix-loop-helix DNA-binding domain containing protein, expressed	OsPIL12	V	0.358048	0	0.609562	0.444869	0.679741	4.35114	11.3364	4.33884	3.59926	2.55401	3.40537	2.1667	4.07584	6.44524
LOC_Os07g05010	M11	helix-loop-helix DNA-binding domain containing protein, expressed	OsPIL14|OsPIF14	-	2.48202	2.39152	0.314447	0.866244	0.490631	30.0015	37.2925	29.3392	0.37133	0.632664	0.964936	16.6825	36.7148	34.1475
LOC_Os02g36380	M11	FAD binding domain of DNA photolyase domain containing protein, expressed	OsCRY1a	M	1.71873	1.28506	1.51048	1.37179	2.34337	8.07449	6.89001	3.91441	1.62127	1.25114	2.79488	4.4027	3.94618	2.61193
LOC_Os02g41550	M11	FAD binding domain of DNA photolyase domain containing protein, expressed	OsCRY2|CRY2	-	16.1619	11.1502	62.2611	92.1074	62.7633	126.112	152.19	148.011	16.831	29.3537	23.2788	46.936	67.0518	110.719
LOC_Os04g37920	M11	FAD binding domain of DNA photolyase domain containing protein, expressed	OsCRY1b	M	7.29686	3.977	2.78908	3.44641	2.99339	30.6294	31.7668	25.24	3.28132	3.3045	3.42336	17.1445	38.054	34.8552
LOC_Os10g26670	M11	expressed protein	n.a.	n.a.	0	0	0.0163702	0.028395	0	2.66858	2.07177	0.254192	0	0	0	0.655155	1.03796	0.1147
LOC_Os01g08700	M11	GIGANTEA, putative, expressed	OsGI	BS&M	61.835	47.1209	26.4963	27.1024	22.2932	144.77	189.312	117.25	22.8368	21.5312	18.8976	89.334	95.5288	75.2165
LOC_Os07g01250	M11	tobamovirus multiplication protein, putative, expressed	n.a.	BS&M	9.8112	10.6758	4.37059	4.78447	3.77911	10.5636	18.1657	24.4312	4.05047	7.48176	6.09153	5.43999	21.0216	24.1318
LOC_Os03g10370	M11	ADP-ribosylation factor, putative, expressed	n.a.	-	19.0117	15.1767	13.7051	13.5508	19.1025	73.0811	75.2808	68.0866	9.35241	12.8165	19.9224	39.4965	56.2246	48.8488
LOC_Os02g18880	M11	calcineurin B, putative, expressed	n.a.	n.a.	1.13155	0.762672	0.388502	1.70612	0.275365	1.18677	0.185099	0.554645	0.0800855	0.0974083	0.365064	6.00903	0.213331	0.66611
LOC_Os05g02020	M11	protein kinase APK1A, chloroplast precursor, putative, expressed	OsRLCK176|BML	V	12.2667	4.85545	5.65096	11.1196	16.6567	52.4423	53.7822	91.4397	4.38944	5.42554	4.90863	16.2326	24.1455	57.8545
LOC_Os03g04110	M11	lysM domain-containing GPI-anchored protein precursor, putative, expressed	CEBiP|OsCEBiP	V	1.50076	1.19315	8.53414	10.0556	16.0436	62.3355	40.9469	30.8199	1.02434	1.79985	2.24627	20.7853	13.997	9.49237
LOC_Os08g41470	M11	proteophosphoglycan ppg4, putative, expressed	n.a.	-	0.137121	0.105372	0	0.30144	4.12657	6.95173	5.44231	27.7441	0	0.443163	0.0692187	5.85664	16.5826	44.9631
LOC_Os07g48820	M11	transcription factor, putative, expressed	rTGA2.1|OsbZIP63|OsNIF1	-	11.3898	10.1744	7.56573	10.2259	9.0499	31.74	36.2775	35.1715	10.474	9.08679	7.47524	14.9347	20.007	33.3798
LOC_Os01g61080	M11	WRKY24, expressed	OsWRKY24	n.a.	0.030098	0	0.0461413	0.0859228	0.0413655	9.12215	6.44325	27.4476	0.0709435	0.0247727	0.0062195	1.46759	2.47666	15.2102
LOC_Os02g40510	M11	response regulator receiver domain containing protein, expressed	OsPRR1	-	15.5925	12.8608	15.8203	17.5646	12.9951	23.9475	46.1812	27.3052	18.5534	19.0729	15.9436	11.9885	40.2885	28.4205
LOC_Os11g05930	M11	response regulator receiver domain containing protein, expressed	n.a.	-	5.36103	3.68139	7.89378	10.4088	7.98036	19.5731	27.5163	23.408	8.55202	10.3605	5.05632	12.224	20.3446	11.4183
LOC_Os01g74020	M11	MYB family transcription factor, putative, expressed	OsPCL1	n.a.	0.446466	0.227142	0.33063	0.170387	0.36078	1.94666	16.9955	1.17589	0.0922302	0.153419	0	0.33092	5.20433	1.66643
LOC_Os06g05060	M11	ELF3 protein, putative, expressed	Hd17|Ef7|OsELF3-1|OsELF3.1|OsELF3	-	3.38084	2.39215	2.85886	4.16863	3.64393	16.1605	20.834	20.9066	2.67197	4.07677	3.0865	7.03597	16.5094	12.2048
LOC_Os03g29680	M11	EARLY flowering protein, putative, expressed	n.a.	V	3.37104	3.13594	2.79142	1.87344	2.42038	11.2488	22.6708	28.0011	3.15924	2.76162	3.70598	5.16468	11.524	13.8082
LOC_Os02g31100	M11	LITAF-domain-containing protein, putative, expressed	n.a.	-	51.3732	37.2158	49.644	63.7176	84.1061	63.761	87.1665	97.4399	49.1532	58.3916	49.31	42.5542	90.7549	84.7476
LOC_Os03g20340	M11	SNF1-related protein kinase regulatory subunit beta-1, putative, expressed	n.a.	-	13.8348	10.3892	8.60501	11.8739	12.6088	25.3183	28.6182	35.3825	10.4372	13.9411	12.9296	11.4655	25.3487	26.9782
LOC_Os03g08520	M11	DUF581 domain containing protein, expressed	n.a.	n.a.	0	0	0	0.09516	0	5.80335	1.13011	6.52022	0	0	0	3.33441	1.80449	6.01758
LOC_Os08g31510	M11	DUF581 domain containing protein, expressed	n.a.	BS	1.28697	1.11389	3.02627	3.40753	6.28692	6.96562	17.4976	15.9473	2.11597	2.34649	4.47542	2.19257	14.551	23.4247
LOC_Os08g34984	M11	DUF581 domain containing protein, expressed	n.a.	BS&M	0.198105	0.0243407	2.06911	0.579583	1.22808	39.6328	103.796	46.9613	1.67876	0.402499	0.607425	34.0238	79.6189	17.2387
LOC_Os02g57660	M11	phosphatidylinositol-4-phosphate 5-kinase, putative, expressed	n.a.	BS&M	7.82179	4.5495	2.41772	3.23391	3.92483	25.217	20.9697	15.6016	2.40017	2.25965	2.04236	19.96	30.5573	14.2498
LOC_Os03g51610	M11	Inositol 1, 3, 4-trisphosphate 5/6-kinase, putative, expressed	n.a.	-	1.51316	1.16025	3.24207	3.31621	2.69345	58.4513	112.586	84.2191	1.2576	1.50624	1.1182	17.7276	22.1033	19.7199
LOC_Os03g08430	M11	SAC domain containing protein, putative, expressed	n.a.	-	8.86449	6.66672	6.25596	7.60062	8.1744	22.5647	27.3706	22.9858	6.37877	6.86022	5.64505	13.3621	19.0064	21.9166
LOC_Os01g69030	M11	sucrose-phosphate synthase, putative, expressed	sps1|SPS|OsSPS1	BS&M	0.343715	0.195679	0.154135	0.181951	0.08102	1.54993	2.2866	3.93038	0.00321725	0.006242	0.0143815	1.71317	5.52728	7.46583
LOC_Os11g12810	M11	sucrose-phosphate synthase, putative, expressed	OsSPS11	BS&M	0.020948	0.014329	0	0	0	0.556703	2.27721	0.636779	0	0.00264275	0.0177295	1.44251	3.69995	1.93012
LOC_Os09g08072	M11	glycosyl hydrolases, putative, expressed	OSINV1	-	1.68503	0.538641	0.35828	0.791413	0.994227	1.91769	1.14346	2.76424	0.407063	0.840474	1.30509	2.8045	2.90763	2.40775
LOC_Os01g22900	M11	neutral/alkaline invertase, putative, expressed	n.a.	BS&M	6.15849	3.99104	5.28534	3.91903	5.19562	25.1793	26.7891	31.882	4.13459	2.37015	1.80454	20.1666	35.7468	42.242
LOC_Os03g22120	M11	sucrose synthase, putative, expressed	n.a.	-	3.29147	1.14598	0.561366	1.00272	0.671229	173.187	89.6832	35.0045	0.583245	0.290003	0.906524	90.0949	36.5326	37.403
LOC_Os05g07130	M11	6PF-2-K/Fru-2,6-P2ASE liver isozyme, putative, expressed	n.a.	M&V	1.75445	2.08216	1.75937	2.03221	1.61494	20.1609	35.4527	18.2416	2.67703	3.11135	3.44535	26.9168	45.3688	27.6752
LOC_Os03g31750	M11	pyruvate, phosphate dikinase, chloroplast precursor, putative, expressed	OsPPDKA	n.a.	2.13927	1.795	1.39982	4.15759	0.828733	6.66859	27.6867	11.4783	1.28654	4.04095	1.19921	20.0307	36.9099	28.448
LOC_Os05g33570	M11	pyruvate, phosphate dikinase, chloroplast precursor, putative, expressed	FLO4|OsPPDKB|ppdk|OsC4PPDK	BS&M	10.0996	2.48938	1.0235	1.67101	1.50515	36.9122	61.5273	52.9199	0.969573	1.04746	0.959587	42.4182	27.9498	19.873
LOC_Os07g34640	M11	pyruvate Pi dikinase regulatory protein, putative, expressed	n.a.	BS&M	4.74526	4.28989	4.27647	6.24365	6.75145	31.8091	35.1845	41.1412	4.987	7.26035	13.9891	16.909	23.6274	30.9102
LOC_Os05g36270	M11	fructose-1,6-bisphosphatase, putative, expressed	OscFBP2	BS&V	0.533391	0.11157	0.201424	1.27097	0.326178	162.356	84.2816	36.7677	0.0422765	1.10217	0.382126	96.5203	42.5595	17.4493
LOC_Os11g10510	M11	dehydrogenase, putative, expressed	OsADH	n.a.	0.191659	0.012131	0.193205	1.00063	0.807594	1.67474	7.62044	21.3004	0	0.0764355	0.0361182	0.286709	4.8275	27.891
LOC_Os11g11060	M11	GHMP kinases ATP-binding protein, putative, expressed	n.a.	n.a.	8.94891	7.05067	5.74999	8.29083	7.29354	13.9615	18.7144	16.3969	4.78288	5.87822	6.07088	13.7058	19.6299	20.526
LOC_Os07g47700	M11	NAD dependent epimerase/dehydratase family domain containing protein, expressed	n.a.	BS	0.055087	0	0	0.0362528	0.745869	2.31188	0.627768	1.7364	0	0.0493463	0.0588385	2.30724	1.55801	3.41593
LOC_Os05g51670	M11	NAD dependent epimerase/dehydratase family protein, putative, expressed	n.a.	V	1.97497	0.842631	3.38942	3.06441	4.05512	32.8219	38.7846	45.3226	0.628488	0.796984	0.818457	28.789	18.0882	83.8388
LOC_Os09g35800	M11	UDP-glucose 4-epimerase, putative, expressed	n.a.	-	0	0.04496	0.0180198	0.108034	0.56532	14.4557	23.8273	23.7967	0.10482	0.0167902	0.200119	1.93058	4.98533	7.84795
LOC_Os03g01750	M11	dual specificity protein phosphatase, putative, expressed	OsSEX4	BS&M	31.3176	20.7933	31.3079	42.4645	30.3521	70.9722	83.3132	74.7189	47.6223	58.2033	50.3991	34.9213	120.156	84.2054
LOC_Os10g41550	M11	beta-amylase, putative, expressed	n.a.	n.a.	0.049059	0	0.163821	0.908865	0.672184	17.3127	19.962	13.7173	0.315887	1.69295	0.472573	7.50023	5.2536	5.84191
LOC_Os06g28194	M11	expressed protein	n.a.	BS&M	0.0129983	0.0228077	0.015811	0.016171	0.0158397	1.23962	11.903	1.68972	0.0211138	0.0262788	0.019762	4.30256	87.2984	31.8418
LOC_Os10g41930	M11	haloacid dehalogenase-like hydrolase family protein, putative, expressed	n.a.	V	0.504397	0.256719	1.31926	1.52779	4.12217	15.9987	30.0734	6.15401	0.0929642	0.101322	0.00964575	3.716	4.02532	2.00688
LOC_Os04g24140	M11	ribose-5-phosphate isomerase A, putative, expressed	OsRPI|RPI	V	17.1898	19.8297	14.8169	12.62	7.53305	57.3715	40.6822	42.7318	12.7097	11.3531	5.1572	29.7264	27.9894	34.0699
LOC_Os01g01790	M11	expressed protein	n.a.	-	23.1566	19.6221	18.089	19.4664	22.0378	35.5649	33.3811	35.4878	30.6576	31.46	33.1281	27.8434	31.1311	33.2425
LOC_Os01g02200	M11	armadillo/beta-catenin repeat family protein, putative, expressed	n.a.	-	4.35784	2.29634	3.93282	6.51692	11.3812	51.7576	60.473	68.6289	1.54996	1.91676	2.08534	9.8013	20.5649	48.2758
LOC_Os01g02710	M11	LRk-type protein, putative, expressed	n.a.	M	0	0.053894	0	0	0	0.67572	5.72438	15.8401	0.0351197	0	0.0367295	4.79863	65.5815	117.508
LOC_Os01g02900	M11	glycosyltransferase, putative, expressed	n.a.	BS	0.10623	0.030597	0.00695675	0.0144565	0.0820587	6.33686	3.7726	10.2429	0.00651975	0.00614975	0.0325255	1.45799	4.81966	30.0277
LOC_Os01g02920	M11	glycosyltransferase protein, putative, expressed	n.a.	n.a.	0.071957	0	0.0146978	0.102333	0.234304	5.68019	5.40941	11.5483	0	0.00650875	0	2.47969	3.73887	9.47962
LOC_Os01g03310	M11	BBTI1 - Bowman-Birk type bran trypsin inhibitor precursor, expressed	n.a.	BS&M	0.0596353	0.0311073	0	0.169253	0	10.8235	43.2096	80.4153	0.0189843	0.400732	0.189184	76.2377	388.626	475.643
LOC_Os01g03330	M11	BBTI3 - Bowman-Birk type bran trypsin inhibitor precursor, expressed	n.a.	n.a.	0.32465	0.334253	0.741994	2.74446	2.02857	17.4908	32.2299	75.5429	0.206677	0.416191	0.181512	12.4218	14.0056	209.047
LOC_Os01g03340	M11	BBTI4 - Bowman-Birk type bran trypsin inhibitor precursor, expressed	n.a.	M	1.69407	8.11802	13.6208	40.9361	33.3294	103.219	37.5617	153.846	1.4007	8.57308	2.37374	60.1692	156.443	925.605
LOC_Os01g03360	M11	BBTI5 - Bowman-Birk type bran trypsin inhibitor precursor, expressed	OsBBPI	n.a.	0.572296	1.83354	8.45285	18.7884	10.254	110.559	10.285	26.076	0.741839	4.13857	1.24458	35.1344	6.42546	56.82
LOC_Os01g03380	M11	BBTI6 - Bowman-Birk type bran trypsin inhibitor precursor, putative, expressed	n.a.	n.a.	0.041948	0.0355603	0	0.107899	0.235014	8.54028	3.34762	13.6564	0	0.0264055	0.0515915	9.64004	1.63701	13.3181
LOC_Os01g03390	M11	BBTI7 - Bowman-Birk type bran trypsin inhibitor precursor, expressed	n.a.	-	1.75383	0.445883	0.120893	0.875138	2.04873	155.342	41.4736	131.725	0.016714	0.320148	0.33993	116.732	13.1267	94.8186
LOC_Os01g04630	M11	muconate cycloisomerase, putative, expressed	n.a.	M	14.538	22.7072	9.82976	15.06	23.8798	52.528	79.4414	63.5568	10.0301	15.9134	16.191	45.4213	150.56	252.162
LOC_Os01g11650	M11	GDSL-like lipase/acylhydrolase, putative, expressed	n.a.	BS&M	0.378581	0.0482467	0	0.0077055	0	10.5062	17.9749	19.5585	0.0082935	0.00919775	0	0.262125	3.10423	7.23233
LOC_Os01g14080	M11	lipase class 3 family protein, putative, expressed	n.a.	n.a.	0.756188	0.465526	0.0735522	0.193851	0.912798	1.58677	1.77192	3.1303	0.0463752	0.248926	0.858543	0.943106	1.42874	1.5893
LOC_Os01g26000	M11	expressed protein	n.a.	n.a.	0.351624	0.17796	0.16108	0.315379	0.493682	0.576348	1.72157	1.63705	0.143416	0.326467	0.203327	0.427522	0.89403	1.25005
LOC_Os01g29330	M11	expressed protein	n.a.	n.a.	0	0.025194	0	0.0181945	0	2.21325	12.322	33.4814	0.0337138	0.0506747	0.0597522	9.16799	56.2235	223.272
LOC_Os01g32080	M11	thiamine pyrophosphate enzyme, C-terminal TPP binding domain containing protein, expressed	n.a.	-	14.1829	8.81853	5.89475	8.67723	15.7911	106.006	89.488	92.0201	5.06147	7.47115	13.9892	69.8903	54.8185	29.8454
LOC_Os01g33684	M11	disease resistance RPP13-like protein 1, putative, expressed	n.a.	-	1.48702	0.458916	0.36568	0.338112	0.345395	0.992182	1.08373	1.22711	0.271857	0.478213	0.45407	0.747349	1.29108	1.59378
LOC_Os01g37050	M11	ribonuclease III domain protein, putative, expressed	n.a.	BS&V	0.546075	0	0.797115	2.38774	0.516208	255.433	297.234	383.417	0.0568987	0.036665	0.0597628	17.7248	42.3743	72.7335
LOC_Os01g38980	M11	calmodulin-binding protein, putative, expressed	n.a.	-	1.93215	1.10184	0.894739	0.901018	1.10437	23.7441	17.1016	46.4714	2.03386	2.14964	1.91604	11.5345	18.4476	20.2975
LOC_Os01g43480	M11	AAA-type ATPase family protein, putative, expressed	n.a.	BS	1.28833	1.34714	3.501	7.56991	2.97089	9.70228	8.11966	15.9368	1.25705	3.9772	1.00704	4.53759	4.37314	7.65898
LOC_Os01g45274	M11	carbonic anhydrase, chloroplast precursor, putative, expressed	OsCA1|OsbetaCA1	M	0.99258	1.77898	4.01729	6.10588	16.7383	1364.39	1377.88	374.62	2.65723	2.32269	3.78127	4530.16	5474.14	1350.22
LOC_Os01g46080	M11	GDSL-like lipase/acylhydrolase, putative, expressed	n.a.	-	1.72621	0.526504	0.93457	2.07853	2.3308	6.23237	13.4527	18.6791	0.358169	0.787166	0.196399	2.38665	11.1581	19.1524
LOC_Os01g46169	M11	GDSL-like lipase/acylhydrolase, putative, expressed	n.a.	-	1.93318	0.589854	0.824298	0.626582	1.55234	25.823	24.8549	49.1591	0.564515	1.20941	1.34056	2.39171	9.61419	38.923
LOC_Os01g50622	M11	DNA-binding protein DSP1, putative, expressed	OsBBD1	-	2.46942	2.1371	4.69522	2.75485	2.16181	7.1841	48.7045	8.69633	11.7989	9.34157	4.98504	5.89457	71.7713	3.29518
LOC_Os01g52030	M11	zinc finger A20 and AN1 domain-containing stress-associated protein, putative, expressed	n.a.	BS&V	1.80575	1.76268	0.26264	0.294877	1.043	16.1483	16.0836	19.0032	0	0.0216545	2.28742	5.98847	3.87287	16.4499
LOC_Os01g52110	M11	RING finger and CHY zinc finger domain-containing protein 1, putative, expressed	OsRZFP34	V	28.9687	24.1695	43.2116	37.0664	17.35	168.544	511.947	389.544	33.8054	36.1965	18.4428	115.753	148.664	131.976
LOC_Os01g53020	M11	heat shock protein DnaJ, putative, expressed	n.a.	BS&M	1.64171	0.766221	0.618899	0.514187	0.855781	6.78287	30.9202	16.6525	0.660244	0.642678	0.679264	9.93102	106.596	75.5828
LOC_Os01g53090	M11	pathogen-related protein, putative, expressed	n.a.	-	0.185012	0.0704817	0	0.0439115	0.0926145	46.3348	23.2772	74.0626	0.376376	0.559003	0.320933	136.784	161.944	844.462
LOC_Os01g53670	M11	ENTH domain containing protein, expressed	n.a.	-	0.595269	0.592981	0.317798	0.278335	0.0446085	2.96097	5.85147	12.7061	0.158361	0.108871	0.128679	1.24637	4.37009	11.4345
LOC_Os01g58380	M11	3-hydroxybutyryl-CoA dehydrogenase, putative, expressed	n.a.	-	12.6392	10.2816	19.7059	32.4624	11.0509	35.9183	66.9375	93.1125	10.2106	13.3787	5.50953	12.4991	52.2581	130.919
LOC_Os01g58640	M11	nucleotide pyrophosphatase/phosphodiesterase, putative, expressed	n.a.	-	0.00802633	0	0.0045815	0	0.0679808	0	0.234202	0.0508303	0	0.004244	0.0156578	0.038248	3.66844	2.22384
LOC_Os01g59530	M11	OsCML1 - Calmodulin-related calcium sensor protein, expressed	OsCaM61	BS&V	1.50699	0.529048	1.81545	3.06549	10.4947	147.539	154.577	86.2978	0.315829	0.100285	0.036609	112.463	144.259	103.54
LOC_Os01g60730	M11	RING-H2 finger protein, putative, expressed	n.a.	BS&M	0.228998	0.442047	0.512588	0.212265	0.43029	3.43582	7.26802	4.70111	0.533387	0.264353	0.0255745	0.741678	7.53243	4.21552
LOC_Os01g61990	M11	ankyrin repeat-containing protein, putative, expressed	n.a.	n.a.	2.40671	1.91971	2.81827	1.62551	1.73583	13.8769	7.9337	24.1988	2.77635	0.678577	1.31563	8.51175	8.01451	22.9927
LOC_Os01g63210	M11	SOUL heme-binding protein, putative, expressed	n.a.	V	0.389292	0.776847	0.265075	0.112326	0.115019	2.71057	5.31224	1.69619	0.0644415	0.14607	0.19767	2.78406	2.97346	1.47796
LOC_Os01g63230	M11	growth regulator related protein, putative, expressed	n.a.	-	0.686181	0.387814	0.341573	0.453319	0.140625	3.71549	3.27835	6.3647	0.577141	0.544913	0.189722	4.29093	1.42819	1.4387
LOC_Os01g64110	M11	glycosyl hydrolase, putative, expressed	n.a.	-	0.163989	0.601584	0.141151	0.535965	0.0166878	31.9808	18.7537	86.8898	0	0.00815025	0.021955	10.494	10.6151	73.2765
LOC_Os01g65690	M11	4,5-DOPA dioxygenase extradiol, putative, expressed	n.a.	n.a.	0.167799	0.074536	0.0676812	0.0671605	0.0723675	19.2404	0.357736	0	0.0561395	0.367653	0	4.32284	0	0.189385
LOC_Os01g67180	M11	ribonuclease T2 family domain containing protein, expressed	n.a.	-	23.0273	19.6512	24.6762	34.777	33.4516	54.1448	80.1537	89.3103	17.646	27.6056	21.4962	27.286	40.2775	46.7076
LOC_Os01g68670	M11	cysteine proteinase inhibitor precursor, putative, expressed	n.a.	n.a.	0.673713	1.15833	0	0	0.450413	1.6217	1.28914	0.597799	0.0610038	0.443259	1.42095	0.346564	1.63376	1.92524
LOC_Os01g68770	M11	selenium-binding protein, putative, expressed	OsSBP	BS&M	81.9131	78.8206	65.4226	153.749	47.6512	250.074	201.161	236.151	140.336	233.056	108.516	319.449	268.481	376.867
LOC_Os01g70790	M11	SRC2 protein, putative, expressed	n.a.	V	1.5383	0.389554	1.08949	0.972814	3.01252	37.2006	18.6652	46.1375	0.376108	0.24732	0.486156	5.94792	5.84566	25.5548
LOC_Os01g72610	M11	glycosyltransferase, putative, expressed	n.a.	-	0.0432697	0	0	0	0	6.64822	5.56202	7.74251	0	0.0227802	0	12.0343	16.7217	22.2522
LOC_Os01g73170	M11	peroxidase precursor, putative, expressed	n.a.	-	0.272651	0	0.026411	0.202887	0.142776	30.5063	60.5841	137.006	0	0.0191823	0.020339	3.14504	2.86872	30.2622
LOC_Os01g73200	M11	peroxidase precursor, putative, expressed	n.a.	-	0	0.052769	0.195075	0.132993	1.99185	48.1944	128.976	487.045	0.0435173	0.066351	0.450806	9.48597	62.3695	538.491
LOC_Os02g01220	M11	rhodanese-like domain containing protein, putative, expressed	OsHAC1;1	BS	8.92351	0.346739	0.833582	0.871377	1.31614	507.814	205.728	200.316	0.137371	0.287201	0.427299	30.8561	10.6327	6.75269
LOC_Os02g03020	M11	EF hand family protein, putative, expressed	n.a.	-	1.19575	0.68179	2.41619	3.23416	4.13902	4.77023	9.09892	13.2274	1.48266	1.1149	0.48873	8.03951	7.20373	22.0236
LOC_Os02g04160	M11	transcription elongation factor 1, putative, expressed	OsTEF1	-	5.66757	0.23647	2.23077	0.306198	0.245931	16.4549	74.4419	222.608	0.279286	0.373914	0.081649	4.53311	10.4454	146.888
LOC_Os02g08150	M11	CCT/B-box zinc finger protein, putative, expressed	n.a.	BS&M	0.254851	0.0916617	0.0437415	0.0217588	0.0117903	10.0216	29.1373	27.7817	0	0	0	2.75416	19.484	32.9426
LOC_Os02g10350	M11	MLO domain containing protein, putative, expressed	n.a.	BS&M	0.167959	0.34293	0.0194983	0.0347415	0.0393193	5.73982	19.5722	21.33	0.036599	0.0317335	0.053389	10.5559	46.611	40.6704
LOC_Os02g10710	M11	hsp20/alpha crystallin family protein, putative, expressed	n.a.	n.a.	0.736744	0.538252	0.602168	1.08851	0.887602	3.18918	7.49468	9.1267	0.900209	2.52149	1.22618	0.72207	2.54409	11.1021
LOC_Os02g13910	M11	retrotransposon protein, putative, Ty1-copia subclass, expressed	n.a.	n.a.	2.05709	1.26388	1.47308	1.41801	1.32079	1.91022	2.21687	1.47808	2.03389	1.88949	1.85055	1.01445	2.00242	2.52216
LOC_Os02g15100	M11	zinc finger, C3HC4 type domain containing protein, expressed	n.a.	n.a.	0.068767	0	0	0	0	1.63366	8.70659	2.79357	0	0	0	0.872062	6.94784	1.88705
LOC_Os02g15520	M11	transposon protein, putative, unclassified, expressed	n.a.	-	1.24737	0.735401	0.367155	0.381594	0.176854	7.11937	8.58375	7.83184	0.0307015	0.0057715	0.111686	6.79369	19.8973	35.0356
LOC_Os02g27060	M11	high mobility group, putative, expressed	n.a.	-	2.06069	2.01675	1.95782	1.95836	1.16962	7.38904	6.80922	5.11037	1.29196	0.916467	0.528281	4.16866	8.22645	5.76735
LOC_Os02g27480	M11	membrane attack complex component/perforin/complement C9, putative, expressed	n.a.	-	0.180263	0.057435	0.226256	0.454062	0.237153	4.69351	3.23184	11.1243	0.0477417	0.0247895	0.0133425	0.841154	2.19037	4.50079
LOC_Os02g29510	M11	DUF803 domain containing, putative, expressed	n.a.	-	4.63987	5.59174	0.955694	1.68332	1.62641	6.65517	4.5018	3.02417	0.655572	1.00257	0.989988	7.3059	11.4265	5.75451
LOC_Os02g31160	M11	transcription factor, putative, expressed	n.a.	n.a.	0.0233557	0	0.075464	0	0.0816588	2.58701	1.74623	1.92021	0.0421948	0	0	1.51072	1.19783	1.48791
LOC_Os02g32980	M11	Cupin domain containing protein, expressed	OsGLP2-1	V	1.593	2.31698	17.7811	25.9979	97.3755	144.736	212.665	398.919	2.16636	8.57996	15.0211	31.3357	39.5014	268.764
LOC_Os02g33020	M11	SOUL heme-binding protein, putative, expressed	n.a.	BS&M	0.973053	0.448511	0.866405	0.577873	0.421778	4.74074	10.0167	7.69616	0.764845	1.41723	0.666176	3.78877	13.8901	22.333
LOC_Os02g33240	M11	OsFBX51 - F-box domain containing protein, expressed	n.a.	n.a.	0	0	0	0.012159	0.292428	6.56797	2.00917	3.39769	0.089858	0.668855	2.08019	4.70406	4.74094	11.9235
LOC_Os02g35470	M11	calmodulin binding protein, putative, expressed	n.a.	-	34.249	24.1776	27.437	33.3527	18.8411	44.238	58.8054	44.5199	23.6742	30.6647	17.5276	29.2758	55.4468	46.1788
LOC_Os02g36940	M11	uncharacterized Cys-rich domain containing protein, putative, expressed	n.a.	-	0.489595	0.041311	0.799007	1.55914	0.687383	260.442	389.62	458.274	1.01135	2.50298	0.803382	127.027	326.176	281.247
LOC_Os02g42890	M11	cytochrome b561, putative, expressed	n.a.	-	9.17643	5.10003	3.75601	10.0859	12.1003	34.8531	38.0018	45.2913	6.44081	5.81546	5.64403	33.0767	62.272	48.5912
LOC_Os02g43500	M11	OR, putative, expressed	n.a.	M	27.7245	22.4584	23.2092	48.7796	36.3593	257.118	396.076	327.345	19.179	28.6142	23.2839	148.732	457.208	456.159
LOC_Os02g45450	M11	dehydration-responsive element-binding protein, putative, expressed	OsDREB1G	n.a.	0	0	0.181235	0.011289	0.0120038	40.5014	31.6192	6.32409	0	0.0332732	0	29.888	33.0441	13.736
LOC_Os02g47560	M11	DNA-binding protein, putative, expressed	n.a.	BS&M	2.38188	1.39704	0.843515	1.27736	1.42878	1.87538	4.5226	5.50138	0.414475	0.356618	0.329184	0.439188	9.17642	6.57541
LOC_Os02g48790	M11	AML1, putative, expressed	n.a.	-	10.2724	6.3551	6.87634	8.22277	5.34729	17.5308	25.4463	21.4194	9.46276	6.75892	4.43567	8.289	19.5032	17.6973
LOC_Os02g49470	M11	tic20 protein-related, putative, expressed	n.a.	-	16.7168	15.9222	13.7613	15.8907	26.1244	22.7568	48.3805	34.7584	23.1923	27.4073	40.7328	16.4608	68.178	63.5187
LOC_Os02g50130	M11	hydrolase, NUDIX family, domain containing protein, expressed	n.a.	-	0.745669	0.938686	8.89796	7.24994	6.65627	78.6173	54.5991	70.6918	4.49761	7.87143	4.45652	23.8363	40.1062	76.7974
LOC_Os02g52010	M11	phosphate-induced protein 1 conserved region domain containing protein, expressed	n.a.	M	1.32079	3.25181	3.37617	0.279817	1.60237	16.1253	4.94632	25.0883	1.11629	0.011575	0.297252	16.2773	14.4371	12.606
LOC_Os02g53400	M11	thioredoxin, putative, expressed	n.a.	-	0.955663	0.786885	1.51747	1.02527	0.438922	6.15981	18.8678	3.14741	2.47807	1.32693	1.01034	9.90962	51.1782	18.5345
LOC_Os02g55540	M11	F-box/LRR-repeat protein 14, putative, expressed	n.a.	-	0.541895	0.099351	1.11045	1.69166	0.821216	8.55495	10.5336	7.44234	0.496127	0.597038	0.126599	2.38762	4.95563	6.23184
LOC_Os02g57390	M11	pumilio-family RNA binding protein, putative, expressed	n.a.	-	5.13565	4.32357	5.00663	6.51917	6.37638	17.5918	16.9234	15.4164	4.40957	4.55373	5.90275	8.48209	10.1393	10.3784
LOC_Os03g01300	M11	LTPL114 - Protease inhibitor/seed storage/LTP family protein precursor, expressed	Ltp1	n.a.	0.10768	0.138045	0	0.0480983	1.88468	38.8224	1.57207	62.4046	0	0.0719785	15.5244	221.294	6.44277	66.2807
LOC_Os03g03700	M11	MLO domain containing protein, putative, expressed	n.a.	n.a.	0.331748	0.0802813	0.070719	0.0370188	0.100016	1.099	2.1236	2.61283	0.0431605	0.030244	0.0135888	0.585228	0.962951	1.84698
LOC_Os03g03730	M11	regulatory protein, putative, expressed	n.a.	n.a.	1.26906	1.11499	0.626475	1.00839	0.393042	1.86415	3.6829	6.16083	0.909662	1.23227	1.48354	2.50159	17.7434	26.3606
LOC_Os03g04130	M11	AMP-binding domain containing protein, expressed	n.a.	-	0.970787	1.07739	2.05689	3.2521	1.39346	4.96225	7.69947	3.60436	1.46638	3.00291	1.01825	1.73957	4.61493	6.56024
LOC_Os03g05870	M11	Fe-S metabolism associated domain containing protein, expressed	n.a.	-	0.161769	0.259528	0.411636	0.638254	0.752627	1.7823	2.73366	2.60617	0.730844	0.927798	0.786603	2.13816	1.51091	1.31281
LOC_Os03g05920	M11	expressed protein	n.a.	-	2.20848	1.51409	0.307321	0.817752	0.870217	4.34243	5.77949	3.14761	0.030262	0.313547	0.379778	4.24298	4.90492	4.47003
LOC_Os03g09020	M11	dehydrogenase, putative, expressed	n.a.	V	0.21635	0.235826	12.9904	19.7009	42.2739	6.20257	9.37935	23.6732	1.01788	3.26472	4.58399	6.94586	48.0364	239.022
LOC_Os03g09900	M11	membrane protein, putative, expressed	n.a.	BS&V	0.299795	0.036102	0.130372	0.44008	7.79269	30.6207	24.6619	54.3978	0	0.0455915	0.00895875	3.56871	5.6308	59.3667
LOC_Os03g11180	M11	cysteine proteinase inhibitor 6 precursor, putative, expressed	n.a.	n.a.	0.070332	0.180986	0.0532865	0.0460715	0.172037	0	0.892387	0.566749	0.138692	0.0686477	0	0.549652	3.16738	3.25475
LOC_Os03g11360	M11	leucine rich repeat containing protein, expressed	n.a.	-	4.84516	3.85237	5.63051	8.11493	11.0776	8.40297	9.88763	14.7755	3.18544	6.05546	6.79615	4.52284	10.0484	14.5443
LOC_Os03g12510	M11	non-symbiotic hemoglobin 2, putative, expressed	n.a.	BS	0.463988	0.380054	0.766173	64.9577	74.8619	41.0559	59.5042	186.364	0.133209	27.6377	30.507	5.10039	30.3661	363.359
LOC_Os03g16350	M11	DNA binding protein, putative, expressed	n.a.	-	1.21746	1.45388	0.237331	0.335037	0.119651	14.0782	3.87966	35.2388	0.296603	0.453386	0.0833958	5.53248	4.83973	40.4172
LOC_Os03g16950	M11	cysteine-rich repeat secretory protein 55 precursor, putative, expressed	OsDUF26|OsCRRSP55	n.a.	0.174168	0	0.0179115	0.0301133	0.0331125	5.68648	88.0447	185.839	0.0647962	0.0231797	0	1.82066	41.1068	228.127
LOC_Os03g20870	M11	zinc finger, C3HC4 type domain containing protein, expressed	n.a.	-	0.0436257	0	0	0	0.0121753	6.31895	5.36178	5.76313	0	0	0.0400935	2.84173	3.41247	3.58283
LOC_Os03g24520	M11	Mo25, putative, expressed	n.a.	-	3.63255	0.985658	3.26466	2.71444	4.29245	18.8038	21.6307	30.3147	0.327137	0.659469	0.149832	5.09027	11.5118	22.7266
LOC_Os03g32270	M11	hydrolase, alpha/beta fold family domain containing protein, expressed	D14L	BS&V	64.8716	31.037	55.4035	71.4166	76.021	213.71	305.828	298.341	26.0321	25.5433	20.2721	44.9641	183.591	227.064
LOC_Os03g32490	M11	DUF1230 domain containing protein, expressed	n.a.	BS&M	0.314347	0.055203	1.30582	21.5741	7.53806	68.1279	176.35	80.5732	0.136457	9.56218	4.59639	67.6079	361.571	339.078
LOC_Os03g32580	M11	BRASSINOSTEROID INSENSITIVE 1-associated receptor kinase 1 precursor, putative, expressed	OsI-BAK1	BS&V	63.7235	55.2704	32.0708	37.503	69.8047	387.512	506.382	1186.95	15.3892	12.0389	13.9181	62.2743	115.536	444.131
LOC_Os03g38590	M11	secretory carrier-associated membrane protein 4, putative, expressed	n.a.	-	0.047902	0.0477043	0.183265	0.36328	0.566656	7.84716	16.9648	45.1505	0.0459515	0.00623425	0	0.986508	11.8898	28.4523
LOC_Os03g46550	M11	RGH1A, putative, expressed	n.a.	-	0.586109	0.0691863	2.0579	3.47548	2.85819	8.69885	8.19185	6.61096	0.908248	1.14724	1.78789	2.7342	3.9921	3.54119
LOC_Os03g49630	M11	expressed protein	n.a.	BS&M	0.930437	1.05362	0.661171	1.14529	0.39357	35.8929	30.4359	23.9895	0.541758	0.375076	0.115599	85.3691	53.1556	37.4699
LOC_Os03g53200	M11	OsCML4 - Calmodulin-related calcium sensor protein, expressed	n.a.	V	3.1559	1.99166	5.67255	6.69778	9.87875	41.7092	47.6045	93.937	1.32923	1.40651	1.18115	5.71246	21.1958	56.8299
LOC_Os03g55870	M11	membrane associated DUF588 domain containing protein, putative, expressed	n.a.	BS&V	1.7511	1.72954	1.84155	4.67842	10.7062	34.9113	39.2652	32.8095	0.381461	0.476409	0.417336	6.6567	5.7811	5.81709
LOC_Os03g56420	M11	expressed protein	n.a.	M	9.93273	7.14953	10.8486	15.1731	9.85152	32.1628	26.9323	22.9538	10.3685	12.6112	8.12036	34.3413	48.4916	32.9772
LOC_Os03g57110	M11	expressed protein	n.a.	-	1.32665	0.852162	1.74541	3.28452	3.09459	20.0672	26.2609	22.2517	0.740762	0.573663	0.474948	5.76098	14.3988	15.4302
LOC_Os03g58790	M11	ATPase, putative, expressed	OsAAA-ATPase1	n.a.	0.0602427	0.139795	1.79058	0.786222	1.80327	5.06648	3.3283	8.91227	0.339673	0.575024	2.75512	1.16582	2.33003	9.39701
LOC_Os03g59360	M11	remorin, putative, expressed	n.a.	-	2.63946	0.563304	12.7238	28.1961	90.9709	468.246	206.106	116.047	0.48525	2.30554	19.0331	214.801	153.494	70.5172
LOC_Os03g60210	M11	DUF567 domain containing protein, putative, expressed	n.a.	n.a.	0	0	0.0228758	0	0	2.29178	0.557551	0.741702	0	0.508835	0.256981	3.31029	0.341546	3.03639
LOC_Os03g62790	M11	pirin, putative, expressed	n.a.	BS	4.31124	4.30925	4.22672	3.8451	1.24603	19.9111	19.8817	32.4966	1.21343	0.766205	0.338757	5.76728	14.669	27.9833
LOC_Os03g63150	M11	powdery mildew resistance protein PM3b, putative, expressed	Bph14	-	0.616486	0.759918	2.23253	2.89737	1.4105	5.71386	4.46184	4.18327	0.585187	0.298473	0.338348	2.77261	4.01476	5.69084
LOC_Os03g63200	M11	powdery mildew resistance protein PM3b, putative, expressed	n.a.	n.a.	0.533533	0.274991	0.311504	0.546326	0.187656	2.25522	4.28808	7.93499	0.323066	0.232347	0.049521	1.38872	4.55768	14.5847
LOC_Os04g22380	M11	short chain dehydrogenase/reductase protein, putative, expressed	n.a.	n.a.	0.705579	0	0	0	0	2.18003	4.95434	7.49149	0.018062	0	0	1.54783	6.44419	9.20339
LOC_Os04g22660	M11	tropinone reductase, putative, expressed	n.a.	-	0.29208	0	0.0384572	0.676793	1.05042	28.9976	53.65	46.9831	1.82966	3.11232	4.70259	17.5718	54.3608	68.5474
LOC_Os04g25060	M11	cysteine-rich receptor-like protein kinase, putative, expressed	n.a.	-	0.539599	0.0670007	4.17068	8.90052	3.50276	88.7286	126.783	284.875	0.0869323	0.0184205	0.047651	8.06252	16.0732	249.589
LOC_Os04g25650	M11	cysteine-rich receptor-like protein kinase, putative, expressed	n.a.	n.a.	0.144685	0	1.21722	2.76159	0.786553	29.6814	62.7636	94.0112	0	0	0.01033	3.7102	9.10527	109.08
LOC_Os04g29550	M11	RIPER2 - Ripening-related family protein precursor, expressed	n.a.	n.a.	0.0391973	0	0	0	0.056685	2.15865	9.4097	2.50918	0	0	0.050528	1.65749	2.2884	15.606
LOC_Os04g31120	M11	OsFBK14 - F-box domain and kelch repeat containing protein, expressed	n.a.	BS&M	2.67227	1.91941	1.44961	3.59232	2.37516	92.5801	117.428	104.085	1.24202	1.81891	0.99455	19.9598	16.3473	18.313
LOC_Os04g32110	M11	ACT domain containing protein, expressed	n.a.	BS&V	0.384768	0.090614	1.56985	2.58377	4.72685	33.5092	60.7718	51.3557	0.242367	0.804415	3.73512	28.6501	70.8364	91.0981
LOC_Os04g32590	M11	transcription factor, putative, expressed	n.a.	n.a.	1.05497	0.399354	1.88952	1.99876	2.92104	21.3977	7.1498	7.73121	0.474248	1.05108	1.76159	11.3753	3.80029	2.61936
LOC_Os04g32850	M11	basic proline-rich protein, putative, expressed	Pi21	BS&M	0.758722	0.019724	0.042447	0.0942588	0.159556	368.545	93.2622	4.20166	0.112348	0.069525	0.0905933	278.179	86.0358	10.7383
LOC_Os04g33210	M11	ERD1 protein, chloroplast precursor, putative, expressed	n.a.	-	1.13838	0.383005	0.762189	1.33358	1.78806	3.58729	2.68184	2.98246	1.23655	1.82601	1.17725	2.58182	3.55133	3.5456
LOC_Os04g34610	M11	expressed protein	n.a.	-	5.13316	3.04829	1.02158	1.29136	0.911483	5.4081	16.656	13.0006	0.934854	0.427499	0.624744	5.93639	49.1148	55.8284
LOC_Os04g35560	M11	glutathione S-transferase, putative, expressed	OsTCHQD1	-	4.90091	2.20576	4.47376	4.91798	9.10584	34.2311	19.477	22.2582	2.50274	2.39178	3.02913	17.314	13.8577	17.0654
LOC_Os04g38390	M11	wound/stress protein, putative, expressed	n.a.	-	1.32376	1.01191	3.33829	4.12919	12.0706	51.2802	43.4037	60.2028	0.788798	1.59143	1.22688	15.9164	40.8897	41.8231
LOC_Os04g39010	M11	heavy metal associated domain containing protein, expressed	n.a.	n.a.	0	0	0	0.0292083	0	16.0567	4.80643	34.2146	0	0	0.0291453	21.593	14.6262	66.2177
LOC_Os04g39350	M11	heavy metal associated domain containing protein, expressed	n.a.	-	0.0946703	0.213488	0.446124	0.382104	1.59185	248.177	138.091	209.262	0.181053	0.059863	0.832402	43.6894	16.671	84.9751
LOC_Os04g40100	M11	BTBN11 - Bric-a-Brac, Tramtrack, Broad Complex BTB domain with non-phototropic hypocotyl 3 NPH3 domain, expressed	n.a.	BS&M	0.239073	0.017791	0.172025	0.112561	0.128924	1.01303	1.59892	1.05255	0.047372	0.094523	0.0107642	0.275721	1.50532	1.2346
LOC_Os04g45090	M11	cytochrome b561, putative, expressed	n.a.	-	0.59953	0.19439	0.658598	0.863131	2.75411	2.75006	6.90607	11.205	1.30656	1.24615	3.06868	3.3235	6.77608	13.91
LOC_Os04g48350	M11	dehydration-responsive element-binding protein, putative, expressed	OsDREB1E|OsDREB1-1|CR350	-	0	0	0.189003	0	0	14.2039	12.6221	5.26637	0	0.117804	0	6.11693	6.26483	10.1486
LOC_Os04g48800	M11	GDSL-like lipase/acylhydrolase, putative, expressed	n.a.	-	34.7413	22.4719	16.5644	22.9357	17.9119	54.0906	53.3615	39.9059	25.9992	47.4362	34.2568	38.1235	32.7541	27.0057
LOC_Os04g51580	M11	leucine rich repeat containing protein, expressed	n.a.	BS&M	0.732244	0.127313	0.0758043	0.806245	0.403499	17.4585	11.6934	9.78141	0.111887	1.33197	0.407952	3.1506	3.63761	5.74786
LOC_Os04g53850	M11	leucoanthocyanidin reductase, putative, expressed	n.a.	n.a.	0.0689323	0	0.0325575	0	0	4.27399	15.6879	34.3588	0.0105348	0.008904	0.217938	1.25208	6.50568	16.8945
LOC_Os04g53860	M11	reductase, putative, expressed	n.a.	-	0	0	0	0	0	0.571667	0.747787	1.08542	0	0	0	0.598581	4.34237	7.2099
LOC_Os04g57310	M11	thiol-disulphide oxidoreductase DCC, putative, expressed	n.a.	M	1.51971	2.07012	2.1712	4.65538	10.8397	3.71937	6.78684	6.52088	1.60905	2.0496	3.73201	4.11096	16.8853	20.8042
LOC_Os04g58710	M11	AMP-binding domain containing protein, expressed	OsAAE3	BS&M	0.903087	1.06974	0.673166	0.651695	0.596783	66.8988	81.7166	74.8137	0.11638	1.60706	0.288461	51.8642	109.233	106.733
LOC_Os04g58810	M11	CAF1 family ribonuclease containing protein, putative, expressed	OsCAF1B	-	0.269786	0.590144	1.68782	0.690212	1.84625	52.9661	54.177	145.575	0.192326	0.086752	0.663106	10.7843	16.8732	92.9257
LOC_Os05g03140	M11	tetraspanin family protein, putative, expressed	n.a.	V	15.357	9.93318	7.91406	10.9651	23.1344	67.9011	53.71	46.8565	3.36854	6.93914	9.02308	24.3098	22.0362	26.8342
LOC_Os05g05210	M11	WD domain, G-beta repeat domain containing protein, expressed	n.a.	-	11.3522	6.92609	6.64987	8.34957	5.19038	31.5942	32.0971	22.7738	6.90322	5.29265	4.58692	17.4522	30.24	24.5233
LOC_Os05g09724	M11	HAD superfamily phosphatase, putative, expressed	n.a.	n.a.	0	0.0206267	0.205616	0.545002	0.0998312	12.6934	0.282156	0	0	0	0.0651855	3.37278	0.171143	0.123954
LOC_Os05g10310	M11	acid phosphatase, putative, expressed	n.a.	n.a.	0	0.0102943	0	0.0281067	0.0307518	39.6952	31.4738	54.1289	0.138191	0.0344452	0.0552848	94.7328	91.9204	170.113
LOC_Os05g10740	M11	pollen-specific protein SF21, putative, expressed	n.a.	n.a.	0.707642	0.621537	0.324643	0.631351	1.33617	21.585	6.24379	71.0006	0.578683	2.46835	4.51244	26.4949	5.23995	4.31531
LOC_Os05g12630	M11	expressed protein	n.a.	BS&M	1.30395	0.243352	0	0	0	3.12348	3.15234	4.7703	0.023741	0	0.0147025	5.74264	6.5836	2.99193
LOC_Os05g13580	M11	OsCML18 - Calmodulin-related calcium sensor protein, expressed	n.a.	-	6.34889	2.11372	4.56242	2.73052	5.4614	22.6836	13.7218	32.1061	1.43103	1.62106	3.88495	15.2698	6.50679	17.2573
LOC_Os05g15770	M11	glycosyl hydrolase, putative, expressed	OsHI-XIP	n.a.	22.0076	2.31591	0.262359	1.90565	0.900186	841.945	96.177	83.1706	0.532476	0.154448	0.281432	325.858	156.588	130.782
LOC_Os05g24650	M11	DUF567 domain containing protein, putative, expressed	n.a.	BS	0.285796	0.110286	0.567129	0.66646	2.14299	28.9002	22.9558	30.8104	0.0242993	0.105157	0.035819	1.72056	11.9878	11.4364
LOC_Os05g27790	M11	membrane associated DUF588 domain containing protein, putative, expressed	n.a.	BS&M	1.32177	0.533743	0.616372	1.73896	15.333	3.35053	4.31487	7.31979	0.548459	1.34355	4.37659	3.05336	7.79038	12.9011
LOC_Os05g28500	M11	ubiquitin family protein, putative, expressed	n.a.	M	5.41128	3.53227	2.23331	2.98042	4.31978	11.592	15.0254	8.80583	4.34291	4.70861	8.36685	10.7327	16.9222	9.85547
LOC_Os05g31620	M11	OsCML15 - Calmodulin-related calcium sensor protein, expressed	n.a.	-	0.47258	0.0839743	2.36751	1.11671	2.18335	23.3192	5.24367	21.739	0.502162	0.571818	0.62045	11.7253	1.14585	18.6756
LOC_Os05g33880	M11	cysteine proteinase inhibitor precursor protein, putative, expressed	n.a.	-	81.8658	47.1331	236.355	423.212	502.724	642.993	588.526	670.846	86.2053	215.57	149.687	261.752	366.551	665.978
LOC_Os05g36360	M11	U-box domain containing protein, expressed	OsPUB44	V	14.0547	9.49356	1.18467	1.46074	1.81198	31.4715	53.9663	103.955	0.553339	1.99469	0.469898	10.6863	39.7263	147.237
LOC_Os05g40020	M11	RING-H2 finger protein, putative, expressed	n.a.	n.a.	0.061858	0	1.84077	3.13647	10.4331	30.9958	81.589	35.951	0.414082	0.667436	0.761958	13.4944	52.1657	37.3485
LOC_Os05g41460	M11	cysteine proteinase inhibitor precursor protein, putative, expressed	n.a.	V	1.27132	0.224538	5.58488	8.83705	9.54322	104.703	67.6518	86.9245	0.591912	0.451188	0.474948	4.54764	8.2964	38.4522
LOC_Os05g41520	M11	zinc finger, C3HC4 type domain containing protein, expressed	n.a.	-	0.05207	0.0319237	0.197748	0.0914105	0.204994	3.17952	3.05552	0.740894	0.174183	0.074021	0.216581	2.6215	0.835032	0.584453
LOC_Os05g43040	M11	tetratricopeptide repeat domain containing protein, expressed	n.a.	-	21.6963	10.4724	3.09989	2.75932	6.76235	21.8228	25.8455	13.3079	2.31921	2.27162	2.91981	8.95362	23.8992	17.8388
LOC_Os05g45350	M11	dnaJ domain containing protein, expressed	n.a.	BS&M	3.73234	1.5162	2.096	4.04334	3.83553	15.4504	19.2264	18.4517	0.944289	1.11552	0.482181	3.94804	21.3516	53.281
LOC_Os05g45810	M11	calcineurin B, putative, expressed	n.a.	-	0.681958	0.538981	0.122517	0.891118	0.326615	0.367522	1.26035	1.11265	0.575359	0.666379	0.38109	0.615492	3.64687	1.71226
LOC_Os05g46720	M11	phosphatidylinositol transfer, putative, expressed	n.a.	-	3.30044	1.88582	0.798564	1.31821	2.21888	63.6845	51.7221	41.7317	0.819506	1.5547	2.35383	41.9934	27.9456	40.5953
LOC_Os05g47670	M11	zinc finger, C3HC4 type domain containing protein, expressed	n.a.	-	1.74734	0.425872	0.87313	1.18728	10.1064	24.9892	28.4149	71.6597	2.24385	2.80458	3.06193	19.3862	36.7958	81.6608
LOC_Os05g48800	M11	drought induced 19 protein, putative, expressed	n.a.	M	53.5746	41.5264	68.586	99.8267	64.5505	191.488	145.662	151.058	85.8744	88.6698	67.0422	152.998	148.831	115.508
LOC_Os05g50710	M11	late embryogenesis abundant protein, putative, expressed	OsLEA5	V	1.26182	0.19507	8.44949	14.9917	15.9802	142.535	172.617	202.162	0.373504	0.0334308	0.265454	51.4874	42.6303	142.905
LOC_Os05g51240	M11	hydrolase, alpha/beta fold family domain containing protein, expressed	n.a.	-	0	0	0	0	0	4.93901	5.40117	4.53927	0.019222	0.163191	0	23.0732	21.3008	6.89645
LOC_Os05g51590	M11	N-rich protein, putative, expressed	n.a.	V	1.83548	0.195769	1.66323	2.57103	6.30948	37.5789	39.0179	54.7233	0.203111	0.0947262	0.590457	4.25185	17.7869	51.0112
LOC_Os06g02490	M11	acyl CoA binding protein, putative, expressed	OsACBP2	BS&M	4.36613	0.204556	0.156922	1.4284	1.01957	22.7894	52.7361	103.605	0.0427983	0.186992	0	1.75134	183.376	171.1
LOC_Os06g06040	M11	expressed protein	OsHOL2	-	8.66101	7.13363	7.3011	9.42741	10.3867	23.9806	20.9078	20.3596	4.96612	10.0122	7.8609	11.0774	12.9966	16.3958
LOC_Os06g06290	M11	GDSL-like lipase/acylhydrolase, putative, expressed	n.a.	V	3.89207	6.54508	1.51267	2.25611	12.7419	40.5541	64.4869	44.9991	2.38761	2.98604	1.6619	6.33295	130.258	95.7838
LOC_Os06g09890	M11	smr domain containing protein, expressed	n.a.	M	52.282	41.544	35.4788	38.7594	52.6692	114.734	125.393	98.5387	37.9108	44.1129	54.6436	86.3824	123.811	116.43
LOC_Os06g11660	M11	phosphate-induced protein 1 conserved region domain containing protein, expressed	n.a.	n.a.	1.60528	0.729569	0.046639	0.126095	0.825111	26.8257	0.0251525	1.25353	0.762868	0.314507	0.242822	37.88	0.369474	0.172595
LOC_Os06g12640	M11	transposon protein, putative, unclassified, expressed	n.a.	-	0.637985	0.304957	0.021074	0.0842595	0.0294255	1.02999	1.54799	0.586238	0.380228	0.210639	0.146367	0.398245	1.30492	0.564765
LOC_Os06g20150	M11	peroxidase precursor, putative, expressed	n.a.	n.a.	0.0186957	0.053656	0	0	0	2.94317	13.9765	8.37989	0	0	0	0.863892	3.77886	17.3784
LOC_Os06g21550	M11	thioredoxin domain-containing protein 17, putative, expressed	n.a.	-	2.42214	1.87761	11.207	4.89319	4.73667	21.1355	20.2473	20.4696	13.7457	10.2578	7.45995	14.7261	15.2184	22.4579
LOC_Os06g22080	M11	diacylglycerol O-acyltransferase, putative, expressed	n.a.	-	7.08242	5.3384	8.28089	11.2459	5.66235	31.4619	20.9768	22.0887	6.65887	10.0837	7.24914	12.4842	13.1956	20.0199
LOC_Os06g25010	M11	glycosyl hydrolase, putative, expressed	n.a.	n.a.	0.141776	0.209251	0.123413	0.102824	0.300736	15.49	6.82794	21.0267	0.088972	0.079874	0.194408	10.6144	6.74246	25.4004
LOC_Os06g28050	M11	expressed protein	n.a.	n.a.	0.0314027	0.0580193	0.115219	0.0204865	0.0130393	0.432704	25.0051	17.4773	0.040873	0.0294167	0.076458	1.43356	106.211	84.994
LOC_Os06g34450	M11	zinc finger, C3HC4 type domain containing protein, expressed	n.a.	-	3.55662	2.30933	2.8394	4.80341	10.413	42.2625	48.6445	73.4725	2.35423	4.4995	5.17123	7.00278	28.9313	44.9995
LOC_Os06g43800	M11	methyltransferase domain containing protein, putative, expressed	n.a.	M	2.42635	1.45624	1.29218	1.70064	1.45611	20.076	36.9338	24.586	1.35942	3.61914	3.06837	23.4624	85.9741	54.3655
LOC_Os06g44450	M11	CCT/B-box zinc finger protein, putative, expressed	n.a.	BS&M	1.46424	1.75	1.861	1.62485	4.95403	52.1151	71.4332	61.2146	0.300477	0.764204	1.34844	20.2458	39.6493	36.8445
LOC_Os06g44500	M11	OsFBK17 - F-box domain and kelch repeat containing protein, expressed	n.a.	-	0.713881	0.188747	2.84941	2.85623	2.38346	20.6061	20.7536	24.9719	3.26766	3.1806	3.32836	5.90077	11.9362	19.1452
LOC_Os06g45100	M11	FAD binding domain of DNA photolyase domain containing protein, expressed	n.a.	-	0.513125	0.323812	0.42111	0.386423	0.479059	2.38848	1.53849	1.23374	0.675007	0.456641	0.204924	1.38065	1.74824	0.735742
LOC_Os06g46920	M11	dihydroflavonol-4-reductase, putative, expressed	n.a.	BS&M	0.668848	0.136452	0.192186	0.770184	0.366928	1.3737	3.364	5.43921	0.303879	1.44715	0.607006	3.14463	7.64757	22.6227
LOC_Os06g46950	M11	EF hand family protein, putative, expressed	CCD1	-	1.22829	0.491704	35.5077	15.2437	16.0843	139.004	58.6514	229.083	4.45252	0.717298	0.56843	66.4467	38.6068	224.357
LOC_Os06g47800	M11	disease resistance protein RGA3, putative, expressed	n.a.	BS	0	0.00632367	0.32179	1.06931	1.33363	19.1054	13.7329	8.9123	0.255675	0.781099	1.66661	11.2116	5.28898	4.74642
LOC_Os06g48960	M11	AIG2-like family domain containing protein, expressed	n.a.	V	5.68774	3.69075	3.26157	2.35872	1.74206	19.8217	62.1055	60.0896	8.91445	6.86665	5.58219	5.67206	30.4229	37.7725
LOC_Os06g49790	M11	acyltransferase, putative, expressed	n.a.	-	8.22553	7.40707	17.0658	19.9766	21.536	31.4976	26.8995	35.5512	5.67355	7.61149	10.9086	16.2682	28.0166	24.8093
LOC_Os06g51480	M11	expressed protein	n.a.	-	20.6315	18.3565	8.99905	18.5091	24.4538	39.6638	44.3021	34.786	7.37609	12.8672	20.1418	22.8423	33.6767	25.9613
LOC_Os07g04990	M11	oxidoreductase, aldo/keto reductase family protein, putative, expressed	n.a.	BS&M	2.18528	2.3436	0.577569	0.644219	0.178307	23.1481	96.956	41.7172	1.95666	1.30208	0.887212	57.5253	250.069	185.726
LOC_Os07g06850	M11	gibberellin receptor GID1L2, putative, expressed	n.a.	n.a.	0.074236	0.621685	0.230708	0.380135	0.377907	6.49787	28.7717	45.6177	2.57534	6.43002	3.67244	5.65776	22.7609	61.0458
LOC_Os07g13100	M11	DNA binding protein, putative, expressed	n.a.	n.a.	0	0	0	0.129608	0.213089	0.406094	2.44188	1.56898	0	0.138145	0.188203	0.851725	4.4075	4.73436
LOC_Os07g14070	M11	SCP-like extracellular protein, expressed	n.a.	n.a.	2.71242	1.54417	4.09975	9.55063	6.10588	24.5332	30.1168	25.145	4.68796	14.643	6.47266	20.4066	29.0393	26.3334
LOC_Os07g14610	M11	IAA-amino acid hydrolase ILR1-like 6 precursor, putative, expressed	n.a.	-	0.239642	0.521835	0.0258275	0.0556485	0.357378	3.12278	3.61318	14.9859	0.40634	0.703008	1.67429	4.43399	15.9921	20.2696
LOC_Os07g19444	M11	regulatory protein, putative, expressed	n.a.	-	0.943427	0.905206	0.547215	1.03997	3.1614	4.03508	7.23083	12.9034	0.601185	1.18361	4.8931	2.99913	7.41428	21.4599
LOC_Os07g23120	M11	expressed protein	n.a.	M	0.044105	0	0.632507	0.472577	0.885961	3.16463	3.26388	4.91534	0.0708435	0.0876968	1.4268	3.24763	10.5141	13.6254
LOC_Os07g30020	M11	anthranilate phosphoribosyltransferase, putative, expressed	n.a.	-	0.505936	0.468769	1.58327	1.98865	5.23867	31.5037	23.9211	34.2223	0.891996	2.27653	4.14952	15.5034	18.3313	20.0901
LOC_Os07g38830	M11	hydrolase, alpha/beta fold family domain containing protein, expressed	n.a.	BS&M	2.73335	2.83687	0.712789	0.969768	0.302275	2.47586	5.54546	3.76902	1.26784	1.26979	1.33754	5.11005	17.2216	18.6462
LOC_Os07g40974	M11	NAD dependent epimerase/dehydratase family protein, putative, expressed	n.a.	-	0.0870247	0	0	0.0263132	0	8.1391	12.8617	12.5513	0	0.0363762	0.334987	8.72348	28.8051	24.2588
LOC_Os07g41810	M11	stress responsive A/B Barrel domain containing protein, expressed	n.a.	-	10.0333	7.76048	8.51461	7.86034	7.22704	13.0246	17.4421	15.3596	10.7983	9.38644	7.53731	7.15432	13.3245	14.7937
LOC_Os07g42610	M11	RING finger protein, putative, expressed	n.a.	n.a.	0	0	0	0	0.0214795	1.52612	1.25817	1.10287	0	0	0	0.961141	0.460246	0.427654
LOC_Os07g44860	M11	gibberellin receptor GID1L2, putative, expressed	n.a.	-	0.185752	0.198291	0.115311	0.132036	0.289801	1.02638	1.86693	2.0902	0.172275	0.612762	1.7359	2.70121	5.20716	8.62392
LOC_Os07g46852	M11	sex determination protein tasselseed-2, putative, expressed	n.a.	n.a.	0.771099	0.0663773	2.27141	11.099	14.0855	554.951	134.065	137.569	0.202772	4.08085	4.41076	435.456	70.0774	191.283
LOC_Os07g46980	M11	sex determination protein tasselseed-2, putative, expressed	n.a.	n.a.	0.0287763	0.0276443	0	0.179349	0.0670618	38.829	25.9014	18.1956	0	0.0312882	0.124436	62.1079	33.0197	42.0365
LOC_Os07g47990	M11	peroxidase precursor, putative, expressed	n.a.	M	0.518075	0.303	0.0306345	0	0	0.888906	1.12886	1.95735	0.383394	0.160768	0.419887	5.48865	14.6724	50.1608
LOC_Os07g48040	M11	peroxidase precursor, putative, expressed	POX5.1|prx113	-	0	0.0159237	0	0	0.0142857	0.0498207	4.79147	3.13099	0.011071	0.022487	0	1.21424	40.8743	22.4719
LOC_Os07g48340	M11	OsCML24 - Calmodulin-related calcium sensor protein, expressed	n.a.	BS&M	3.90509	5.4503	0.467538	0.946168	3.31846	71.7349	34.2169	40.5467	0.330005	0.489766	1.01857	44.7274	54.6651	50.0179
LOC_Os08g01140	M11	cytochrome b561, putative, expressed	n.a.	BS&M	0.24067	0	0.0597893	0.1058	0.589829	16.2181	14.2077	5.91904	0.012284	0.0231652	0.0945	8.63858	28.5739	25.5409
LOC_Os08g01220	M11	harpin-induced protein 1 domain containing protein, expressed	n.a.	-	1.04298	0.107704	0.0536545	0.998819	18.461	60.4181	16.6537	19.5267	0.033654	0.509391	12.5032	22.7828	18.1138	2.53572
LOC_Os08g07330	M11	RGH1A, putative, expressed	n.a.	-	0.0395423	0.0108077	0.129739	0.424782	0.241318	3.48861	7.04378	6.56091	0.0704415	0.156175	0.0451945	2.24884	5.94153	6.74309
LOC_Os08g07774	M11	disease resistance protein RPM1, putative, expressed	n.a.	-	2.99408	2.47715	2.78379	2.14108	1.90916	6.76359	8.43207	5.84427	1.56401	2.69689	1.22808	7.19969	10.9522	8.86779
LOC_Os08g08500	M11	reductase, putative, expressed	n.a.	n.a.	0	0	0.241741	0.586912	0.0312245	9.46884	13.1275	3.72627	0.0932702	0.511746	0.281463	25.5318	35.2113	19.1894
LOC_Os08g10244	M11	retrotransposon protein, putative, unclassified, expressed	n.a.	n.a.	0	0	0.105529	0.19354	0.176631	1.46563	2.79531	2.40663	0.01497	0.0857447	0.0589343	0.255619	1.32737	2.95696
LOC_Os08g10250	M11	SHR5-receptor-like kinase, putative, expressed	n.a.	BS	0.0181287	0.0516827	0.206933	0.388448	0.387338	7.58289	14.3326	15.1192	0.0113323	0.429035	0.0188305	0.408317	2.12817	9.9212
LOC_Os08g12850	M11	pentatricopeptide, putative, expressed	n.a.	-	14.304	11.2099	12.2967	15.1441	16.7342	34.1531	37.6321	46.1978	6.85921	11.0257	10.2025	13.2732	25.4521	43.5095
LOC_Os08g26870	M11	wound responsive protein, putative, expressed	n.a.	BS&M	22.0451	12.731	28.5219	79.5711	37.3866	364.705	579.592	298.362	33.2681	85.5048	52.0803	293.422	744.497	445.746
LOC_Os08g32160	M11	oxidoreductase, 2OG-FeII oxygenase domain containing protein, putative, expressed	n.a.	n.a.	0.0359713	0	0.0571748	0	1.70013	9.71242	0.536594	8.35431	0	0	0.707284	7.7499	0.58153	6.29597
LOC_Os08g33710	M11	ribonuclease T2 family domain containing protein, expressed	n.a.	M	2.03276	0.624263	5.24261	1.32889	2.29765	9.7352	1.59738	7.18114	1.01342	1.20326	0.504838	10.0411	4.94677	62.3804
LOC_Os08g35620	M11	HD domain containing protein, putative, expressed	n.a.	M	7.30642	4.17968	1.74096	1.91238	3.47123	6.59293	7.60639	5.85937	2.26161	2.76471	2.73364	3.69184	8.60159	7.18864
LOC_Os08g37660	M11	plastocyanin-like domain containing protein, putative, expressed	n.a.	n.a.	0.335217	0.067041	0.438333	1.21622	3.40777	246.288	26.495	264.707	0.044661	0.041905	0.150273	110.695	13.3232	181.026
LOC_Os08g37670	M11	plastocyanin-like domain containing protein, putative, expressed	n.a.	BS&M	2.50826	0.442351	19.539	32.1134	168.324	549.569	469.766	1239.59	0.27673	0.913493	6.33811	156.95	284.739	1695.42
LOC_Os08g38700	M11	C3-BTB2 - Bric-a-Brac, Tramtrack, Broad Complex BTB domain with C3 subfamily conserved sequence, expressed	n.a.	-	0.693683	0.319439	0.478386	0.891281	2.2702	5.49531	9.01702	38.8548	0.145404	0.207852	0.060562	2.5321	5.92806	13.1575
LOC_Os08g42100	M11	ACT domain containing protein, expressed	n.a.	-	0.199016	0.070498	4.10044	3.82213	3.00615	24.8084	24.3563	10.007	0.32473	0.191988	1.44317	10.6033	6.91056	1.09808
LOC_Os08g42430	M11	membrane associated DUF588 domain containing protein, putative, expressed	n.a.	n.a.	0	0	0.129738	0.225088	0.163017	6.21232	6.13298	5.5365	0	0.120711	0.459619	3.78339	2.78338	2.30728
LOC_Os08g43670	M11	RING-H2 finger protein ATL2B, putative, expressed	n.a.	-	0.497853	0.14365	3.52095	6.28568	11.8152	26.0553	25.1943	46.3817	0.584836	1.62505	1.26817	4.97363	4.50619	22.9465
LOC_Os09g02710	M11	CBS domain containing membrane protein, putative, expressed	n.a.	M	6.25451	3.11115	3.31821	3.62379	9.09765	58.6025	45.4949	56.0212	6.37894	6.4112	15.773	48.6729	70.5157	136.638
LOC_Os09g04790	M11	PAP fibrillin family domain containing protein, expressed	OsFBN1	BS&M	13.7808	7.63263	27.4784	37.6304	34.0983	32.892	66.6838	103.359	38.9636	46.1728	57.4432	33.7124	167.339	295.174
LOC_Os09g07920	M11	NOI protein, nitrate-induced, putative, expressed	n.a.	-	126.847	66.0814	139.49	181.263	262.572	350.471	306.083	290.598	109.287	149.664	180.516	189.503	243.243	218.195
LOC_Os09g10054	M11	disease resistance protein RPS2, putative, expressed	n.a.	-	0.0147027	0	0.00429825	0	0.00310725	2.53791	0.835856	0.989867	0	0	0	0.284715	0.413423	0.874411
LOC_Os09g11480	M11	AP2 domain containing protein, expressed	Sub1B	M	0.386455	0.235813	6.07395	9.40734	6.35253	62.5422	93.4217	87.4903	16.0747	37.7367	14.6163	61.4259	130.914	190.03
LOC_Os09g17750	M11	oxidoreductase, short chain dehydrogenase/reductase family domain containing protein, expressed	n.a.	-	8.61095	7.98191	6.58482	6.88084	2.82895	7.71459	13.4031	13.7721	8.90278	10.4099	4.96881	5.53314	13.712	21.2645
LOC_Os09g25760	M11	tetraspanin family protein, putative, expressed	n.a.	-	0.328336	0.0338747	0.173097	0.134001	0.328177	124.614	119.103	209.011	0.0357445	0.175398	0.849341	63.475	63.6683	140.687
LOC_Os09g27050	M11	HD domain containing protein, putative, expressed	n.a.	-	5.16479	2.27995	4.40146	5.91685	8.31252	71.4265	89.975	88.3231	1.80321	3.52625	3.40375	17.5867	41.0422	116.562
LOC_Os09g31498	M11	dihydroflavonol-4-reductase, putative, expressed	n.a.	n.a.	0.114271	0.0584547	0.0484598	0.042919	0	0.467757	0.393804	0.529955	0.113483	0	0.190736	2.48982	0.268926	0.368324
LOC_Os09g31506	M11	dihydroflavonol-4-reductase, putative, expressed	n.a.	M	0.090451	0.0724887	0.159365	0.806731	1.05421	4.05751	11.6787	6.32258	0.019194	0.0315623	0.0269852	4.52348	16.9363	12.0816
LOC_Os09g31514	M11	dihydroflavonol-4-reductase, putative, expressed	n.a.	BS&M	0.194753	0.037783	0.170227	0.149783	0.0890745	1.28546	14.1525	26.0237	0.306855	0.279919	0.006647	2.53255	39.4277	45.153
LOC_Os09g32560	M11	expressed protein	n.a.	n.a.	7.89361	3.66784	1.40699	3.71331	1.38362	20.5257	8.70703	13.2666	1.98712	4.90517	3.19883	12.1212	8.92206	6.27362
LOC_Os09g32620	M11	dehydrogenase, putative, expressed	n.a.	-	1.02801	0.85735	2.81444	3.47742	7.98921	116.393	153.341	150.774	2.20576	5.49499	8.4422	51.2525	65.8099	45.0281
LOC_Os09g34280	M11	ankyrin repeat-containing protein, putative, expressed	n.a.	-	9.48962	4.76606	7.16799	8.89052	5.94541	31.4389	31.995	56.035	3.64454	5.22851	2.92698	9.46415	24.5018	31.2945
LOC_Os09g35010	M11	dehydration-responsive element-binding protein, putative, expressed	OsDREB1B	-	0.142207	0.055732	4.98389	0.105732	0.323267	31.6255	51.1825	53.616	1.41062	0.0776665	0.450508	16.1306	38.7685	65.9784
LOC_Os09g36680	M11	ribonuclease T2 family domain containing protein, expressed	OsRNS4|OsRRP	n.a.	0.14609	0.0888597	0.0783715	0.014276	0.211619	23.926	10.8289	35.4041	0.268605	0.104106	0.299263	12.2056	2.70629	53.0629
LOC_Os09g37620	M11	flavin-containing monooxygenase family protein, putative, expressed	n.a.	-	0.299492	0.181995	1.09922	1.24225	0.712938	21.7202	39.9951	27.3645	5.50985	3.59815	5.42677	17.8405	58.447	34.5657
LOC_Os09g38110	M11	RING-H2 finger protein, putative, expressed	n.a.	n.a.	0.512072	0.382574	23.4816	39.9513	10.2781	56.5714	58.7991	52.2492	8.52295	21.1723	4.0514	17.3395	16.0811	22.0708
LOC_Os10g02040	M11	peroxidase precursor, putative, expressed	n.a.	n.a.	0.295228	0.0284533	0.0616615	0.020901	0.232446	171.341	103.959	15.5458	0	0.0107603	0.066414	22.0834	6.28131	1.5234
LOC_Os10g05088	M11	GDSL-like lipase/acylhydrolase, putative, expressed	n.a.	n.a.	0	0	0	0	0.015399	0.0258325	2.5923	3.61481	0	0	0	0	0.189744	2.02719
LOC_Os10g07229	M11	dehydrogenase, putative, expressed	n.a.	-	0.037002	0.0325093	0.479095	1.49865	3.06806	61.2334	8.82924	8.24368	0.0301058	0.0308108	0.954004	39.6555	2.24422	1.41681
LOC_Os10g21930	M11	OsFBK21 - F-box domain and kelch repeat containing protein, expressed	n.a.	M	12.954	9.38459	14.2262	19.9642	13.0871	54.1771	60.3074	63.7325	28.9789	29.5868	23.0214	32.7493	69.2873	86.2906
LOC_Os10g28050	M11	chitinase 2, putative, expressed	n.a.	-	0.618812	0.306784	0	0.0202512	0.214266	4.23393	8.2881	31.0998	0	0.0120158	0	3.37801	9.02295	57.772
LOC_Os10g36703	M11	CPuORF40 - conserved peptide uORF-containing transcript, expressed	n.a.	BS&M	0.526058	0.196124	1.2927	1.8287	9.7356	6.04936	14.3088	39.9239	0.280471	0	0.124113	2.83962	27.5635	23.9975
LOC_Os10g37770	M11	dehydration response related protein, putative, expressed	n.a.	-	0.576476	1.64233	0.166455	0.211368	1.069	13.6153	16.3816	14.8885	0.0626437	0.428127	0.110862	9.72844	21.4624	23.3919
LOC_Os10g39520	M11	MLO domain containing protein, putative, expressed	n.a.	-	17.6902	9.87312	3.77231	4.28987	5.18448	20.1422	15.9671	22.0359	8.17305	10.3021	11.0803	20.0576	8.54159	9.85317
LOC_Os10g40570	M11	flavin-containing monooxygenase family protein, putative, expressed	n.a.	-	3.02196	1.62333	2.42976	5.6338	9.16838	19.6763	32.0066	41.7395	2.68027	6.97354	15.6602	8.32922	19.4939	21.5257
LOC_Os10g42190	M11	leucine rich repeat containing protein, expressed	n.a.	-	6.61806	4.4043	7.4647	13.3879	7.7346	10.973	20.6037	34.7359	4.85295	8.21414	3.73462	6.98672	21.2962	16.4004
LOC_Os10g42710	M11	RCD1, putative, expressed	OsSRO1a|TWI1	-	29.5685	31.4732	31.9407	32.8698	36.5999	73.6616	90.3837	98.0798	25.0014	20.6548	18.4508	30.2169	55.9716	83.8908
LOC_Os11g02369	M11	LTPL7 - Protease inhibitor/seed storage/LTP family protein precursor, expressed	n.a.	n.a.	0	0.252866	0	0.106442	0	18.4007	3.09463	1.66754	0	0	0	11.9713	0.652214	1.36082
LOC_Os11g02400	M11	LTPL8 - Protease inhibitor/seed storage/LTP family protein precursor, expressed	n.a.	BS&M	1.55298	0.470831	0	0.0605925	0.0170642	14.1447	17.0701	5.52007	0	0.095603	0.032464	8.92925	10.3636	64.4713
LOC_Os11g02424	M11	LTPL9 - Protease inhibitor/seed storage/LTP family protein precursor, expressed	n.a.	BS&M	0.297998	0.166845	0.0557532	0	0.143832	13.5592	20.9456	25.4859	0.012248	0.0723928	0.895155	8.30943	15.5122	34.2834
LOC_Os11g02610	M11	BTBN20 - Bric-a-Brac, Tramtrack, Broad Complex BTB domain with non-phototropic hypocotyl 3 NPH3 and coiled-coil domains, expressed	n.a.	BS&M	0.0776937	0.022441	0.727463	0.821933	2.18472	21.2166	38.3014	30.7147	0.129822	0.339688	0.406147	13.2052	56.79	101.412
LOC_Os11g15700	M11	NB-ARC domain containing protein, expressed	n.a.	n.a.	0	0.110784	0.0822225	0.0249503	0	2.18578	1.77085	2.39349	0	0.042049	0	4.21273	3.32454	5.69282
LOC_Os11g16510	M11	disease resistance protein RPM1, putative, expressed	n.a.	n.a.	0	0	0	0	0	0	0.413716	1.07791	0	0	0	0.495146	1.83642	1.24322
LOC_Os11g16530	M11	mal, putative, expressed	n.a.	-	0.838446	0.522875	0.2834	0.45513	0.0548055	1.65826	1.79567	8.15276	0.261694	0.367252	0.0505328	1.32206	1.99731	0.548513
LOC_Os11g17504	M11	retrotransposon protein, putative, Ty1-copia subclass, expressed	n.a.	n.a.	0.206694	0	0.028721	0.0152368	0	16.7332	5.48053	3.49312	0	0	0.0849165	10.7855	0.984811	1.18008
LOC_Os11g17540	M11	retrotransposon protein, putative, Ty1-copia subclass, expressed	n.a.	n.a.	0.0209633	0	0	0.0157198	0.072908	9.06256	0.906581	0.85175	0	0	0	8.28781	0.620245	0.598051
LOC_Os11g29710	M11	OsFBO4 - F-box and other domain containing protein, expressed	n.a.	-	0.0977803	0	0.277042	0.236141	0.506669	2.08264	3.89558	8.85015	0.0676978	0.0127475	0.0234933	0.283497	1.88765	8.01651
LOC_Os11g32160	M11	expressed protein	n.a.	-	10.0359	6.35123	9.92817	12.6311	8.26316	19.1078	20.3614	16.2564	11.6	14.5046	12.2411	24.369	27.2451	21.6538
LOC_Os11g36200	M11	receptor-like protein kinase 2 precursor, putative, expressed	n.a.	BS	1.07197	0.622585	1.07864	1.86774	0.972175	33.3221	32.7057	33.2595	0.249102	0.210428	0.064745	7.15489	6.91863	10.0316
LOC_Os11g39190	M11	NB-ARC domain containing protein, putative, expressed	n.a.	-	0.080592	0	0.0658485	0.096699	0.119536	11.3978	19.7826	15.5701	0.457054	0.0228297	1.3862	15.0309	30.7065	24.2766
LOC_Os11g44960	M11	NBS-LRR disease resistance protein, putative, expressed	n.a.	-	0.333353	0.0801983	0.0146582	0.014905	0.00875775	0.110113	0.276683	0.307828	0	0	0.0495688	0.619926	2.8358	2.78821
LOC_Os11g44990	M11	NB-ARC domain containing protein, expressed	n.a.	n.a.	0	0	0	0	0	0.269444	0.216674	0.227912	0.020784	0.0332587	0.02186	0.645427	2.68206	2.81354
LOC_Os11g45190	M11	NB-ARC domain containing protein, expressed	n.a.	-	0	0	0	0.00568225	0.1058	1.21309	1.16339	1.21286	0	0.0292838	0	1.57809	5.75024	7.89158
LOC_Os11g45750	M11	WRKY125, expressed	n.a.	BS&M	0.950914	0.891304	0.602557	1.12497	0.574612	0.734399	0.964112	0.55209	0.493134	0.476606	0.396275	1.08875	1.3446	1.98152
LOC_Os11g47500	M11	glycosyl hydrolase, putative, expressed	n.a.	n.a.	3.1744	0	0	0.126415	1.44578	49.2043	24.9381	52.4477	0	0	0.349294	18.7399	6.4167	5.85219
LOC_Os12g02310	M11	LTPL11 - Protease inhibitor/seed storage/LTP family protein precursor, expressed	n.a.	M	0.918084	0.0614177	0	0	0.560191	32.0561	6.87569	2.25232	0.0144793	0.149518	0.919617	22.8551	2.76766	2.3811
LOC_Os12g02320	M11	LTPL12 - Protease inhibitor/seed storage/LTP family protein precursor, expressed	n.a.	n.a.	1.68062	0.253234	0.113278	0	0	34.2333	50.6155	13.5378	0	0.0873177	0	8.51107	19.47	25.8736
LOC_Os12g02330	M11	LTPL13 - Protease inhibitor/seed storage/LTP family protein precursor, expressed	n.a.	BS&M	0.902671	0.024348	0	0.052192	0	8.59419	15.1376	15.559	0	0	0.0315585	4.03992	17.8418	46.8199
LOC_Os12g02350	M11	RING-H2 finger protein, putative, expressed	n.a.	n.a.	0.123766	0	0.0256355	0.09716	0.221741	12.5069	29.6585	40.0027	0.0669673	0.350518	0.589969	0.635979	2.74402	10.2304
LOC_Os12g02530	M11	BTBN22 - Bric-a-Brac, Tramtrack, Broad Complex BTB domain with non-phototropic hypocotyl 3 NPH3 and coiled-coil domains, expressed	n.a.	n.a.	0.241555	0.835099	0.2209	0.307959	0.15617	17.6716	27.509	22.0792	0.683748	0.369084	0.59907	7.82858	26.6346	24.8881
LOC_Os12g06850	M11	transcription elongation factor protein, putative, expressed	n.a.	-	14.695	9.18009	27.8322	45.8053	34.3761	155.347	187.413	113.946	11.9223	24.4675	14.1898	44.007	64.876	41.3452
LOC_Os12g12730	M11	OsCML28 - Calmodulin-related calcium sensor protein, expressed	n.a.	n.a.	1.28855	0.236314	0.430473	0.420415	0.112239	0.828948	1.578	1.0547	0.263844	0.581544	0.285916	0.531574	1.51597	0.990615
LOC_Os12g18110	M11	PQ loop repeat domain containing protein, expressed	n.a.	-	4.87621	5.20359	5.43804	6.55971	10.8057	35.8625	44.0587	62.3004	6.05663	7.06721	9.06037	10.2888	13.7114	19.9466
LOC_Os12g18650	M11	Regulator of chromosome condensation domain containing protein, expressed	n.a.	-	8.8835	3.79427	4.11848	5.75602	7.99989	36.6964	44.324	35.8489	1.01249	1.64475	2.43193	11.8772	21.1618	22.4862
LOC_Os12g23610	M11	ATP synthase, A subunit family protein, putative, expressed	n.a.	n.a.	3.43393	3.20551	2.86991	2.55611	1.76189	2.63169	2.30091	2.67293	2.31164	1.52498	1.38957	4.00332	4.13533	4.41345
LOC_Os12g29960	M11	yippee zinc-binding protein, putative, expressed	n.a.	n.a.	13.3314	9.57038	21.0323	32.2536	30.3399	66.2546	65.7934	51.7627	12.7976	16.1264	13.7528	40.0062	40.293	40.8487
LOC_Os12g38170	M11	osmotin, putative, expressed	OsOSM1	BS&M	0	0.0637857	0	0.0294813	0.0367465	3.48542	50.5767	90.7037	0.0139098	0.0819192	0.117582	10.4532	227.201	553.613
LOC_Os12g38770	M11	nucleotide pyrophosphatase/phosphodiesterase, putative, expressed	n.a.	n.a.	0.0749113	0	1.16321	0.624009	0.192683	1.91993	3.68266	6.91112	0	0	0.060115	4.47218	5.59689	43.5579
LOC_Os12g39620	M11	disease resistance protein, putative, expressed	n.a.	BS&V	2.14313	1.06935	3.17902	5.27771	7.12027	36.6604	42.883	70.6055	2.1533	3.76019	5.28546	10.9632	11.3453	54.7927
LOC_Os12g42540	M11	zinc finger, C3HC4 type domain containing protein, expressed	n.a.	n.a.	0	0.213227	0.490205	0.678511	4.39074	1.86276	4.41725	4.87907	0	0.395997	3.51353	3.48466	6.88723	9.95457
LOC_Os12g43520	M11	cbbY protein-related, putative, expressed	n.a.	-	15.5541	13.3289	8.50175	8.04396	7.71233	14.2279	13.9486	12.1776	10.2004	10.4851	10.2023	12.8139	15.7024	15.3944
LOC_Os12g44050	M11	purple acid phosphatase precursor, putative, expressed	n.a.	n.a.	0	0	0.0195675	0.279375	0	5.0145	1.92089	0.688121	0.034768	0.0218345	0.043162	10.0552	1.13676	1.23234
LOC_Os02g47470	M11	cytochrome P450, putative, expressed	OsABA8ox1	-	0.289614	0.459023	2.63728	3.05574	6.86883	35.3494	55.5589	50.7193	0.532316	1.36454	5.13084	13.4052	14.7666	31.701
LOC_Os03g12370	M11	HSF-type DNA-binding domain containing protein, expressed	n.a.	-	14.8271	12.4231	11.5553	12.72	12.702	29.9657	18.2191	23.194	11.6565	15.9583	11.2598	15.3047	18.0611	32.8208
LOC_Os02g55560	M11	protein phosphatase 2C, putative, expressed	n.a.	-	3.50245	2.38842	1.79382	2.32711	2.43805	18.0199	11.3375	26.5118	1.16517	0.896007	1.01556	5.74641	6.79133	22.034
LOC_Os01g31870	M11	natural resistance-associated macrophage protein, putative, expressed	OsNramp6	n.a.	1.59302	0.622445	0.132298	0.830187	1.48289	35.232	24.2036	18.8135	0.307923	1.35143	1.85723	30.4314	44.0356	35.5311
LOC_Os01g09120	M11	Twin LOV 1, putative, expressed	n.a.	M	10.0709	8.32507	12.6918	23.5194	14.4476	60.0755	42.3238	27.4094	8.12492	17.0571	10.5684	68.2163	68.2518	39.342
LOC_Os01g58890	M11	cysteine proteinase inhibitor precursor protein, putative, expressed	n.a.	BS&M	11.0554	11.6312	32.1706	53.0031	39.5498	540.823	674.073	1142.02	7.60835	9.22344	7.19585	331.483	953.308	1219.42
LOC_Os03g51950	M11	expressed protein	n.a.	BS&M	47.3107	34.3304	23.1218	19.5564	16.8345	32.2594	46.596	50.116	39.8066	35.1419	24.1518	39.6904	64.9935	76.1333
LOC_Os03g51960	M11	expressed protein	n.a.	BS&M	0.266699	0.953772	0.338294	1.00261	0.586773	51.8559	96.2099	100.68	0.688293	0.839785	0.60453	59.9994	185.263	225.693
LOC_Os04g51400	M11	zinc finger, C3HC4 type domain containing protein, expressed	OsRMT1	BS&M	9.73643	6.20672	5.42818	5.95219	6.01342	63.3681	87.7444	92.2534	4.51232	4.22316	2.84866	29.2605	73.09	86.0589
LOC_Os05g38590	M11	expressed protein	n.a.	-	30.048	17.2778	17.8026	24.365	18.821	60.704	63.8614	52.0324	19.7868	24.8005	15.5358	45.3163	54.1887	29.4602
LOC_Os05g46250	M11	DUF1230 domain containing protein, expressed	n.a.	BS&M	7.45406	5.38527	2.79882	3.15087	2.91266	14.2086	26.5481	29.9768	2.94673	3.24051	3.26627	8.58539	38.9155	67.3255
LOC_Os11g14544	M11	expressed protein	n.a.	-	20.2263	16.2838	34.5734	70.2906	45.8256	253.611	281.192	211.302	41.294	73.6304	42.7759	144.764	230.225	136.706
LOC_Os12g10710	M11	NB-ARC domain containing protein, expressed	n.a.	-	1.0921	0.329364	1.49342	2.30621	2.06495	24.2916	23.5077	19.1284	0.338402	0.105521	0.403263	10.488	10.0285	25.8606
LOC_Os12g24020	M11	rhodanese-like domain containing protein, putative, expressed	n.a.	-	1.31032	0.10434	7.61827	35.5859	20.3826	1251.69	1036.55	598.391	1.17251	9.26581	5.37196	380.141	71.1991	50.4641
LOC_Os12g38270	M11	metallothionein, putative, expressed	n.a.	BS	0.051433	0	0	0.0330717	0.105138	36.8288	8.27742	66.3631	0	0	0	13.5407	2.6607	2.63978
LOC_Os01g08270	M11	aminotransferase, classes I and II, domain containing protein, expressed	n.a.	-	7.84031	5.72291	15.5485	23.2481	18.2036	29.5584	42.3309	36.5313	12.2456	16.4242	11.9171	23.142	47.2367	41.4123
LOC_Os05g29974	M11	lipase, putative, expressed	n.a.	-	5.00342	1.34136	0.931941	1.79506	2.44173	22.137	24.0363	39.2011	0.648055	0.385981	0.194968	11.3763	21.0094	49.6628
LOC_Os04g26920	M11	oxidoreductase, aldo/keto reductase family protein, putative, expressed	n.a.	BS&V	2.22488	1.24344	0.250939	0.525341	0.182009	44.7417	105.343	178.925	0.218142	0.330354	0.203777	1.13906	32.3268	63.8222
LOC_Os01g04010	M11	expressed protein	n.a.	n.a.	211.12	136.553	62.4697	77.3834	80.157	376.734	294.775	358.623	81.5617	116.762	120.851	153.259	254.311	725.74
LOC_Os01g04324	M11	expressed protein	n.a.	n.a.	0.314035	0.064141	0.0955007	0.0859832	0.0623905	1.01039	1.13841	0.525691	0.13741	0.357178	0.823543	0.543713	1.01336	1.14474
LOC_Os01g05064	M11	expressed protein	n.a.	n.a.	1.36441	0.046912	4.86421	0.664849	3.35395	36.2591	21.7959	61.6128	0.399715	0.035305	0.128165	4.58606	4.76948	22.1095
LOC_Os01g07390	M11	zinc finger, C3HC4 type family protein, expressed	n.a.	-	6.93332	4.47023	4.39363	5.59655	5.79402	23.881	27.0532	27.8618	5.28992	4.19912	3.75279	13.2538	18.918	13.8011
LOC_Os01g07890	M11	expressed protein	n.a.	n.a.	6.45986	2.7837	2.45599	3.7863	1.83084	47.9656	46.1559	40.5546	1.80018	1.9029	4.3673	31.5629	32.642	21.8212
LOC_Os01g09110	M11	retrotransposon protein, putative, unclassified	n.a.	n.a.	0	1.08477	0.879745	5.56374	1.22329	10.6915	10.8689	3.85024	0.9067	5.48282	2.79767	7.59359	2.04752	3.48847
LOC_Os01g09410	M11	expressed protein	n.a.	-	5.7524	2.8236	4.36218	5.90333	1.32449	6.7435	5.32454	4.70226	4.70411	5.71285	2.96429	4.07731	6.20061	4.4639
LOC_Os01g10210	M11	lachrymatory factor synthase, putative, expressed	n.a.	BS&M	0.543048	0.945444	1.75408	2.5031	6.40254	14.8099	19.8951	29.388	3.84623	2.42116	1.8801	12.7099	46.3604	108.811
LOC_Os01g10400	M11	expressed protein	OsMTI-3a	BS&V	304.71	20.0206	4.44662	13.984	4.76993	783.931	19367.3	44393	1.26164	4.05472	3.97537	61.7644	5654.51	9698.39
LOC_Os01g11020	M11	expressed protein	n.a.	n.a.	0.780799	0.171216	0.825315	0.482208	0.681292	0.631116	3.04488	2.05736	0.880063	1.66739	3.12143	0.486526	2.52756	3.93411
LOC_Os01g11600	M11	expressed protein	n.a.	n.a.	0.798352	0.248833	0	0.457298	0.151061	19.4515	2.11277	30.4143	0	0	0	13.2999	3.80788	85.6453
LOC_Os01g11720	M11	transposable element protein, putative, containing Pfam profile: PF03004, Transposase_24, expressed	n.a.	n.a.	0.655244	0.415373	0.110906	0.0166157	0.0187015	2.22984	1.69717	0.603449	0.218804	0.586486	0.300662	2.02941	6.83385	2.84487
LOC_Os01g12100	M11	expressed protein	n.a.	BS	8.21354	2.12973	2.00653	3.53678	4.76807	34.4043	38.0533	71.0358	1.922	3.53539	2.99392	8.24422	9.75192	18.2015
LOC_Os01g12200	M11	expressed protein	n.a.	M	8.53643	4.62411	7.72124	11.3489	6.79003	39.0287	75.742	64.101	9.13361	13.3055	9.15131	29.2987	103.464	93.4371
LOC_Os01g12920	M11	thioesterase family protein, putative, expressed	n.a.	M	2.82631	0.289485	0.43076	1.0494	1.11861	3.8143	4.68701	4.87443	0.445128	0.605765	2.10325	3.13712	7.77341	11.6765
LOC_Os01g16310	M11	glycosyl hydrolase, family 31, putative, expressed	n.a.	n.a.	0.163912	0.0293133	0.010765	0.0231393	0.009532	0.902283	1.48666	1.11853	0.0194222	0.0165345	0	0.952672	2.78324	2.55812
LOC_Os01g16620	M11	expressed protein	n.a.	n.a.	5.87676	5.83886	3.74242	4.34874	3.06984	7.34688	14.6386	7.42016	8.34042	7.45417	5.6874	7.29032	28.0271	16.3302
LOC_Os01g17050	M11	VQ domain containing protein, putative, expressed	n.a.	-	0.267506	0.293913	0.297764	0.20153	0.151832	5.00993	1.34911	1.75061	0.245464	0.209765	0.298276	3.63282	0.76662	1.34867
LOC_Os01g19940	M11	expressed protein	n.a.	-	0.441903	0.124854	0.916384	0.247493	1.07819	136.156	65.1343	129.375	0.016652	0.0522828	0	7.22692	62.0172	208.697
LOC_Os01g20800	M11	expressed protein	n.a.	n.a.	0	0	0.309202	0.28772	0.191487	1.56615	2.12694	0.791502	0.136902	0	0	3.16536	3.47077	1.51688
LOC_Os01g20820	M11	expressed protein	n.a.	n.a.	10.1328	8.39086	7.87742	14.7784	14.7232	45.6173	51.274	34.1314	8.85039	16.992	19.7069	26.8085	34.4667	24.1071
LOC_Os01g20830	M11	heavy metal-associated domain containing protein, expressed	n.a.	V	0.195386	0.02802	0.150227	0.240713	0.118075	26.7843	153.725	49.9514	0.0188257	0.0276015	0.0572085	7.4501	85.9956	83.6156
LOC_Os01g20840	M11	lipase class 3 family protein, putative, expressed	n.a.	-	3.81039	2.35117	4.86059	6.55719	5.52149	13.73	18.7419	20.3615	4.54988	4.61366	3.03912	4.73944	11.2422	14.2361
LOC_Os01g20930	M11	RING-H2 finger protein, putative, expressed	n.a.	n.a.	4.23053	2.73639	3.06635	3.63108	3.98379	15.9071	10.9737	11.3265	1.99213	3.02124	5.44658	6.89774	7.13302	9.89418
LOC_Os01g21170	M11	expressed protein	n.a.	n.a.	1.44923	0.531781	0.937913	1.13973	0.887918	1.41317	2.60756	3.12469	0.363496	0.183602	0.359928	1.08537	2.6112	4.67694
LOC_Os01g21250	M11	late embryogenesis abundant protein, putative, expressed	n.a.	-	1.0101	1.83721	4.7339	2.06513	10.6496	175.364	454.131	1679.21	0	0.239517	0.694035	91.483	200.548	898.517
LOC_Os01g21620	M11	expressed protein	n.a.	n.a.	0.334159	0.430214	0.636866	0.637576	0.548208	2.85123	3.38878	2.32763	0	0.967902	0.906302	3.34258	0.751472	2.60355
LOC_Os01g22510	M11	cyclase/dehydrase family protein, expressed	n.a.	BS&M	15.2518	13.9831	15.4794	17.7978	29.6786	23.5041	34.3307	35.1532	16.4397	22.2228	31.8999	24.5807	59.231	77.0233
LOC_Os01g23600	M11	expressed protein	n.a.	-	0.372935	0.098644	0.0920813	0.157309	0.21446	2.04668	2.10465	1.46762	0.141039	0.151233	0.521865	0.94151	1.4026	1.2377
LOC_Os01g23710	M11	no apical meristem protein, putative, expressed	n.a.	-	0.103639	0.0376673	0.0681183	0.056539	0.064792	0.578431	1.27983	0.892265	0.0192475	0.0643735	0.0652868	0.223829	0.717914	0.669118
LOC_Os01g24440	M11	glycine-rich protein, putative, expressed	n.a.	BS&M	3.16539	1.99633	2.03943	1.94968	2.85481	5.55604	6.11461	7.64956	0.852565	0.725665	1.26793	3.17268	7.20589	10.343
LOC_Os01g25710	M11	transposon protein, putative, CACTA, En/Spm sub-class, expressed	n.a.	-	0.003878	0	0.0985272	0.0657497	0.119459	1.43904	2.32832	1.1122	0.0264975	0.00420575	0.0334863	0.347373	1.08189	0.951584
LOC_Os01g28130	M11	retrotransposon protein, putative, unclassified	n.a.	n.a.	1.23362	0.955963	0.357859	0.439325	0.622863	0.722	1.42242	1.16734	0.176182	0.432549	0.327848	1.48639	0.756656	0.712879
LOC_Os01g28790	M11	PRAS-rich protein, putative, expressed	n.a.	V	1.43148	0.750862	28.0601	17.1178	10.7668	546.716	272.054	506.974	12.8004	9.65034	8.3584	217.25	78.4206	235.574
LOC_Os01g28989	M11	expressed protein	n.a.	M	45.0276	33.5977	29.9902	32.5163	28.1071	66.037	67.3677	44.2561	29.9517	37.085	28.7801	53.4375	62.7945	48.1143
LOC_Os01g29740	M11	expressed protein	n.a.	-	16.7451	11.2449	4.09519	5.15495	4.63012	12.4369	13.1243	17.4743	4.23347	4.63126	3.28001	9.9625	17.7245	21.7368
LOC_Os01g31050	M11	expressed protein	n.a.	n.a.	0	0	1.53396	14.8652	7.92571	59.8911	94.8633	22.0382	0	9.64472	1.49997	20.1943	63.5872	77.3129
LOC_Os01g31860	M11	hypothetical protein	n.a.	n.a.	0	0	0	0	0	0.158797	1.37661	0.388514	0	0	0	0.928866	1.71968	1.35622
LOC_Os01g31890	M11	transposon protein, putative, unclassified, expressed	n.a.	n.a.	0.258847	0.169332	0.196702	0.431576	0.217607	0.849387	2.5785	1.56092	0.43592	0.553878	0.607203	0.660923	2.7646	3.22478
LOC_Os01g35460	M11	retrotransposon protein, putative, unclassified	n.a.	n.a.	0	0.404667	0.315607	0.421755	0	1.73544	1.23001	1.55715	0.983773	1.26997	0.620751	0.529541	1.65643	3.88368
LOC_Os01g36060	M11	expressed protein	n.a.	n.a.	0.651928	0.20269	0.918768	1.20113	1.22673	3.3294	2.79886	5.04325	0.201827	2.04582	0.72391	4.60072	1.18723	4.12073
LOC_Os01g37040	M11	retrotransposon protein, putative, Ty1-copia subclass, expressed	n.a.	BS&M	0.124399	0	0.0255762	0.467464	0.0248552	21.4297	16.9715	45.0291	0.413341	2.06068	0.065418	2.38227	8.77757	18.0525
LOC_Os01g37380	M11	transposon protein, putative, unclassified, expressed	n.a.	n.a.	0.0929377	0.0882217	0.0571272	0.394095	0.201727	1.91636	0.242269	0.212266	0.0808795	0.052686	0.17849	1.56417	0.135022	0
LOC_Os01g41220	M11	DUF538 domain containing protein, putative, expressed	n.a.	-	15.4623	7.87738	4.32742	7.05976	7.05434	33.0657	42.2609	52.7858	2.61208	4.17028	8.15474	7.66443	24.8971	39.8446
LOC_Os01g42190	M11	heat shock protein DnaJ, putative, expressed	n.a.	-	2.03572	2.75114	1.46899	1.12966	0.742456	7.21012	33.6085	7.38157	4.85462	2.64845	1.36841	5.46391	51.1021	5.99875
LOC_Os01g47190	M11	phosphoglycerate mutase, putative, expressed	n.a.	BS&M	8.27359	4.21552	1.48942	2.94858	4.49891	35.108	62.6494	40.541	3.39464	3.96179	8.66351	43.1914	112.514	67.1313
LOC_Os01g47270	M11	DUF1645 domain containing protein, putative, expressed	n.a.	n.a.	0.358284	0	0.0975522	0.79445	0.500199	18.0983	19.2085	23.939	0	0.359807	0.850345	5.99144	19.5842	26.3107
LOC_Os01g47570	M11	expressed protein	n.a.	V	0	0.0876793	0.480218	0.57055	3.02415	2.71117	3.97837	5.63838	0.028509	0.0291485	0.199268	0.407378	7.43939	10.4164
LOC_Os01g47630	M11	expressed protein	n.a.	BS&M	2.43564	1.59847	2.43315	2.13861	1.21236	6.10479	34.446	30.9851	4.08841	4.55215	2.39725	18.2813	138.754	124.199
LOC_Os01g48360	M11	expressed protein	n.a.	n.a.	1.91686	0.543223	1.0255	8.6196	1.97549	2.98149	6.76193	13.2379	0.402892	2.52071	0.51792	3.97417	5.32598	22.7498
LOC_Os01g48940	M11	expressed protein	n.a.	n.a.	0.298256	0.186242	0.127573	0.085661	0	58.9707	100.926	114.705	0	0.166494	0	0.5168	26.5375	67.7306
LOC_Os01g50849	M11	expressed protein	n.a.	-	17.131	11.4399	7.27545	8.88668	6.93337	9.43768	19.7614	17.054	7.60208	7.51562	6.08891	10.6187	19.8849	18.4334
LOC_Os01g51010	M11	DUF292 domain containing protein, expressed	n.a.	-	2.51054	2.07791	2.7946	3.21001	3.45562	7.57458	6.97463	6.90348	3.20778	1.84794	1.88743	4.05449	4.94984	5.52407
LOC_Os01g52594	M11	expressed protein	n.a.	-	8.05289	11.504	19.2766	13.0665	13.1786	112.909	34.4665	52.4908	27.7945	29.093	29.2405	68.0475	22.4311	45.6747
LOC_Os01g52730	M11	DUF584 domain containing protein, putative, expressed	n.a.	n.a.	1.81393	1.32721	1.89815	1.50668	1.06789	8.62426	1.72623	5.83483	1.95108	1.4866	1.33447	10.2832	1.89069	20.3353
LOC_Os01g52920	M11	expressed protein	n.a.	-	11.8415	7.01471	7.56307	12.7913	10.8108	77.3794	77.9954	63.8334	9.38537	13.3424	11.1376	41.3919	60.109	53.5693
LOC_Os01g53100	M11	ubiquitin family protein, putative, expressed	n.a.	n.a.	0.196005	0.090517	0.188591	0.0545765	0	1.45205	2.72558	3.7605	0.542339	0	1.78689	3.12548	8.84814	27.8275
LOC_Os01g53730	M11	expressed protein	n.a.	V	1.40982	7.01487	18.9174	41.2396	44.5338	277.051	177.774	205.42	6.69672	15.5204	12.1885	121.312	121.847	212.891
LOC_Os01g55950	M11	acetamidase, putative, expressed	n.a.	n.a.	5.70879	4.94752	1.78033	1.8996	0.624554	67.2922	90.8721	80.0158	1.64849	1.20777	0.155961	4.83453	15.4702	23.6885
LOC_Os01g56230	M11	transmembrane protein 56, putative, expressed	n.a.	-	9.966	6.02481	4.71316	5.6727	5.98809	41.4473	38.015	73.3561	9.61519	11.4241	9.26931	26.6506	37.2465	68.8321
LOC_Os01g56890	M11	expressed protein	n.a.	BS&M	38.6524	36.4162	23.463	25.7958	29.6069	114.758	68.2717	124.073	31.9818	35.0041	41.5489	78.2773	66.1567	106.936
LOC_Os01g57599	M11	retrotransposon protein, putative, unclassified, expressed	n.a.	-	0.048365	0.010686	0.196754	0.598765	0.0691828	0.536923	1.95949	1.67819	0.310663	1.22223	0.254664	0.782387	6.01247	6.49593
LOC_Os01g58310	M11	expressed protein	n.a.	n.a.	0	0	0	0	1.97016	26.3456	6.55145	66.5866	0	0.166909	0.292916	14.7759	8.69087	129.763
LOC_Os01g58335	M11	expressed protein	n.a.	-	2.13968	1.02268	1.88924	1.01863	0.819834	13.8629	11.9139	26.1328	1.28458	4.58788	0.966793	15.8936	23.6603	45.2237
LOC_Os01g60830	M11	expressed protein	n.a.	BS&M	0.41921	0.0154057	0.0385212	0.0612873	0	1.79906	4.14468	4.53982	0.164489	0	0.0406378	5.43604	12.3065	14.9869
LOC_Os01g61670	M11	ureidoglycolate hydrolase, putative, expressed	n.a.	BS&M	32.0366	23.5953	33.5669	47.8723	64.4814	70.859	86.9274	92.2271	12.5227	29.1889	22.0818	36.89	92.6971	102.707
LOC_Os01g62970	M11	expressed protein	n.a.	-	3.28627	1.0135	0.245278	0.136081	0.0961145	107.806	302.089	100.122	0.131106	0.642085	0.239164	17.4476	6.30898	17.6386
LOC_Os01g63410	M11	expressed protein	n.a.	M	2.75831	1.55119	8.53988	13.5309	10.7544	20.0386	108.563	145.065	9.83813	22.9418	18.6424	24.8682	272.647	470.542
LOC_Os01g63810	M11	starch binding domain containing protein, putative, expressed	n.a.	M	0.933581	0.364252	0.715321	1.20963	1.28013	4.14117	14.2705	12.844	0.214231	0.703565	0.333066	4.76651	18.2059	23.6271
LOC_Os01g64870	M11	expressed protein	n.a.	-	6.61926	4.9006	6.87552	12.0583	9.40554	11.7364	12.7269	12.6617	6.37659	10.0478	7.2929	9.02781	13.8004	14.5438
LOC_Os01g65130	M11	peptide transporter, putative, expressed	n.a.	n.a.	0.589426	0.12093	0.149591	0.188449	0.0675842	6.77004	19.9397	9.81799	0.0470807	0.108815	0.0974307	1.97374	7.13609	3.87096
LOC_Os01g65890	M11	DNA repair metallo-beta-lactamase, putative, expressed	n.a.	-	5.46887	3.636	4.44224	6.52786	3.07929	12.7324	15.134	16.577	5.2609	6.00744	3.24481	10.3203	17.3056	10.5759
LOC_Os01g66150	M11	expressed protein	n.a.	M	2.01153	0.927099	0.790896	1.74234	3.39307	14.25	24.7465	27.4568	1.19353	0.830797	1.49346	4.36503	15.1939	19.9358
LOC_Os01g66810	M11	expressed protein	n.a.	n.a.	1.53826	0.523966	1.19919	1.70779	1.87952	2.44002	2.22399	2.39836	0.831351	1.53255	1.92709	1.76019	3.41451	1.7331
LOC_Os01g67320	M11	expressed protein	n.a.	n.a.	4.84648	3.66776	22.6246	36.4726	30.7892	33.2389	91.2907	152.157	4.92538	10.284	2.31155	17.1897	98.1462	109.517
LOC_Os01g69050	M11	lysine ketoglutarate reductase trans-splicing related 1, putative, expressed	n.a.	-	0.274941	0	0.06965	0.237944	0.671524	10.9635	11.5564	11.3778	0.0379198	0.120574	0.123367	5.442	3.72442	3.43794
LOC_Os01g69279	M11	expressed protein	n.a.	-	1.74679	1.56195	1.91697	1.47635	1.84468	3.80965	4.44358	2.97376	2.18175	2.30057	3.36818	2.04972	2.7829	2.64858
LOC_Os01g69840	M11	expressed protein	n.a.	-	0.911974	0.652779	5.14684	18.0092	12.5081	194.875	595.985	63.0241	0.593653	1.63253	1.99741	16.7442	153.21	28.6002
LOC_Os01g70210	M11	CRAL/TRIO domain containing protein, expressed	n.a.	BS&M	0.239872	0.542655	2.41931	4.5167	19.762	22.3865	16.4864	18.2417	0.552567	0.51963	0.657544	37.269	49.753	36.2157
LOC_Os01g70470	M11	expressed protein	n.a.	-	6.38877	5.26997	9.10955	10.3021	20.2298	52.4768	63.577	74.6162	4.9383	5.073	3.77482	17.804	41.9441	92.1464
LOC_Os01g70740	M11	expressed protein	n.a.	-	22.3788	17.6794	20.1984	29.0237	24.5773	28.7614	28.8448	26.1366	23.5954	47.5342	19.2701	20.6028	38.2348	28.83
LOC_Os01g71360	M11	expressed protein	n.a.	n.a.	0.18592	0.174476	0	0	0	0	1.03752	0.662496	0	0	0	0	0.42153	1.16502
LOC_Os01g73110	M11	expressed protein	n.a.	-	0.466645	0.931034	0.329855	1.25385	0.41348	11.7789	6.24285	1.45777	0.280444	0.282905	0.281783	7.13673	2.68405	0.171656
LOC_Os01g73500	M11	expressed protein	n.a.	-	0.384301	0.195445	0.441627	0.278555	0.58672	4.00389	14.4688	27.459	0	0.094599	0.105368	3.34793	12.1337	12.6916
LOC_Os01g74010	M11	cyclase/dehydrase family protein, expressed	n.a.	-	8.22126	7.20049	3.70468	4.89693	5.738	10.5442	18.7471	14.9717	4.97586	5.92484	5.5994	11.8058	34.0194	38.5399
LOC_Os02g03370	M11	expressed protein	n.a.	n.a.	1.93355	0.504028	0.899411	0.597766	0.617931	6.10951	10.8598	11.4788	0.768791	2.52418	0.726063	11.3195	22.3189	21.9792
LOC_Os02g04369	M11	expressed protein	n.a.	-	0.70864	0.551946	0.114728	0.950214	0.303395	4.52742	1.80815	1.67231	0	0	0	5.01946	0.922084	1.11596
LOC_Os02g07930	M11	B-box zinc finger family protein, putative, expressed	n.a.	-	1.18499	0.567228	2.40005	1.95711	3.48297	19.8521	29.1765	90.5224	1.41111	1.90932	3.33168	8.51525	38.3769	179.026
LOC_Os02g09050	M11	expressed protein	n.a.	n.a.	0.389527	0.875432	0.714279	2.88009	12.7065	2.64865	5.80058	29.9575	0.492888	0.95791	4.8166	1.76404	11.1476	28.8553
LOC_Os02g10500	M11	expressed protein	n.a.	-	0.841592	0.194772	0	0.191134	2.94741	24.2948	8.32386	44.9261	0.0944587	0.0723432	0.620573	12.2273	10.7125	34.6684
LOC_Os02g10600	M11	OsFBA1 - F-box and FBA domain containing protein, expressed	n.a.	-	2.19031	1.39366	2.20732	2.82742	3.28928	7.95674	11.7945	12.2736	1.87884	2.54074	2.34113	2.6058	6.66141	6.46489
LOC_Os02g12480	M11	expressed protein	n.a.	BS&V	8.24498	7.26932	26.6298	22.9759	67.2612	176.741	129.361	209.135	1.60049	2.26779	1.68625	44.9815	53.3641	77.4174
LOC_Os02g15260	M11	expressed protein	n.a.	n.a.	6.03272	5.95681	5.64256	6.65023	3.43698	14.2008	10.7436	8.04995	4.75327	6.09726	4.2072	7.60795	8.82422	6.16121
LOC_Os02g15280	M11	VQ domain containing protein, putative, expressed	n.a.	n.a.	0.900021	0.417094	0.213562	0.0570377	0.123512	15.3835	10.4643	12.9509	0	0.105657	0.262162	7.37704	12.5688	23.0631
LOC_Os02g15290	M11	VQ domain containing protein, putative, expressed	n.a.	n.a.	2.61838	1.69444	0.0427568	0.045482	0.0956985	8.11423	2.59275	4.37439	0.178614	0.0202307	0	1.95691	1.16641	9.5301
LOC_Os02g15540	M11	expressed protein	n.a.	BS&M	0.150945	0.0527793	2.20854	3.58654	8.50145	9.11785	8.79218	12.1137	0.242111	1.27439	16.7508	22.9159	54.829	87.0308
LOC_Os02g19650	M11	hydrolase, alpha/beta fold family domain containing protein, expressed	n.a.	-	0.304809	0.212759	0.882185	1.0348	1.40343	3.23132	3.20646	2.08442	0.0407382	0	0.00786475	0.317296	5.0634	0.641296
LOC_Os02g19950	M11	expressed protein	n.a.	n.a.	3.43206	2.15488	0.71262	0.437069	0.624976	1.55898	5.06513	3.61747	1.66744	1.63298	1.27202	3.13604	3.56633	2.93753
LOC_Os02g22084	M11	expressed protein	n.a.	-	7.40138	4.46065	2.28498	3.38401	1.97531	5.80022	9.25412	5.02806	4.66255	3.47323	3.72781	5.8007	8.73634	6.66347
LOC_Os02g22110	M11	expressed protein	n.a.	n.a.	0	0	0.345154	0.165177	0	0	0.840987	1.32277	0	0	0.150983	0	2.63955	0.70324
LOC_Os02g26860	M11	START domain containing protein, putative, expressed	n.a.	M	7.00885	5.39055	11.4299	12.9019	13.0945	21.0234	27.1687	18.6758	4.0477	5.00354	2.56919	16.9403	56.5918	51.0994
LOC_Os02g27592	M11	expressed protein	n.a.	-	1.58947	1.67422	0.167983	0.480982	0.355836	0.969412	1.71639	2.041	0.44538	0.475777	0.322232	0.916972	2.06826	2.83641
LOC_Os02g30410	M11	expressed protein	n.a.	-	27.3923	23.9836	30.8333	31.5779	33.6894	64.2582	73.0443	51.3268	46.1606	47.699	58.4606	37.6805	61.8601	44.6661
LOC_Os02g30760	M11	expressed protein	n.a.	n.a.	0.372922	0.502101	0.283741	0.179778	0.238382	0.832779	2.03207	1.14129	0.331338	0.713546	0.243469	0.449747	1.16487	1.01723
LOC_Os02g31860	M11	expressed protein	n.a.	-	0.535445	0.155903	0.252675	0.125101	0.246415	1.02009	1.4825	0.934612	0.363999	0.426648	0.184242	1.50287	0.85713	0.533521
LOC_Os02g32990	M11	expressed protein	n.a.	M	0.211581	0.07283	0.305209	0.199423	0.418767	4.11702	8.408	9.83362	0.0580025	0.0844075	0.09143	2.4526	7.49297	10.0656
LOC_Os02g33060	M11	expressed protein	n.a.	-	1.27661	1.59796	1.37215	1.69999	0.441008	11.4212	16.3412	16.4292	3.81598	7.30143	1.4079	6.64044	5.13026	11.9854
LOC_Os02g33070	M11	expressed protein	n.a.	-	0.843168	0.348134	4.31067	50.3405	8.19322	449.319	489.068	457.705	6.94283	98.1474	19.6783	257.258	475.878	346.429
LOC_Os02g34470	M11	expressed protein	n.a.	-	17.5726	12.5427	13.0684	18.1358	14.9868	26.0852	26.3712	27.7253	9.35317	19.568	10.1286	15.6141	33.8968	30.3418
LOC_Os02g34730	M11	transposon protein, putative, Mariner sub-class, expressed	n.a.	-	11.1958	7.83208	15.855	26.2888	27.555	87.9653	105.209	130.672	8.33493	22.4906	10.4751	42.7798	69.7308	94.0929
LOC_Os02g35820	M11	retrotransposon protein, putative, unclassified, expressed	n.a.	-	1.01276	0.535652	0.337868	0.294066	0.278965	1.17157	2.36893	1.77931	0.78325	0.817823	0.548976	0.553987	1.26492	1.62366
LOC_Os02g37290	M11	heavy metal associated domain containing protein, expressed	n.a.	n.a.	1.26706	0.124957	0.660405	0.155445	0.319151	291.942	79.509	233.247	0.157884	0	0.171732	31.2125	12.3837	68.6954
LOC_Os02g37300	M11	heavy metal associated domain containing protein, expressed	n.a.	n.a.	0.126821	0	0	0.323836	0	203.224	39.1596	173.51	0.083268	0	0	13.4579	9.41196	51.5576
LOC_Os02g37320	M11	heavy metal associated domain containing protein, expressed	n.a.	n.a.	0.157428	0	0	0.118716	0	102.526	19.6851	58.7023	0	0	0	12.6188	15.3469	8.16516
LOC_Os02g37330	M11	heavy metal associated domain containing protein, expressed	n.a.	n.a.	0	0.125649	0.0615943	0.129312	0.0415087	112.216	54.1269	50.8165	0	0.316976	0.0185755	33.1439	34.1294	34.771
LOC_Os02g38450	M11	expressed protein	n.a.	n.a.	0.424873	0.260114	0	0	0	0	0.877995	0.587499	0.343784	0.212237	0.334988	0.222742	8.22974	11.2665
LOC_Os02g38860	M11	expressed protein	n.a.	-	0.303918	0.281184	0.550795	0.705534	0.750317	3.4625	1.62236	2.33308	0.519759	0.118056	0.53039	0.901456	0.901207	2.15035
LOC_Os02g39970	M11	regulatory subunit, putative, expressed	n.a.	M	19.1063	9.71258	17.689	28.05	9.68631	90.7233	114.386	59.6584	11.4008	19.22	10.2039	61.5365	114.914	75.2971
LOC_Os02g42610	M11	expressed protein	n.a.	n.a.	0	0	0	0	0	0.254366	2.74253	1.02488	0	0	0	0	0.984856	2.32243
LOC_Os02g42630	M11	expressed protein	n.a.	n.a.	0	0.134992	0	0	0	2.65086	17.908	14.5892	0	0	0	3.42326	17.4932	21.8055
LOC_Os02g43380	M11	expressed protein	n.a.	n.a.	0	0	0	0.105818	0.430256	1.084	7.08183	1.40911	0	0.178952	0	0.103309	2.84116	3.82123
LOC_Os02g43850	M11	serine esterase family protein, putative, expressed	n.a.	-	6.18935	4.27371	7.06205	18.6728	20.1481	42.0356	18.6537	15.2812	3.32385	6.55926	5.33718	24.4013	12.8797	9.38725
LOC_Os02g44880	M11	expressed protein	n.a.	n.a.	0.935144	0.807213	1.60485	0.747663	0.426335	5.65037	3.35242	11.865	0.192848	0.112456	0.156349	2.91036	1.56518	20.4482
LOC_Os02g44990	M11	OsFBDUF13 - F-box and DUF domain containing protein, expressed	MAIF1	n.a.	0.486823	0.297321	0.331008	1.74534	0.240764	4.94291	4.38382	16.7019	1.18025	11.5711	1.99069	5.55853	1.73327	2.96629
LOC_Os02g45000	M11	expressed protein	n.a.	-	2.08503	1.43905	0.110582	0.622276	0.808273	12.9154	12.8225	8.86859	0.130032	0.143437	0.251486	8.38474	10.5387	6.97656
LOC_Os02g45225	M11	expressed protein	n.a.	n.a.	0.795595	0.73919	1.66603	0.881305	0.231872	63.2398	57.9819	12.5118	2.8658	3.68049	0.148513	2.91346	63.9823	10.4628
LOC_Os02g45710	M11	zinc finger, C3HC4 type domain containing protein, expressed	n.a.	-	0.834013	0.524145	1.60096	0.2464	0.923365	22.6169	5.35852	26.8941	0.495514	0.03288	0.098097	6.64093	3.27447	12.2394
LOC_Os02g47390	M11	expressed protein	n.a.	n.a.	0.160313	0	0.0217027	0.0430208	0.0651935	4.56988	2.88237	0.694628	0.00368875	0	0.00382075	5.90888	1.19809	0.0684063
LOC_Os02g49130	M11	expressed protein	n.a.	-	3.06126	1.17707	1.77669	1.45618	1.37645	2.17751	1.9847	4.92509	1.09873	2.07579	2.37427	2.52475	2.1956	3.01183
LOC_Os02g50110	M11	expressed protein	n.a.	n.a.	1.01646	1.82514	0	0.793136	0	30.7516	8.82114	23.085	0	0	0	26.3514	5.4769	55.6021
LOC_Os02g50374	M11	expressed protein	n.a.	n.a.	0.132727	0.504162	0.775607	0.323435	0.0750445	12.4225	11.4534	14.5371	0.304704	0.617048	0	5.3557	13.6394	23.694
LOC_Os02g51820	M11	expressed protein	n.a.	BS&M	1.24968	0.99333	0.43032	0.236514	0.444085	2.11625	5.08874	2.76173	1.20203	1.02266	1.32305	4.19971	11.8713	6.01332
LOC_Os02g55600	M11	expressed protein	n.a.	-	0.127693	0	2.95288	7.67054	7.46889	58.1704	70.0889	109.611	0.1732	0.0281745	0.509582	4.15473	3.79037	55.9516
LOC_Os02g55610	M11	serine-rich protein, putative, expressed	n.a.	-	0.251284	0.186303	0.970283	1.41907	2.28478	9.57154	11.3203	11.2905	1.18345	1.77992	2.71861	4.58921	8.85408	14.2797
LOC_Os02g56240	M11	retrotransposon protein, putative, Ty3-gypsy subclass	n.a.	n.a.	1.18032	0	0.269958	0.409803	0	3.52477	3.3036	6.7326	0	0	0	0.569305	1.65301	5.39252
LOC_Os02g58150	M11	expressed protein	n.a.	-	2.21145	0.888772	3.05691	9.3541	7.4712	32.9494	79.7155	53.909	1.54633	4.0116	3.26231	20.5017	89.7717	68.4767
LOC_Os02g58630	M11	expressed protein	n.a.	n.a.	0.23663	1.35658	1.09699	1.55531	0.682445	1.11925	3.08798	3.65721	0.981641	0.587877	0.142939	0.779919	0.955813	5.1548
LOC_Os03g01940	M11	expressed protein	n.a.	BS&M	19.7323	11.1271	9.0287	10.7072	9.28606	23.0286	22.6861	18.6197	13.3726	13.716	13.9474	21.6933	21.7402	23.2916
LOC_Os03g01960	M11	expressed protein	n.a.	-	3.76683	2.18312	2.86509	3.65202	11.6926	27.6074	22.6827	41.1442	0.956944	1.37797	3.39606	7.5899	9.52613	16.3636
LOC_Os03g02020	M11	stress responsive A/B Barrel domain containing protein, expressed	n.a.	BS&M	1.24775	1.08662	5.45398	6.94863	10.2861	42.6711	73.1107	48.1168	7.40023	5.58585	6.69252	56.8775	173.16	110.313
LOC_Os03g03200	M11	hydrolase, alpha/beta fold family protein, putative, expressed	n.a.	-	0.871532	0.062842	0.0512758	0.501053	0.933116	13.6655	9.98659	16.6597	0.0133332	0.61337	1.68881	1.43235	2.22267	4.95266
LOC_Os03g03440	M11	expressed protein	n.a.	-	0.434783	0.229049	2.16415	2.5366	2.20007	2.69787	4.10113	11.9651	0.111224	0.214331	0.143739	2.16797	4.50729	9.53209
LOC_Os03g03750	M11	expressed protein	n.a.	n.a.	0.208279	0	0	0	0	0.409961	0.948681	0.760369	0	0	0	0.105331	3.1817	3.00259
LOC_Os03g04610	M11	expressed protein	n.a.	BS&M	9.55588	7.07358	2.0416	2.00249	2.95588	16.1892	21.6216	15.847	2.50582	2.64055	4.03977	9.28367	18.8952	16.2725
LOC_Os03g04930	M11	expressed protein	n.a.	-	22.5846	14.3997	5.01685	4.17064	4.65915	35.0278	50.3238	75.1527	5.21589	4.19513	5.34868	21.6685	49.0818	73.0032
LOC_Os03g05800	M11	expressed protein	n.a.	M	3.69128	2.1008	4.15044	4.82529	6.71981	11.8767	26.8835	18.9261	2.417	2.3372	2.08619	18.7307	86.8012	59.9163
LOC_Os03g06730	M11	plant protein of unknown function domain containing protein, expressed	n.a.	-	0.707781	0.775816	0.368785	0.333151	0.126872	1.21273	0.877513	0.534414	0.0704845	0.12451	0	3.58586	1.99782	0.548724
LOC_Os03g07380	M11	expressed protein	n.a.	BS&M	55.3281	47.0065	26.6091	28.1153	21.0136	40.4256	104.496	96.2684	20.6328	31.2008	23.9998	52.5048	206.827	291.587
LOC_Os03g08490	M11	AP2 domain containing protein, expressed	n.a.	V	0.221604	0.126773	1.97747	4.02431	8.5001	141.735	185.817	188.523	3.54826	4.6509	4.03213	60.3901	122.088	193.07
LOC_Os03g08840	M11	zinc finger protein, putative, expressed	n.a.	-	0.984611	1.59192	1.64902	3.82357	6.73868	41.5778	16.759	34.8648	1.75583	5.29731	7.4508	22.9115	11.2593	31.3434
LOC_Os03g08970	M11	expressed protein	n.a.	-	0.79782	0.482283	1.63178	1.25434	1.53546	36.6035	26.8986	37.3197	0.0707065	0	0	5.88427	7.09177	14.2021
LOC_Os03g10860	M11	expressed protein	n.a.	-	3.37437	6.23289	8.91662	6.72066	15.0842	45.4865	28.2233	39.5239	1.47856	1.32442	4.38171	16.4995	13.7568	31.514
LOC_Os03g11780	M11	expressed protein	n.a.	BS&M	0.335699	0.25643	1.36384	3.55917	5.35156	14.0286	28.1085	39.596	1.01812	2.43118	2.78888	18.525	63.2527	90.4987
LOC_Os03g13640	M11	expressed protein	n.a.	n.a.	0.774256	1.42901	0.317329	0.819804	0.436426	0.25561	3.02267	1.91231	0.580018	0.704064	0.525065	1.44598	3.70846	5.91878
LOC_Os03g13976	M11	expressed protein	n.a.	n.a.	1.46497	0.595147	0	0.164498	0.0860092	1.39565	1.30141	2.44072	0.382914	0.19607	0.50663	1.45331	2.8302	4.49757
LOC_Os03g14590	M11	calcium-binding EF hand family protein, putative, expressed	n.a.	BS&V	0.289127	0.155924	1.18751	4.94633	12.2855	13.4784	20.9133	33.7373	0.368533	1.63609	14.4097	13.2674	7.61664	11.1936
LOC_Os03g15460	M11	expressed protein	PLA2-II	M	0.713061	0.0572127	1.15834	0.831058	2.40322	6.86772	0.608114	1.83597	0.113725	0	0	1.70799	1.61721	1.78634
LOC_Os03g16670	M11	haloacid dehalogenase-like hydrolase family protein, putative, expressed	n.a.	BS&M	1.15538	1.41825	1.45413	6.02032	16.3128	39.7799	22.8464	65.771	0.765895	4.14255	15.9184	14.7582	4.72361	19.9637
LOC_Os03g16910	M11	SLT1 protein, putative, expressed	n.a.	-	8.9457	6.73616	4.53163	6.47318	12.5454	43.3736	54.1678	48.358	4.89868	9.39912	10.0418	14.5303	29.827	37.0998
LOC_Os03g17660	M11	expressed protein	n.a.	BS&M	7.0834	6.20607	6.82645	7.09533	6.80734	9.99126	17.2443	22.6021	9.65308	10.6289	13.1393	10.9782	38.2998	51.3955
LOC_Os03g17680	M11	expressed protein	n.a.	-	1.0105	0.486078	75.1438	66.5393	28.5801	64.4598	84.2613	106.351	18.4991	17.9745	3.95959	34.765	45.686	118.513
LOC_Os03g18250	M11	expressed protein	n.a.	n.a.	0	0	0	0	0	1.87956	4.45064	0.0680423	0.0387998	0	0	0.209311	6.3078	9.27858
LOC_Os03g18870	M11	heat shock protein DnaJ, putative, expressed	n.a.	-	11.2584	8.76694	4.40507	4.19241	4.83024	17.3418	27.3118	24.2226	4.15757	4.62745	5.45616	9.40541	26.2356	24.6343
LOC_Os03g19940	M11	expressed protein	n.a.	-	0.463709	0.100202	0	0.0706617	0.031134	14.4169	24.4792	41.7585	0.0612422	0.229659	0.067505	27.5868	59.4431	86.3172
LOC_Os03g20730	M11	chaperone protein dnaJ, putative, expressed	n.a.	n.a.	0	0	0	0	0	11.8906	33.6579	30.5097	0	0.395093	0.164775	14.127	39.0019	63.9751
LOC_Os03g20770	M11	expressed protein	n.a.	n.a.	0.290916	0.324288	0.44364	0.461831	0.590078	1.57904	2.77245	6.50846	0.889177	1.59641	3.44147	0.855657	2.61968	8.79316
LOC_Os03g21640	M11	expressed protein	n.a.	-	2.14166	0.565452	0.56027	0.297075	0.35283	3.31216	2.52358	5.00304	0.470171	0.224705	0.539149	2.22161	2.95862	2.95756
LOC_Os03g22210	M11	POEI46 - Pollen Ole e I allergen and extensin family protein precursor, expressed	n.a.	n.a.	0	0	0	0.172414	0.816673	10.2463	1.84728	2.59526	0	0	0	2.44284	0.0211467	4.10368
LOC_Os03g22490	M11	heavy metal-associated domain containing protein, expressed	n.a.	BS	1.68111	3.12641	10.7159	16.0001	31.0097	53.7299	50.5143	78.2113	0.851522	2.54994	2.11535	22.6623	38.5904	57.1561
LOC_Os03g22670	M11	triacylglycerol Lipase, putative, expressed	n.a.	-	0.291497	0.0814657	0.157355	0.304061	0.409892	3.43771	2.31094	1.82042	0.309194	0.45101	0.490313	3.72629	2.68237	1.99584
LOC_Os03g26870	M11	WD-40 repeat family protein, putative, expressed	SRWD5	-	0.021873	0.072485	0.058457	0.0136192	0	12.1067	5.39881	12.6063	0.075021	0.134778	0.0683192	10.0191	6.30111	17.6938
LOC_Os03g29350	M11	von Willebrand factor type A domain containing protein, expressed	n.a.	-	6.03131	2.85872	6.54408	19.8425	35.4113	117.323	66.2053	45.6095	4.27699	12.5937	19.0047	71.0236	47.659	30.0258
LOC_Os03g29360	M11	expressed protein	n.a.	n.a.	2.74233	2.00353	8.80267	18.3112	16.385	92.6917	87.8248	51.0585	5.83882	25.6502	18.4363	27.2368	21.7792	41.8387
LOC_Os03g30519	M11	expressed protein	n.a.	-	2.54449	1.238	1.31005	1.25408	2.06305	3.95754	4.88914	4.35751	1.24257	1.40364	1.25472	4.12959	11.1758	9.99066
LOC_Os03g31026	M11	retrotransposon protein, putative, unclassified, expressed	n.a.	M	14.7947	9.94245	7.24379	7.58609	6.12939	29.1946	28.5943	24.5837	15.1523	15.3535	17.2833	26.5368	25.6177	20.8063
LOC_Os03g31490	M11	expressed protein	n.a.	BS&M	50.6599	33.4116	53.892	73.9235	41.9488	119.398	215.83	232.728	79.3377	122.165	60.2248	87.4478	261.154	285.797
LOC_Os03g32360	M11	retrotransposon protein, putative, Ty3-gypsy subclass	n.a.	n.a.	0.409643	0.4188	0.471425	0.259229	0.199404	2.78993	2.95528	3.035	0.415146	0.701052	0.282683	3.12829	1.37799	1.31928
LOC_Os03g36630	M11	expressed protein	n.a.	n.a.	0.258943	0.123227	1.45756	2.56411	1.51526	11.588	11.3897	19.3005	0.441464	2.77034	0.366127	20.5825	27.4723	69.2292
LOC_Os03g37450	M11	expressed protein	n.a.	n.a.	0.149943	0	0.449179	0.521048	0.462886	0.838172	2.10961	1.97079	0.0899665	0.0933575	0.265585	1.20813	1.23391	1.93924
LOC_Os03g37570	M11	expressed protein	n.a.	-	4.37814	2.49376	2.55226	7.73299	5.31997	12.5454	11.476	6.75537	2.7791	7.15155	7.66038	14.2081	10.3627	3.35006
LOC_Os03g37878	M11	expressed protein	n.a.	-	1.30686	0.270079	0.283495	0.151564	0.372537	4.7683	5.88713	5.10067	0.140264	0.698528	0.664845	0.609259	5.5713	10.6413
LOC_Os03g38840	M11	retrotransposon, putative, centromere-specific	n.a.	n.a.	0.106131	0	0.0837877	0.305175	0.292092	0.249059	2.03989	0.963365	0	0	0.345975	0.0605048	3.88163	3.1287
LOC_Os03g38950	M11	chloroplast post-illumination chlorophyll fluorescence increase protein, putative, expressed	n.a.	BS&M	1.40856	1.61786	3.46834	3.11267	3.73356	53.6933	190.346	68.2885	11.5708	9.34648	15.1077	99.5526	575.989	292.245
LOC_Os03g39110	M11	expressed protein	n.a.	-	0.179386	0.14547	0.099333	0.0475855	0.060458	6.47683	3.35915	2.90355	0.100426	0.0177803	0.062229	4.56221	4.63861	4.36149
LOC_Os03g41932	M11	expressed protein	n.a.	n.a.	0.431725	0	0.227816	0.266008	0	5.94538	3.48135	0.362479	0	0	0	0.901277	2.26219	8.361
LOC_Os03g42600	M11	expressed protein	n.a.	n.a.	0.176814	0.283483	2.336	11.9157	6.13412	31.3569	50.0894	209.281	2.64256	9.43021	3.38407	11.7344	12.1606	95.2907
LOC_Os03g43010	M11	expressed protein	n.a.	-	0.055879	0.010084	0.503301	1.59999	3.07027	5.67695	10.0072	3.47037	0.387183	0.63917	1.43718	1.8295	7.65531	2.70059
LOC_Os03g43490	M11	retrotransposon protein, putative, unclassified, expressed	n.a.	n.a.	29.8436	32.0703	26.1593	28.2309	21.2451	29.5561	68.2386	48.7304	24.639	27.4751	26.2803	42.4015	119.765	78.4432
LOC_Os03g45280	M11	dehydrin, putative, expressed	n.a.	BS&V	5.37627	1.45425	34.2446	42.8951	30.6325	2093.23	2685.24	2611.75	13.6087	28.8884	30.2503	294.777	429.759	1253.24
LOC_Os03g45790	M11	expressed protein	n.a.	n.a.	11.6145	9.44389	6.63765	8.84353	27.4994	6.62671	7.25546	12.021	2.64775	5.18912	9.44731	9.89705	16.4797	31.9187
LOC_Os03g45870	M11	expressed protein	n.a.	-	22.5885	24.4254	3.10002	4.60294	4.3842	21.6043	11.6551	12.2454	11.7967	12.6551	11.9768	11.4363	25.6253	38.1746
LOC_Os03g46420	M11	expressed protein	n.a.	n.a.	0	0.152272	0.045919	0.166926	0.0353095	2.44774	0.726432	0.395796	0.121044	0.0969138	0.22423	1.86271	0.224132	0.042965
LOC_Os03g47149	M11	expressed protein	n.a.	n.a.	0	0	0	0	0	1.60774	0	1.91478	0	0	0	6.60557	3.15424	24.0666
LOC_Os03g47280	M11	VQ domain containing protein, putative, expressed	OsVQ13	-	0.091861	0	0.0623435	0.282516	0.296375	25.1844	15.5002	85.2179	0	0	0	4.30321	1.46612	31.9862
LOC_Os03g47350	M11	expressed protein	n.a.	n.a.	0.120406	0.217575	0	0.221768	0	0.610062	0.789994	0	0	0	0	1.2792	0	0
LOC_Os03g47614	M11	hypothetical protein	n.a.	n.a.	0	0	0.317137	0	0	1.62139	6.53877	0	0	0.282714	0	1.42984	10.4612	0
LOC_Os03g48190	M11	expressed protein	n.a.	-	3.93178	2.33617	2.64094	3.90694	3.2378	10.193	10.2887	8.95438	4.33417	5.93074	5.78391	7.10484	8.19449	6.00942
LOC_Os03g49940	M11	integral membrane protein, putative, expressed	n.a.	BS&M	3.046	2.48322	1.86791	1.56069	1.71143	1.89847	6.05782	5.68578	1.25895	1.57671	0.635374	2.07635	13.3625	11.1881
LOC_Os03g50050	M11	OsFBDUF16 - F-box and DUF domain containing protein, expressed	n.a.	-	0.447569	0.109883	0.488925	1.06406	1.2382	1.47089	1.93135	2.7242	0.48043	0.774586	1.07831	0.441822	1.38269	2.17853
LOC_Os03g51390	M11	expressed protein	n.a.	n.a.	0	0.0199793	0	0.027828	0.013534	11.7476	4.55163	15.2712	0	0.04512	0	3.4536	1.93988	7.741
LOC_Os03g51530	M11	expressed protein	n.a.	n.a.	2.74785	1.0864	0.66897	2.47786	1.61775	53.0583	318.573	130.054	0.920791	3.95316	1.14386	22.0556	321.845	180.02
LOC_Os03g52680	M11	expressed protein	n.a.	-	1.47605	2.15363	3.65451	7.03126	18.8859	65.3864	68.9196	82.2935	1.55659	3.21064	8.37508	23.5703	75.8781	108.958
LOC_Os03g53300	M11	expressed protein	n.a.	BS&M	9.48428	9.5531	3.90264	4.63659	6.16737	6.2899	23.8704	25.366	3.56798	3.01756	5.76378	4.8527	37.4298	52.5272
LOC_Os03g55770	M11	expressed protein	n.a.	n.a.	0.475512	0	0	0.165705	0	11.4081	16.5301	12.3636	0	0	0	5.45304	47.4018	33.4141
LOC_Os03g55776	M11	expressed protein	n.a.	BS&M	0.912962	0.533054	8.04469	0.676774	1.29704	87.7807	73.7864	88.8694	3.82339	1.35601	0.976289	68.5039	245.877	319.692
LOC_Os03g57349	M11	expressed protein	n.a.	-	30.8902	26.3907	44.1058	57.1611	61.5309	138.264	127.149	108.035	29.1975	45.9768	44.3238	63.275	87.3222	60.086
LOC_Os03g57580	M11	expressed protein	n.a.	-	6.1866	3.03903	5.75404	15.3155	10.8703	41.4293	46.2182	33.7042	5.64153	14.0347	10.6024	19.4817	43.7023	34.615
LOC_Os03g58000	M11	expressed protein	n.a.	n.a.	0	0.102013	0.0137743	0.0093695	0	0.566847	1.59917	1.9849	0.010014	0.00965275	0.05726	0.600361	2.59785	4.31194
LOC_Os03g58010	M11	acetyltransferase, GNAT family, putative, expressed	n.a.	-	0.145124	0.433729	0.419851	0.354046	0.673654	25.3836	44.6335	54.4744	0.251062	0.434167	0.0520665	12.9708	43.7129	89.4414
LOC_Os03g58020	M11	acetyltransferase, GNAT family, putative, expressed	n.a.	BS&M	1.25193	3.61919	4.89428	7.28964	7.64211	42.3001	45.3095	23.7683	2.34153	4.93819	1.76335	37.0471	39.4441	29.1475
LOC_Os03g58030	M11	acetyltransferase, GNAT family, putative, expressed	n.a.	n.a.	0.444286	0.426514	1.24542	1.84426	1.41883	3.00049	5.18897	9.69793	0.384283	1.5772	0.324004	4.31966	3.8909	4.65078
LOC_Os03g59180	M11	expressed protein	n.a.	M	0.217154	0.603985	7.56827	15.7715	26.4128	117.422	267.949	589.627	0.381057	0.937057	1.05011	49.0493	446.385	1774.48
LOC_Os03g59880	M11	expressed protein	n.a.	-	3.3146	0.615107	0.055188	0.0374092	0.057517	6.17323	14.9821	39.6675	0.0171747	0.0531515	0.169341	16.8213	34.4303	92.7343
LOC_Os03g60920	M11	Methyltransferase small domain containing protein, expressed	n.a.	-	34.2482	17.2767	27.4488	48.4677	28.1327	61.291	69.079	62.4487	18.7018	29.9326	14.2495	36.2599	58.8909	53.8307
LOC_Os03g61150	M11	expressed protein	n.a.	n.a.	1.75452	0.022174	2.77719	38.2482	0.957528	512.108	265.352	175.128	1.02182	24.7253	1.93286	108.272	29.1769	42.6251
LOC_Os03g61160	M11	expressed protein	n.a.	n.a.	0.020692	0.019812	0.029196	0.690104	0.0528515	135.653	25.4757	7.38492	0.048923	0.730949	0	85.9556	1.51271	1.29776
LOC_Os03g62370	M11	WD40-like Beta Propeller Repeat family protein, expressed	n.a.	BS&M	2.17675	1.32363	0.764264	0.869434	1.0551	4.12638	3.71935	6.86119	0.521189	0.996284	1.05426	2.00863	5.0829	6.55569
LOC_Os03g64010	M11	expressed protein	n.a.	-	9.84751	8.91798	10.5905	13.3363	12.7005	26.2364	22.2709	20.6612	9.31197	15.1944	10.5032	30.1265	33.4401	35.394
LOC_Os04g01170	M11	expressed protein	n.a.	n.a.	0.201082	0	0.1014	0.263992	0.414755	2.45868	2.1094	1.31902	0.218066	0.468329	0.104913	3.40064	4.08939	2.61298
LOC_Os04g01330	M11	expressed protein	n.a.	-	15.3921	17.2702	10.998	13.9418	21.9138	44.4447	54.8411	42.8699	7.88569	11.0424	14.6744	32.3646	55.4453	39.9324
LOC_Os04g01850	M11	hypothetical protein	n.a.	n.a.	0.249162	0	0.21674	0.236291	0.17784	27.9953	98.7357	48.2816	0.275489	0.402227	1.676	20.4814	86.8332	59.1403
LOC_Os04g02070	M11	expressed protein	n.a.	-	12.264	9.35911	9.18313	9.93539	8.53551	14.7661	12.5226	13.5733	7.6567	8.54099	6.54793	10.061	13.8251	18.1846
LOC_Os04g02120	M11	expressed protein	n.a.	-	19.406	14.8111	14.7039	19.1701	13.5349	32.1849	39.5568	25.55	21.0804	23.5066	24.7008	19.315	29.9016	25.9176
LOC_Os04g03164	M11	expressed protein	n.a.	n.a.	0.192448	0	0.0792392	0.175352	0.18567	56.9021	64.7245	756.746	0.036345	0.0419882	0.186366	10.5476	7.58496	238.561
LOC_Os04g05650	M11	expressed protein	n.a.	-	0.0634903	0	0.351358	0.152376	0.462904	66.6197	60.1311	615.725	0	0	0	10.2243	27.3868	411.265
LOC_Os04g09570	M11	expressed protein	n.a.	n.a.	0	0	0	0.184999	0.21928	6.00032	5.76069	13.851	0	1.4394	0.098318	1.2455	5.21193	6.61743
LOC_Os04g12744	M11	expressed protein	n.a.	-	2.11236	1.33875	0.692922	1.29539	0.89566	4.60509	3.98118	2.18047	1.03786	1.82505	1.86183	3.40888	2.10852	3.58605
LOC_Os04g14390	M11	transposon protein, putative, unclassified	n.a.	n.a.	3.15283	0	0.463142	4.44812	1.00154	11.669	35.7956	14.367	1.33676	1.38483	2.71161	3.17132	9.99421	10.0468
LOC_Os04g17479	M11	expressed protein	n.a.	-	14.6462	7.42273	16.1298	19.5858	23.3689	26.6349	43.0386	67.0895	32.5244	39.8857	41.7534	16.5444	37.1766	60.5745
LOC_Os04g17669	M11	expressed protein	n.a.	n.a.	0	0	0	0	0	8.50331	0.530349	0.13233	0	0	0	2.06858	1.07895	0.239447
LOC_Os04g20110	M11	transposon protein, putative, unclassified	n.a.	n.a.	0.346332	0.876816	1.25906	0.201735	0.18663	1.21903	5.01216	0	2.22728	0	0.640568	3.55738	1.62032	2.86218
LOC_Os04g20510	M11	retrotransposon protein, putative, unclassified, expressed	n.a.	n.a.	0	0	0	0.496305	0.07094	1.24002	3.45753	3.37481	0.186352	0.072096	0.379201	1.38309	1.82849	3.2026
LOC_Os04g22140	M11	expressed protein	n.a.	n.a.	0.105845	0.19598	0	0.162513	0	0.41162	1.83869	0.746114	0.059449	0	0.376953	0.739485	5.39585	4.1318
LOC_Os04g22330	M11	SCP-like extracellular protein, expressed	n.a.	n.a.	0	0	0	0	0	0.295115	2.0408	1.17031	0.0375098	0	0	0.586625	10.9956	3.53907
LOC_Os04g24610	M11	expressed protein	n.a.	-	2.25425	1.2484	3.02782	4.22312	5.48717	9.39441	7.21729	7.85024	2.54975	2.52518	3.30486	6.01708	6.49353	7.56665
LOC_Os04g24804	M11	expressed protein	n.a.	-	9.79588	1.38292	4.29753	11.4829	8.64433	16.1949	4.20117	2.61799	0.743314	1.67783	1.89216	23.0167	18.2959	10.5582
LOC_Os04g25790	M11	expressed protein	n.a.	n.a.	0.711632	0.414174	0.269769	0.257145	0.537123	1.48448	1.46546	1.05087	0.578255	0.657898	0.899053	0.611323	1.44812	0.629021
LOC_Os04g26360	M11	transposon protein, putative, CACTA, En/Spm sub-class	n.a.	n.a.	0	0	0.0226915	0.029812	0.0140757	2.01852	2.84668	1.54473	0.0186422	0.325542	0.46524	3.02942	3.20951	1.99162
LOC_Os04g27810	M11	retrotransposon protein, putative, Ty3-gypsy subclass, expressed	n.a.	n.a.	0	0.0819687	0.23819	0	0.252121	0.638878	2.14757	2.93455	0	0	0	0	0.381354	4.19289
LOC_Os04g30750	M11	expressed protein	n.a.	n.a.	0	0	0.0817607	0.0822175	0.0280127	0.303733	0.72481	0.428291	0.187762	0.258687	0.12969	0.268318	2.10872	1.83434
LOC_Os04g31690	M11	expressed protein	n.a.	n.a.	14.2673	8.60508	14.2357	15.7954	16.6585	38.1827	63.7554	54.3808	20.0578	31.7998	22.9531	31.6057	113.89	125.855
LOC_Os04g33310	M11	expressed protein	n.a.	n.a.	1.41012	0.0406127	0.436616	1.74249	7.14536	116.39	199.931	147.623	0.0801598	0.109183	0.764196	27.5133	69.0192	144.099
LOC_Os04g34600	M11	abscisic stress-ripening, putative, expressed	Asr4	-	1.93452	0.250486	0.0470452	0.0925337	0.356567	346.809	130.49	98.2018	0.0231825	0.0459502	0.058065	46.9321	24.7713	70.2801
LOC_Os04g34699	M11	expressed protein	n.a.	n.a.	1.83505	1.24611	0.240036	0.161084	0.277533	1.55767	1.87328	1.36503	0.847555	0.623633	0.33835	1.85604	1.8558	1.72462
LOC_Os04g36600	M11	DUF538 domain containing protein, putative, expressed	n.a.	-	1.75071	0.728923	0.537754	0.286596	0.566318	2.5468	2.6194	3.10015	0.282137	0.397865	1.00414	1.26906	1.9234	3.41282
LOC_Os04g37710	M11	serine hydrolase domain containing protein, expressed	n.a.	BS&M	3.95882	2.07996	7.94739	10.5865	21.9236	33.6638	41.217	85.2103	3.27223	3.94105	5.35482	10.5159	26.1647	40.8855
LOC_Os04g38042	M11	retrotransposon protein, putative, unclassified, expressed	n.a.	n.a.	0	0.00646533	0.0351492	0.0046125	0	3.53087	0.491246	0.52244	0.0160903	0	0.003924	1.23504	0.562441	2.60866
LOC_Os04g39290	M11	heavy metal transport/detoxification protein, putative, expressed	n.a.	n.a.	0	0	0	0.031545	0.0313628	0.312042	1.17081	4.58569	0.115277	0.300768	0.17928	1.94076	8.04744	15.4165
LOC_Os04g39360	M11	heavy metal transport/detoxification protein, putative, expressed	n.a.	n.a.	0.832127	0	0	0	0	3.50987	1.3573	3.57403	0.252631	0.178567	0	0.800974	0.686107	2.01835
LOC_Os04g39380	M11	heavy metal transport/detoxification protein, putative, expressed	n.a.	-	0	0	0	0	0	0.530832	0.938025	0.903745	0	0	0	0.753674	1.02299	2.2346
LOC_Os04g39970	M11	vacuolar sorting protein 9 domain-containing protein, putative, expressed	OsV4	M	5.59722	4.16246	3.74379	7.13476	5.22465	8.23174	8.87168	10.1311	5.90512	7.13102	11.4523	4.93886	10.2615	8.16793
LOC_Os04g40670	M11	expressed protein	n.a.	BS&M	0.089533	0.164278	0.315221	1.24324	4.02455	57.3243	48.3333	36.9975	0.0895988	0.257838	0.303475	43.9264	63.1294	44.1684
LOC_Os04g41500	M11	expressed protein	n.a.	-	16.6548	9.21107	9.60675	11.2364	12.4896	32.8757	36.3654	44.038	9.86806	11.7919	11.1662	12.4212	33.6107	38.0455
LOC_Os04g43820	M11	expressed protein	n.a.	n.a.	0.143249	0.127257	0	0.184636	1.26277	12.0249	1.34544	1.51175	0.16984	1.04702	5.69007	8.89329	0.927895	2.42182
LOC_Os04g45140	M11	DTA2, putative, expressed	n.a.	-	0.297035	0	0.0355755	0.10806	0.686927	9.0672	11.3781	9.6259	0.012022	0	0.0511052	3.69812	7.32984	4.92517
LOC_Os04g45200	M11	DNA binding protein, putative, expressed	n.a.	M	10.1165	7.31456	11.0026	13.8964	12.5676	13.3863	16.4639	17.5721	11.2531	14.8734	14.8289	10.9512	22.7476	32.4108
LOC_Os04g45370	M11	OsSAUR19 - Auxin-responsive SAUR gene family member, expressed	n.a.	-	1.30207	1.05875	0.350421	0.111737	0.107242	25.0246	27.063	20.5841	0.273146	0.056014	0.541184	2.23294	3.14574	8.74746
LOC_Os04g45665	M11	hypothetical protein	n.a.	n.a.	0.130981	0	0.344852	0.19419	0	1.0261	0.441219	0.662921	0.348219	0.185877	0	0.476624	0.806907	1.27076
LOC_Os04g47630	M11	hypothetical protein	n.a.	n.a.	0	0.287332	0.984599	1.41896	2.11094	6.5	7.63808	5.57333	0.334019	0.606651	0.842287	0.608017	1.82266	15.138
LOC_Os04g51680	M11	expressed protein	n.a.	n.a.	11.6916	3.78706	14.3257	20.6755	11.4846	38.3467	43.506	106.225	5.92866	14.7614	1.51562	47.9778	140.267	196.99
LOC_Os04g52670	M11	OsSAUR21 - Auxin-responsive SAUR gene family member, expressed	n.a.	n.a.	0.321154	0.0679687	0.125714	0.195938	0.370622	4.83953	8.73392	11.5039	0.0406458	0.0536225	0.113608	4.02049	2.93423	13.2002
LOC_Os04g53180	M11	expressed protein	n.a.	n.a.	0.321559	0.033527	2.11783	7.37555	15.8282	1.54113	4.09335	9.15524	0	0.425593	0.392743	3.17732	16.8211	14.2853
LOC_Os04g54210	M11	expressed protein	n.a.	n.a.	3.80292	0.541417	1.98691	8.26687	3.63656	46.026	45.1899	82.4076	6.24907	36.1658	21.8002	52.9368	37.7516	97.0087
LOC_Os04g55610	M11	expressed protein	n.a.	n.a.	10.9131	2.0729	92.3917	132.736	291.917	196.566	364.492	251.863	4.45723	6.81299	5.59478	159.819	308.807	338.61
LOC_Os04g56100	M11	one cut domain family member 3, putative, expressed	n.a.	BS&V	0.382016	0.176894	0.0948588	0.216863	0.456296	150.707	157.243	131.249	0.117975	0.10669	0.744897	59.022	58.2933	59.0302
LOC_Os04g57200	M11	heavy metal transport/detoxification protein, putative, expressed	n.a.	BS	0.431582	0.0509427	3.00592	3.40938	12.7985	355.615	139.118	270.578	0.127064	0.0829547	1.11096	154.037	14.5471	50.8056
LOC_Os04g57240	M11	expressed protein	n.a.	n.a.	0.987346	0.529559	0.5895	1.00722	1.85718	2.54561	6.28386	3.81328	0.243079	1.16478	2.99596	3.7694	6.30592	2.62235
LOC_Os04g57760	M11	expressed protein	n.a.	BS&V	2.18819	0.609881	3.1368	2.54695	7.32866	142.854	81.1391	140.017	0.343788	0.231846	1.06642	31.3118	3.64174	47.5071
LOC_Os04g58890	M11	expressed protein	n.a.	BS&M	2.39057	1.50626	1.20638	0.87323	1.23914	8.87792	9.15484	18.0426	0.849468	0.701513	1.02937	3.64849	7.57734	20.2796
LOC_Os05g02010	M11	expressed protein	n.a.	M	10.0639	5.82182	5.0105	7.06713	6.67509	15.0404	30.9764	47.3594	10.1883	11.2524	11.5002	18.3685	50.6103	61.3673
LOC_Os05g02770	M11	glycine-rich cell wall structural protein precursor, putative, expressed	n.a.	V	0.620135	0.0226187	0.392244	1.14705	2.5452	105.536	114.269	142.382	0	0	0.131073	5.25042	7.55955	34.6218
LOC_Os05g02780	M11	glycine-rich protein A3, putative, expressed	n.a.	V	19.9745	6.87052	124.117	138.991	228.583	1148.6	1091.3	1004.16	57.1059	50.2701	40.0162	271.492	372.638	501.597
LOC_Os05g04700	M11	OsRCI2-6 - Hydrophobic protein LTI6B, expressed	OsLti6b|ddOs32	-	37.0401	1.11866	110.466	350.565	574.9	5202.89	2784.25	2661.21	6.30024	7.21503	8.87778	1080.56	636.678	3003.28
LOC_Os05g05140	M11	expressed protein	n.a.	M	6.3312	4.58934	3.43628	4.62182	4.56932	12.5608	24.9786	19.3618	3.92904	3.90655	5.05351	10.8206	40.0181	21.5771
LOC_Os05g07860	M11	uvrB/uvrC motif family protein, expressed	n.a.	BS&M	9.81974	5.94812	10.063	18.5548	17.3903	76.5417	75.4226	64.6367	9.76076	14.817	13.1065	27.1605	44.7554	58.6401
LOC_Os05g10480	M11	expressed protein	n.a.	-	0.53506	0.325593	1.0179	1.27077	1.68563	4.27278	6.50501	7.48974	0.642134	1.91833	1.08644	5.38089	18.5421	10.2098
LOC_Os05g10754	M11	expressed protein	n.a.	-	10.4671	8.15728	9.57497	13.6599	11.1876	33.7696	42.6896	32.2189	10.3966	15.8377	11.7005	20.0732	51.3411	39.9694
LOC_Os05g12370	M11	expressed protein	n.a.	n.a.	0.956587	0.288095	1.63678	0.855917	0.393321	3.19606	1.18813	5.16627	2.99146	3.08482	2.01492	2.09484	2.46742	6.50072
LOC_Os05g16220	M11	expressed protein	n.a.	n.a.	0.371498	0.667524	0	0	0	0.703023	0.739565	2.23699	0.112566	0.122752	0	0.328499	0.995062	1.00115
LOC_Os05g17250	M11	retrotransposon protein, putative, unclassified, expressed	n.a.	n.a.	0.800384	1.32161	1.05909	1.168	1.00266	1.2013	1.52675	1.34927	0.585867	1.04845	0.855777	0.781495	1.5344	2.20204
LOC_Os05g20980	M11	transposable element protein, putative, containing Pfam profile: PF03004, Transposase_24, expressed	n.a.	n.a.	0.331896	0.220505	0	0.0297642	0	0.988407	1.18921	0.20367	0.122866	0.15741	0.231565	1.49364	3.77745	1.12148
LOC_Os05g22880	M11	expressed protein	n.a.	n.a.	3.43167	0.217589	0.590122	0.797005	0	1.4412	4.34859	7.47792	0	0	0	0.779075	2.56745	9.81057
LOC_Os05g22894	M11	expressed protein	n.a.	-	0.668239	0.76506	0.385953	0.845241	0.447155	4.01196	4.25647	3.9067	0.469398	0.577559	0.770345	2.98938	3.45448	3.20249
LOC_Os05g24870	M11	expressed protein	n.a.	n.a.	1.50754	0.380226	0	0.415888	0.562544	0.710742	4.05582	3.67609	2.03944	0.471579	1.26361	1.72136	10.6289	16.3297
LOC_Os05g26954	M11	saposin-like type B, region 1 family protein, putative, expressed	n.a.	-	14.5805	11.0206	7.98114	10.7944	13.0347	22.9834	27.8024	29.7217	9.21285	12.8044	11.2388	13.8271	17.8562	22.7033
LOC_Os05g28740	M11	universal stress protein domain containing protein, putative, expressed	UspA	-	3.38433	1.13399	35.0551	147.688	35.3058	2454.27	3115.94	2975.9	84.3946	418.367	168.556	1658.26	4509.17	5287.96
LOC_Os05g29680	M11	expressed protein	n.a.	n.a.	0.212549	0	0	0	0.081827	0.213927	0.130424	0.863686	0	0	0.31235	1.73354	7.89544	6.58474
LOC_Os05g29750	M11	cytochrome P450 71E1, putative, expressed	n.a.	-	0	0	0.0431457	0	0.201606	0.31239	0.605433	0.272382	0	0	0.140589	0.292904	1.28326	1.93325
LOC_Os05g32980	M11	expressed protein	n.a.	n.a.	1.99081	3.69321	1.29101	2.76889	3.24441	3.53677	4.04624	4.3766	2.01272	4.61791	4.13528	2.95227	3.88389	5.11215
LOC_Os05g33010	M11	heat shock protein DnaJ, putative, expressed	n.a.	M	7.28106	2.78396	0.985509	2.27742	1.35284	9.71612	16.2307	17.7092	2.67096	4.75652	2.87791	23.4314	36.282	39.8894
LOC_Os05g34070	M11	DIP1, putative, expressed	n.a.	-	136.179	106.846	78.1507	100.065	90.1163	204.506	147.875	173.325	80.9893	91.3219	69.0336	173.78	148.932	190.847
LOC_Os05g34500	M11	expressed protein	n.a.	n.a.	3.99858	3.03129	3.45029	5.25469	17.2141	18.3044	24.3546	68.1907	1.24014	1.39776	5.10826	13.29	23.5411	167.412
LOC_Os05g34710	M11	expressed protein	n.a.	-	0.837188	0.936189	1.68998	2.95232	2.6796	11.1063	13.8482	13.6201	1.72429	3.19745	2.70862	4.96319	8.56196	10.9435
LOC_Os05g35340	M11	expressed protein	n.a.	n.a.	0.0661927	0.034449	1.85203	3.43413	4.55182	28.9972	8.98999	8.34241	0.27333	0.759977	0.450953	22.1829	4.21147	3.08529
LOC_Os05g35350	M11	hypothetical protein	n.a.	n.a.	0	0	0	0	0	0	1.15283	1.23019	0	0	0	0.754348	0.648463	1.10664
LOC_Os05g36020	M11	expressed protein	n.a.	n.a.	0	0	0	0	0	5.58773	10.981	20.1043	0	0.0960982	0	6.65513	6.78296	21.2053
LOC_Os05g36320	M11	expressed protein	n.a.	BS&V	3.86557	2.29865	11.5808	23.5716	18.42	202.521	107.156	32.2266	8.65973	19.3235	15.1176	75.6446	30.8684	9.10615
LOC_Os05g37520	M11	expressed protein	n.a.	BS&M	7.81344	4.87778	6.59529	9.3561	3.31434	27.3409	21.6426	17.2845	7.00748	9.03206	2.23534	27.7092	46.3811	49.8204
LOC_Os05g37530	M11	expressed protein	n.a.	n.a.	0.689732	0.552493	0.553738	0.691924	0.132224	0.828537	1.61814	2.19414	0.573272	0.778788	0.425535	1.13696	2.82451	3.17801
LOC_Os05g38040	M11	expressed protein	n.a.	-	2.73792	1.35621	46.6935	227.503	176.669	2350.51	2569.01	1434.47	5.59668	82.0149	42.6041	196.251	146.859	164.37
LOC_Os05g39510	M11	hypothetical protein	n.a.	n.a.	0.294275	0.266589	0.449529	0.376935	1.19045	2.6734	1.52428	2.5446	0.948938	1.24431	0.661316	1.80337	0.685837	1.30371
LOC_Os05g40010	M11	LTPL17 - Protease inhibitor/seed storage/LTP family protein precursor, expressed	n.a.	-	0.581493	0.306527	0.56761	1.63948	9.96341	31.9812	27.3639	158.825	0.0716882	0.496883	4.95727	27.0264	24.7888	30.5101
LOC_Os05g40970	M11	expressed protein	n.a.	n.a.	0.26463	0.233431	0	0.165076	1.57084	3.13124	2.30018	0.414022	0	0	0	0.903663	1.24174	1.69894
LOC_Os05g41550	M11	expressed protein	n.a.	-	9.57001	5.04836	3.30588	6.58593	7.30074	72.7199	98.4093	90.3948	1.48987	3.19651	3.94369	20.32	52.2027	66.8491
LOC_Os05g41820	M11	expressed protein	n.a.	-	0.685424	0.351419	0.0892415	0.276303	0.626042	2.49184	1.6094	3.16736	0.274228	0.724683	2.48464	2.08624	3.78087	7.7332
LOC_Os05g44420	M11	expressed protein	n.a.	-	0.0418783	0	0.0798723	0.724581	0.395367	0.477582	1.12119	1.20338	0	0.136166	0	0.256029	0.528609	1.60152
LOC_Os05g45400	M11	expressed protein	n.a.	BS&M	22.07	11.1186	8.2319	12.8103	9.39033	39.8145	62.013	43.0453	9.32482	14.8407	11.2327	26.8357	62.711	46.9049
LOC_Os05g46395	M11	expressed protein	n.a.	n.a.	2.60547	2.07809	14.4504	17.5975	17.1379	31.9436	38.4387	28.8861	8.38785	12.4909	6.46364	11.7433	18.2987	34.9854
LOC_Os05g46460	M11	hydrolase, alpha/beta fold family domain containing protein, expressed	n.a.	-	6.08109	4.51419	6.34865	20.6707	20.0019	90.9671	64.4481	58.3658	3.5521	7.86684	7.8525	81.4592	36.3743	40.1336
LOC_Os05g46500	M11	expressed protein	n.a.	n.a.	0.241427	0.044446	0.062485	0.649563	1.42123	9.73144	28.0086	56.7579	0.0288692	0.0991838	0.153376	2.23477	15.4471	60.3733
LOC_Os05g48000	M11	expressed protein	n.a.	n.a.	0.300201	0	0.136008	0.51095	2.47492	4.67519	1.51969	3.9826	0.18446	0.544764	0.526321	8.08762	5.75482	0.986834
LOC_Os05g48210	M11	expressed protein	n.a.	n.a.	0.837199	0.190079	0.202977	0.0670318	0.0704778	23.0315	13.0026	34.894	0.100744	0	0.275982	2.90103	2.2045	18.2623
LOC_Os05g49020	M11	60S ribosomal protein L18a-1, putative, expressed	n.a.	-	4.31779	1.29601	2.03788	2.50708	2.77802	73.7958	44.1231	36.938	0.403369	0.457798	0.430231	18.9638	23.2294	10.6982
LOC_Os05g49370	M11	DUF1645 domain containing protein, putative, expressed	n.a.	-	0.322207	0	0	0	0.0392892	26.6616	4.67579	1.93148	0	0	0	3.54346	3.61893	4.95929
LOC_Os05g49684	M11	expressed protein	n.a.	-	5.45783	5.35578	5.93147	3.29955	1.8424	12.4058	5.57943	8.63764	9.45748	8.7141	4.53036	14.1437	7.35636	9.12615
LOC_Os05g50230	M11	DUF1645 domain containing protein, putative, expressed	n.a.	-	0.0395967	0.0569013	0.209863	0.128066	1.09225	1.23813	3.5692	4.49086	0.374581	0.265162	0.734011	1.19928	6.2196	5.37143
LOC_Os06g04230	M11	expressed protein	n.a.	-	0.156774	0	5.24779	6.92566	8.36056	200.812	29.2318	241.982	0.802386	0.555056	1.67991	56.8598	11.7451	173.279
LOC_Os06g04480	M11	expressed protein	n.a.	-	0.058098	0	0.0157713	0.0359205	0	12.4859	19.2007	25.1397	0.084571	0.116475	0.0804253	14.8783	24.0157	23.4537
LOC_Os06g05120	M11	expressed protein	OsCDT1|OsCDT2	V	11.8707	1.50621	97.4713	206.05	552.146	3250.49	1705.84	1033.97	3.77212	9.10482	16.3107	88.3088	194.778	424.951
LOC_Os06g05450	M11	expressed protein	n.a.	n.a.	0	0	0	0.069782	1.20352	17.4894	18.8043	34.2768	0.069545	0	0.15905	18.2337	27.5092	74.3398
LOC_Os06g06080	M11	serine esterase family protein, putative, expressed	n.a.	-	1.97088	1.68145	1.48122	3.58336	6.5991	21.5207	11.1037	9.4129	0.631446	2.40874	2.46147	16.3102	12.5621	9.19403
LOC_Os06g06190	M11	uncharacterized protein ycf45, putative, expressed	n.a.	M	3.46457	4.54824	2.55123	2.70489	3.8646	4.05724	4.26492	3.98274	3.32039	3.99988	4.58736	2.7939	4.73994	4.10006
LOC_Os06g07540	M11	WD-40 repeat family protein, putative, expressed	SRWD3	-	27.8679	20.3043	15.4207	20.821	15.13	134.311	165.282	115.965	21.2376	26.2311	20.3517	33.3276	48.7672	48.2593
LOC_Os06g08884	M11	expressed protein	n.a.	-	8.42898	5.90885	3.97997	5.34821	4.61436	13.9835	9.84257	7.98255	8.03416	8.04853	6.22898	9.64949	12.7611	9.2143
LOC_Os06g11760	M11	expressed protein	n.a.	n.a.	0.268006	0.161785	0.592013	1.11183	2.8432	13.8607	14.1129	24.4455	0	0.27057	0.894622	5.88084	15.3496	45.768
LOC_Os06g12660	M11	NHL repeat-containing protein, putative, expressed	n.a.	-	1.50134	1.32043	0.853612	0.595873	1.21391	4.90922	6.81316	6.38275	1.71091	1.42941	2.38003	3.57074	8.73106	6.88111
LOC_Os06g13100	M11	CREG1 precursor, putative, expressed	n.a.	-	5.80204	2.70628	6.69876	10.7694	12.2306	93.7884	91.5584	77.0066	7.19901	13.7346	17.7364	26.7681	40.9855	43.9522
LOC_Os06g13190	M11	expressed protein	n.a.	BS&M	0.0418667	0.0357323	0.0990488	0.181451	1.56802	48.4478	33.2914	120.311	0	0.0238585	1.90784	40.3449	47.9336	61.8989
LOC_Os06g13220	M11	expressed protein	n.a.	-	0.788939	0.264777	0.610712	1.28752	1.03921	5.20424	7.39936	8.80733	0.217523	0.267926	0.270164	1.63079	2.02662	3.94872
LOC_Os06g18150	M11	expressed protein	n.a.	-	8.62402	6.56122	5.82793	5.05143	3.00524	10.8531	21.7465	14.7156	11.9645	19.4133	8.11554	12.3885	34.6326	25.9912
LOC_Os06g19095	M11	expressed protein	n.a.	n.a.	0.0406317	0	0.988059	8.38424	6.10736	36.9028	52.8463	14.0056	0.024466	5.6292	1.66357	11.9693	24.4253	40.7317
LOC_Os06g20480	M11	expressed protein	n.a.	n.a.	3.0562	1.92867	0.72706	0.116888	1.27877	2.40902	3.95922	1.77639	1.64094	1.04718	0.816397	3.6135	5.26634	3.27101
LOC_Os06g21110	M11	expressed protein	Os2H16	BS&M	0.0692	0.402	0.0388	0.0413	0.288	200	165	120	0.564	0.88	3.6	893	1740	1300
LOC_Os06g24711	M11	expressed protein	n.a.	BS&M	6.73637	4.40129	2.97868	4.41507	3.97061	5.0336	5.1378	6.08596	3.60617	5.06784	5.55427	5.12311	7.06135	7.31231
LOC_Os06g28030	M11	expressed protein	n.a.	n.a.	0	0	0	0	0	0	2.18833	0.183328	0	0	0	0	12.9506	1.68003
LOC_Os06g28524	M11	expressed protein	n.a.	M	58.83	46.6973	29.9841	34.466	29.9514	47.8639	49.8706	41.6714	36.6111	47.2489	40.0019	35.9416	62.6939	46.4847
LOC_Os06g28530	M11	retrotransposon protein, putative, unclassified, expressed	n.a.	-	0.056206	0.25562	0.206071	0.159168	0.267586	1.3139	1.12664	1.71142	0.106001	0.572519	0.580306	1.35042	0.666632	0.780572
LOC_Os06g31600	M11	retrotransposon protein, putative, Ty3-gypsy subclass, expressed	n.a.	n.a.	0.408227	0.316675	0	0.278566	0.224305	1.08373	1.48703	0.181879	0.16954	0.0981748	0.0192895	0.413109	0.811702	0.428206
LOC_Os06g32500	M11	retrotransposon protein, putative, Ty3-gypsy subclass, expressed	n.a.	n.a.	1.26675	0.688319	0.366068	0.332618	0.561217	2.02653	5.20471	2.31501	0.647827	0.715733	1.1166	2.43303	5.95503	5.73876
LOC_Os06g33930	M11	Divergent PAP2 family domain containing protein, expressed	n.a.	-	5.90913	3.6996	3.33362	3.70159	4.14466	7.82855	6.75259	12.5198	4.46615	4.86136	6.48993	6.8522	9.7533	12.6039
LOC_Os06g33970	M11	VQ domain containing protein, putative, expressed	n.a.	n.a.	0.0903403	0	0	0.0633148	0.0506105	34.8493	17.5097	89.5243	0	0	0	20.9385	20.2583	199.04
LOC_Os06g35165	M11	expressed protein	n.a.	n.a.	0	0	0.0172115	0	0	0.58508	0.530985	2.89576	0	0	0.063229	0.0559222	0.227092	1.68995
LOC_Os06g35770	M11	expressed protein	n.a.	-	0.742123	0.926195	3.36107	5.00919	8.438	17.3246	12.4715	12.404	0.338388	0.459207	1.07945	5.15255	6.50087	6.45259
LOC_Os06g36390	M11	expressed protein	OsO3L2	n.a.	0.290179	0.260295	0.706397	6.44576	0.917818	65.7707	163.108	177.673	2.87362	24.7926	1.77247	18.2226	69.4553	156.001
LOC_Os06g36410	M11	hypothetical protein	n.a.	n.a.	0	0	0	0.293929	0	0.972515	4.39928	5.69458	0.427894	0.561688	0.365614	0.947199	4.87515	6.08921
LOC_Os06g39912	M11	expressed protein	n.a.	BS	1.4833	0.439286	4.03408	13.1076	46.1881	307.236	287.804	281.46	1.60077	4.88829	20.867	54.7462	72.8911	122.487
LOC_Os06g40440	M11	expressed protein	n.a.	BS&M	0.725615	0.230499	2.67608	2.74128	3.75889	8.3961	11.0108	15.0545	2.49656	3.03567	4.75932	3.10648	18.731	25.051
LOC_Os06g40809	M11	expressed protein	n.a.	n.a.	0.559969	0.192419	1.58282	1.67937	1.96351	4.14306	6.31287	4.61824	0.0814075	0.167487	0.491071	11.522	14.092	17.2173
LOC_Os06g41450	M11	VQ domain containing protein, putative, expressed	n.a.	BS&M	0.09909	0.0663713	0.0775877	0.0746095	0.320011	12.5397	9.46895	17.7606	0.0148933	0.100524	0.0861892	2.85446	4.45173	13.3121
LOC_Os06g43810	M11	expressed protein	n.a.	-	9.68498	14.5046	38.5341	27.5025	20.8396	123.394	118.57	92.0263	58.9791	73.0325	36.8125	79.6209	112.445	143.774
LOC_Os06g43870	M11	expressed protein	n.a.	-	7.15725	6.2453	6.33115	4.51643	11.1773	15.3657	8.39716	10.0373	5.23789	5.74041	6.73619	13.2598	8.86996	7.76376
LOC_Os06g45060	M11	expressed protein	n.a.	-	5.15367	2.91385	5.40959	10.2889	8.30039	27.561	36.5838	55.8356	3.67706	10.7528	4.91674	16.8169	31.2241	42.7172
LOC_Os06g45570	M11	VQ domain containing protein, putative, expressed	n.a.	-	0.153934	0.02971	0.0328815	0.0196547	0.0223463	28.2529	37.5384	74.592	0	0.243775	0	7.19032	19.7611	109.639
LOC_Os06g48480	M11	retrotransposon protein, putative, Ty3-gypsy subclass	n.a.	n.a.	1.14216	0	0.452234	0.507762	0.176052	1.31644	2.41332	2.87705	1.21765	1.07863	0.951229	0.781082	1.21295	2.97426
LOC_Os06g48500	M11	expressed protein	n.a.	n.a.	0.33835	0.00978	2.01332	8.51915	4.74757	59.0099	42.8955	39.1673	0.823613	8.07171	8.18304	25.2905	21.3836	27.0368
LOC_Os06g48680	M11	expressed protein	n.a.	n.a.	0.252918	0	0.0919207	0.083293	0.234173	5.37575	4.26803	17.9304	0.422897	0.778907	0.815702	1.1568	1.83668	6.39207
LOC_Os06g49190	M11	LTPL154 - Protease inhibitor/seed storage/LTP family protein precursor, expressed	n.a.	n.a.	0	0	0.908022	0.499051	0.718228	202.542	0.565646	3.22949	0.0313773	0.142308	0.656271	7.44969	0.573017	2.64032
LOC_Os06g49640	M11	uncharacterized UPF0114 domain containing protein, expressed	n.a.	BS&M	5.80604	3.73925	2.78709	4.51121	6.3849	617.324	983.626	1480.51	5.77586	12.6537	19.8636	432.287	1477.36	2907.6
LOC_Os06g50220	M11	expressed protein	n.a.	-	1.07193	0.0346077	0.252591	0.816523	0.589967	17.4304	22.557	29.5086	0.356668	0.463446	0.187335	6.06646	16.7549	19.7267
LOC_Os06g50230	M11	expressed protein	n.a.	M	0.404682	0.057902	1.92996	16.6789	10.4153	203.202	193.18	165.506	1.56499	10.3274	7.41027	109.065	157.336	102.575
LOC_Os06g50870	M11	DNL zinc finger domain containing protein, putative, expressed	OsDNLZ1	BS&M	7.99786	4.74164	3.22543	7.65984	5.40082	71.3994	127.05	153.907	2.53289	6.72595	3.52485	49.4937	257.698	384.517
LOC_Os07g02070	M11	retrotransposon protein, putative, Ty3-gypsy subclass	n.a.	n.a.	9.85381	8.69444	5.31514	7.26395	5.19127	21.6661	41.6347	38.24	6.32926	6.46626	8.18448	12.466	32.8421	36.4225
LOC_Os07g02460	M11	expressed protein	n.a.	BS&V	0.261769	0.134211	0.0950192	0.0671372	0	8.11752	20.8605	11.4264	0	0	0	1.21658	4.01616	10.1309
LOC_Os07g02960	M11	expressed protein	n.a.	-	1.98034	1.61922	0.932046	1.90394	0.731954	4.01463	4.86385	7.52225	1.43286	1.1026	1.2911	3.16715	2.91291	3.76345
LOC_Os07g03180	M11	GCRP3 - Glycine and cysteine rich family protein precursor, expressed	n.a.	BS&V	0.498725	0.209139	0.416969	0.426005	0.95135	6.59624	12.6159	14.5326	0.131005	0.0690675	0	1.06113	3.39625	3.50386
LOC_Os07g04930	M11	retrotransposon protein, putative, unclassified, expressed	gp1	n.a.	0.341133	0	0.013591	0.590162	2.45525	7.58708	10.1689	1.86785	0	0	0	0.485187	15.2963	11.7465
LOC_Os07g05040	M11	cadmium-induced protein, putative, expressed	n.a.	-	5.49508	11.1631	5.60733	5.1188	3.09278	20.7155	27.1592	21.0752	10.5643	8.30818	7.4939	16.1133	24.3271	25.1723
LOC_Os07g05870	M11	expressed protein	n.a.	-	8.58749	8.83486	5.41673	5.87052	7.83209	10.6537	13.731	13.6539	6.25571	6.64186	8.39105	10.5444	11.9845	7.60387
LOC_Os07g06070	M11	expressed protein	n.a.	n.a.	1.9389	0.477566	1.32907	1.84822	2.00886	3.00499	4.52175	1.03448	1.86352	3.24803	3.06648	1.70064	3.43929	3.81059
LOC_Os07g06660	M11	glyoxalase family protein, putative, expressed	n.a.	BS&M	18.5402	17.3625	20.0275	18.1751	17.8271	30.8474	98.1588	110.202	35.3733	39.4037	45.3082	42.4854	274.838	389.364
LOC_Os07g07480	M11	HNH endonuclease domain-containing protein, putative, expressed	n.a.	BS&M	0.820259	0.405586	0.169265	1.30874	1.43476	21.1124	52.6033	40.1562	0.15165	1.39536	0.590211	31.5304	182.471	151.185
LOC_Os07g08220	M11	expressed protein	n.a.	-	5.7467	3.08705	5.45465	9.12737	8.84591	22.7332	20.3121	14.7529	4.26524	7.00597	2.44693	22.1942	16.0702	16.2582
LOC_Os07g08290	M11	expressed protein	n.a.	BS&M	0.0389317	0	0.586796	2.33163	3.5433	15.8017	25.2963	16.6023	0.156781	0	0.0625903	5.34706	13.4444	7.63887
LOC_Os07g08970	M11	uncharacterized protein ycf45, putative, expressed	n.a.	M	1.45253	0.456025	0.49148	0.326846	0.732869	3.07118	9.13447	19.2712	0.69079	0.534749	0.615552	2.6698	15.9373	33.5775
LOC_Os07g10420	M11	expressed protein	n.a.	-	0.205098	0.047318	0.231781	0.732218	0.850926	14.1948	27.9595	57.7595	0.061905	0.0480452	0.113579	3.32315	15.1181	79.2777
LOC_Os07g10440	M11	expressed protein	n.a.	-	1.61177	0.379109	6.1118	0.217868	0.338754	21.0268	0.160236	1.18318	0.300101	0	0	15.5608	0.029758	0.149821
LOC_Os07g13234	M11	expressed protein	n.a.	M	25.5637	15.0594	21.3086	28.7843	18.1749	69.9287	94.3496	57.6116	23.1929	28.2286	18.7891	58.3236	116.62	75.7487
LOC_Os07g14514	M11	retrotransposon protein, putative, unclassified, expressed	n.a.	-	14.369	10.5035	15.0659	19.3474	15.218	37.1686	40.3526	32.5233	19.799	27.0721	17.5148	18.9916	26.7511	20.5028
LOC_Os07g17184	M11	expressed protein	n.a.	n.a.	1.07535	0.759335	0.290712	0.167114	0.614017	2.04158	3.99384	4.32583	0.575785	0.739525	1.04832	1.83492	5.67943	8.01882
LOC_Os07g19540	M11	expressed protein	n.a.	n.a.	7.15683	2.35833	1.0615	1.6026	1.87332	2.28845	3.32332	6.35151	2.03443	1.67355	2.0932	2.8052	4.89923	6.53371
LOC_Os07g23485	M11	expressed protein	n.a.	-	0.702427	0.604146	0.753737	1.92036	1.51469	5.41203	9.23056	4.28079	0.669272	1.40345	0.70562	1.29594	3.98192	5.15794
LOC_Os07g24630	M11	retrotransposon, putative, centromere-specific	n.a.	n.a.	0.511354	0.280235	0.0819062	0.24433	0.316733	3.48597	2.02299	1.46285	0.25146	0.537268	0	1.85687	2.67098	0.092452
LOC_Os07g24830	M11	thionin-like peptide, putative, expressed	n.a.	n.a.	1.49708	0.290333	1.04825	15.7987	0.169735	52.7034	43.4489	257.774	0.185772	0.347044	0.067505	187.609	53.9946	5.53402
LOC_Os07g25050	M11	thionin-like peptide, putative, expressed	n.a.	n.a.	0	0.523725	0.846921	31.4683	0	181.572	130.533	178.809	0.222757	1.52817	1.46069	769.525	236.881	16.4108
LOC_Os07g25060	M11	thionin-like peptide, putative, expressed	n.a.	n.a.	0	0.199749	0	0.264276	0	1.38755	0	1.59212	0.11779	0.156349	0	2.18877	0.85592	0
LOC_Os07g25320	M11	retrotransposon protein, putative, Ty3-gypsy subclass	n.a.	n.a.	0.576537	0.131026	0.191946	0.118373	0.454454	1.20546	1.07946	0.148197	0.147089	0.121649	0.486197	0.481229	0.963529	0.478979
LOC_Os07g27870	M11	thioesterase family protein, putative, expressed	n.a.	-	11.1312	9.0054	6.84397	8.87131	7.25316	31.9616	31.7166	48.1776	4.25937	9.35909	7.61899	11.9248	14.4417	23.9683
LOC_Os07g28340	M11	transposon protein, putative, unclassified, expressed	n.a.	n.a.	0.340362	0.124488	1.15704	0.748409	0.692037	0.439418	1.56837	1.02339	0.695343	1.50165	0.682583	0.187351	1.62748	0.928049
LOC_Os07g29224	M11	expressed protein	n.a.	BS&M	9.82413	1.91265	1.38041	1.2414	1.38621	5.33852	5.21332	6.41974	1.94584	1.57636	2.52511	6.67295	11.8681	14.4676
LOC_Os07g29900	M11	transposon protein, putative, unclassified, expressed	n.a.	n.a.	0	0.105648	0.140702	0	0	0.494076	1.54274	1.10234	0.0718587	0.0977247	0.329932	0.420772	1.3503	0.838295
LOC_Os07g30154	M11	POEI2 - Pollen Ole e I allergen and extensin family protein precursor, putative, expressed	n.a.	n.a.	0	0	0	0	0	1.01536	0.0826505	2.02591	0	0	0	0.359777	0.740674	1.8091
LOC_Os07g31244	M11	expressed protein	n.a.	-	2.29824	0.804888	0.386856	0.55475	0.221763	0.875371	1.87222	2.64649	0.450879	0.664874	0.385745	1.52451	3.35994	4.73159
LOC_Os07g32290	M11	expressed protein	n.a.	n.a.	3.06282	2.21232	0.775895	0.262295	0.147972	1.2913	2.88132	1.18725	0.123193	0	1.0349	0.484587	2.07169	5.34547
LOC_Os07g33270	M11	DUF584 domain containing protein, putative, expressed	n.a.	M	0.0991453	0	0.310447	0.448071	0.960097	4.85769	1.50047	6.06386	0.180472	1.10511	1.52716	2.3519	2.7375	10.3448
LOC_Os07g33300	M11	expressed protein	n.a.	BS&M	31.6465	28.6293	35.5022	42.1249	43.4605	76.6212	84.046	63.6213	39.2055	42.8752	37.5079	48.7273	68.2084	57.6881
LOC_Os07g33850	M11	ras-related protein, putative, expressed	n.a.	-	2.51204	2.73177	0.488525	0.857129	1.68508	8.47643	9.53929	10.5823	0.607741	0.722576	0.873532	2.92382	5.48935	6.59365
LOC_Os07g33988	M11	expressed protein	n.a.	-	0.0425803	0	0.248834	0.611722	0.218207	6.31301	3.22125	3.62563	0.14491	0	0.341126	5.20548	1.89716	4.06697
LOC_Os07g34220	M11	expressed protein	n.a.	n.a.	0.277103	0.631132	0	0.185448	1.00338	0.372197	0.848275	0.782917	0.537454	0.757857	0.775226	0.718979	1.43934	0.863215
LOC_Os07g34620	M11	expressed protein	n.a.	BS&M	0.177743	0.0856807	0	0.026875	0	3.01277	2.98505	1.79033	0	0.0157725	0.0405022	1.64787	1.47726	2.15747
LOC_Os07g34650	M11	expressed protein	n.a.	M	0.943446	0.395388	2.54731	1.15827	1.26741	35.8269	32.7588	33.9271	0.357814	0.208748	0.519053	13.0999	10.2782	20.9401
LOC_Os07g38620	M11	pyridoxamine 5'-phosphate oxidase family protein, putative, expressed	n.a.	BS&M	31.0797	24.3677	16.9507	17.6206	18.2899	27.3174	36.677	40.7675	21.283	19.4941	31.2879	33.7036	65.4223	105.032
LOC_Os07g39030	M11	expressed protein	n.a.	n.a.	0.349229	0	0	0.107487	0.443779	6.76072	1.6509	14.1575	0	0	0	3.05473	1.16876	9.42299
LOC_Os07g39114	M11	expressed protein	n.a.	BS&M	1.33383	0.847872	0.896053	0.40106	1.29364	6.50326	8.91287	6.31276	0.980546	0.692031	0.993596	6.94271	12.3522	9.25952
LOC_Os07g39990	M11	expressed protein	n.a.	n.a.	14.6949	10.5534	9.9264	11.4643	8.96227	18.8998	15.4071	5.84553	8.06927	12.8604	8.96028	18.7605	11.6715	9.93526
LOC_Os07g40450	M11	expressed protein	n.a.	M	3.45242	3.2096	3.896	4.50983	5.88813	5.60958	12.5545	10.732	3.67216	6.93355	4.53351	3.63648	12.6572	14.7489
LOC_Os07g41830	M11	expressed protein	n.a.	n.a.	0.935846	0.184109	0.182997	0.530461	0.144728	0.960484	1.16335	1.17345	0.149831	0.295939	0.407044	0.422498	1.75967	1.52921
LOC_Os07g42500	M11	FYVE zinc finger domain containing protein, expressed	n.a.	-	9.06483	5.13214	3.91923	5.70738	6.75874	21.4382	24.083	26.1949	3.77935	4.44576	5.22877	8.6223	15.1567	19.6646
LOC_Os07g42520	M11	dirigent, putative, expressed	n.a.	n.a.	1.51458	0.174059	9.90509	25.9865	80.151	269.286	116.953	100.612	0.442965	3.37572	21.6457	138.897	15.0621	26.4229
LOC_Os07g43330	M11	heat shock protein DnaJ, putative, expressed	n.a.	BS&M	11.3035	8.70031	11.2386	14.1148	12.1978	22.386	34.3385	30.3146	17.048	23.5646	15.6213	19.1149	83.3921	72.9469
LOC_Os07g44100	M11	expressed protein	n.a.	n.a.	1.18068	0.307135	0	0	0	0.322354	1.12995	0.755538	0	0.263635	0.339599	1.12364	1.62777	1.00675
LOC_Os07g46320	M11	uncharacterized UPF0114 domain containing protein, expressed	n.a.	M	0.0256917	0	0	0	0.0594247	3.19704	0.435722	0.478118	0	0	0.014176	2.56621	0.169803	0.243314
LOC_Os07g46330	M11	uncharacterized UPF0114 domain containing protein, expressed	n.a.	BS&M	0.192223	0.031659	0.214753	0.295262	1.11363	17.2996	20.9924	25.867	0.021343	0.0802937	0.242358	21.7125	54.6908	78.6728
LOC_Os07g46340	M11	methyltransferase, putative, expressed	n.a.	-	1.71079	1.69281	3.58379	4.47935	8.87078	33.5535	26.9524	22.4637	4.12933	4.0185	5.01893	15.5772	8.95924	7.44675
LOC_Os07g47660	M11	expressed protein	n.a.	n.a.	0.112637	0	0	0.0610402	0	2.98859	1.45007	5.48052	0	0.106991	0	1.91662	0.936588	4.78057
LOC_Os07g48280	M11	expressed protein	n.a.	-	3.31673	3.14657	0.928735	0.910964	0.701016	13.9378	6.45874	22.237	1.30233	1.1233	1.0448	2.93831	5.50616	11.1225
LOC_Os07g48520	M11	gamete-specific hydroxyproline-rich glycoprotein a2, putative, expressed	n.a.	-	1.05469	0.440606	0.644926	0.897474	0.986581	2.40499	2.54052	1.33199	0.747225	1.12942	1.02127	1.64206	2.4534	1.34782
LOC_Os07g48680	M11	zinc finger, C3HC4 type domain containing protein, expressed	n.a.	n.a.	0.865607	0.0294413	0	0	0	2.84789	3.68817	8.045	0	0	0	0.580904	1.54519	12.0488
LOC_Os07g49114	M11	wound-induced protein WI12, putative, expressed	n.a.	BS	0.383676	0	6.27342	6.43451	15.1461	44.6763	27.7593	16.1602	0.410738	0.861996	2.17078	20.9725	10.8743	6.00615
LOC_Os08g01240	M11	expressed protein	n.a.	BS	0.207823	0	0	0	0.138772	13.6491	7.10342	18.8556	0	0.0248878	0	2.72645	5.17036	11.4346
LOC_Os08g02180	M11	expressed protein	n.a.	n.a.	0	0.0467393	0.943588	2.19953	4.34614	5.55323	2.91981	4.01148	0.440509	1.30134	2.52424	2.28625	2.00782	5.32597
LOC_Os08g04430	M11	expressed protein	n.a.	BS&M	0.110111	0.065213	0.089252	0.0246318	0	0.41234	14.5702	20.3798	0.121368	0.178306	0.140791	1.72745	96.188	268.36
LOC_Os08g05010	M11	retrotransposon protein, putative, unclassified, expressed	n.a.	n.a.	0	0	0.0328893	0.0802158	0	4.42691	9.44617	4.28958	0	0	0	3.08501	18.1874	2.47411
LOC_Os08g06640	M11	stress-induced protein, putative, expressed	n.a.	M	0.150627	0.437643	0.556786	0.837519	1.83999	7.29928	9.29753	8.69311	0.057633	0.337757	1.12959	2.71372	3.78379	2.70692
LOC_Os08g08190	M11	expressed protein	n.a.	M	61.726	43.3321	67.4442	87.1929	71.216	183.731	249.229	240.892	74.4897	91.9469	61.749	80.9917	182.072	187.009
LOC_Os08g08420	M11	expressed protein	n.a.	n.a.	0.814157	0.171425	0.0292288	0.0854505	0.601732	0.924343	1.26189	1.72259	0.219426	0.174726	0.521705	1.96062	5.99005	7.76428
LOC_Os08g08440	M11	expressed protein	n.a.	n.a.	0	0.085634	0	0.187348	0	0.636752	1.24174	1.114	0	0	0	0.42336	0.810565	0.401314
LOC_Os08g08580	M11	retrotransposon protein, putative, Ty3-gypsy subclass, expressed	n.a.	n.a.	0.103911	0.0693443	0	0.0478408	0	0.240303	2.18811	0.719197	0	0.0469207	0	0.064456	0.854407	0.669822
LOC_Os08g08586	M11	expressed protein	n.a.	-	11.5619	8.93629	7.00397	11.1579	7.91101	16.448	27.6034	26.112	5.48393	9.4463	5.4184	8.13004	23.9888	26.2631
LOC_Os08g10500	M11	expressed protein	n.a.	n.a.	2.10097	0.567343	0.2724	0.523154	1.58512	303.622	171.173	241.066	0	0	1.32498	39.8356	4.02885	70.4568
LOC_Os08g11490	M11	hypothetical protein	n.a.	n.a.	5.69056	6.38347	5.13912	14.6749	20.1173	103.865	87.3541	59.4078	1.90894	15.2409	14.3062	64.1059	31.8112	33.2972
LOC_Os08g12449	M11	expressed protein	n.a.	BS&M	1.76225	0.312735	0.818697	1.91593	1.18347	29.1586	10.4129	6.03043	0.23455	0.459443	0.577747	59.9809	41.223	19.0536
LOC_Os08g13570	M11	exo70 exocyst complex subunit family protein, putative, expressed	n.a.	-	0.0101777	0.008846	0.0131695	0.0510642	0.047404	7.73443	2.07985	4.8298	0.027478	0.005813	0	6.23564	3.11212	6.57148
LOC_Os08g15444	M11	expressed protein	n.a.	-	1.9877	1.62654	0.572214	0.756251	0.783158	5.84332	7.30534	7.93102	0.324437	0.444452	0.206478	1.5064	2.82876	3.54032
LOC_Os08g15650	M11	expressed protein	n.a.	-	2.16026	0.609005	1.53792	2.36506	5.18429	14.9303	16.284	24.733	0.245368	0.253716	0.11748	6.79553	8.52914	18.8291
LOC_Os08g16010	M11	acetyltransferase, GNAT family, putative, expressed	n.a.	BS&M	3.8185	2.85609	1.5206	2.04979	5.44361	8.28209	7.5606	9.85211	1.07947	1.88948	4.82362	10.1098	14.8744	11.701
LOC_Os08g20670	M11	retrotransposon protein, putative, unclassified, expressed	n.a.	n.a.	6.69989	4.18427	4.46428	4.79074	3.99096	6.73616	9.54654	14.4141	7.50611	11.5055	10.4417	5.60351	18.4813	27.9894
LOC_Os08g20680	M11	expressed protein	n.a.	-	2.61149	2.62921	1.56602	2.21453	1.87178	3.75726	4.89191	6.15934	2.81885	4.02998	3.8643	3.73197	5.48245	4.83764
LOC_Os08g23670	M11	expressed protein	n.a.	n.a.	0.831699	0.385916	0.493368	1.21829	0.393161	2.75253	5.94162	8.18196	0.363051	3.9148	0.742361	3.63341	10.0219	8.75108
LOC_Os08g24840	M11	expressed protein	n.a.	n.a.	0	0	0	0.344771	0.378856	5.92236	13.1769	3.86523	0	0.934628	0	0.69848	11.0796	9.38842
LOC_Os08g26710	M11	plant protein of unknown function domain containing protein, expressed	n.a.	BS	0.0119793	0	0.010701	0	0	0.229807	5.68358	1.01898	0	0	0	0.034358	2.91565	2.35944
LOC_Os08g29580	M11	expressed protein	n.a.	n.a.	0	0	0	0	0	0.317782	0.885766	0.681375	0	0	0	0.932019	3.04292	6.52678
LOC_Os08g29780	M11	expressed protein	n.a.	BS&M	2.46581	1.43461	2.09538	2.06063	3.19733	6.48129	7.0902	8.212	2.80333	3.49493	6.22401	4.9831	7.73266	14.9909
LOC_Os08g30510	M11	expressed protein	n.a.	n.a.	1.82396	1.70664	5.70668	9.80738	20.2985	219.666	76.655	182.51	0.202146	5.28095	3.50458	223.607	13.2302	502.639
LOC_Os08g32120	M11	expressed protein	n.a.	BS	0.329912	0.0623997	0	0.181021	0.295521	148.995	176.281	257.308	0	0.177248	0.0382673	15.2843	37.3764	118.78
LOC_Os08g32550	M11	expressed protein	n.a.	n.a.	0.302768	0.369167	2.44202	1.78565	2.16636	0.228369	2.19965	1.50289	0.602915	0.0670427	0.121127	0.397968	16.2747	10.1636
LOC_Os08g35160	M11	heat shock protein DnaJ, putative, expressed	n.a.	BS	2.76701	0.758764	7.92412	14.3414	17.3385	319.451	797.05	707.229	2.12949	4.1752	7.47762	33.2179	55.2641	178.483
LOC_Os08g35190	M11	auxin-repressed protein, putative, expressed	n.a.	BS&V	52.2149	9.74448	39.1361	57.6297	48.1953	231.99	386.674	345.614	26.0882	43.4109	19.6421	51.4485	125.286	115.864
LOC_Os08g35200	M11	hypothetical protein	n.a.	n.a.	0.384409	0.359783	0	0.262599	0.533596	0.751484	0.817295	0.387559	0	0.219364	0	0.400514	1.27396	1.73142
LOC_Os08g37345	M11	DNA binding protein, putative, expressed	n.a.	n.a.	0.136793	0.164181	0.803904	2.87046	2.73565	10.0112	9.96244	17.2656	0.0343552	1.0149	0.551079	4.33394	2.07447	8.28916
LOC_Os08g38880	M11	WD-40 repeat family protein, putative, expressed	SRWD1	-	8.88274	5.05229	12.7969	19.4496	6.42394	39.5909	46.108	44.0737	19.896	31.4692	15.5042	31.7641	63.2551	73.8599
LOC_Os08g40615	M11	expressed protein	n.a.	n.a.	0.501155	0.251712	0.055724	0.142606	0.270832	0.936237	1.77644	0.916274	0.0231805	0.0199562	0.334156	1.44876	1.12421	0.81878
LOC_Os08g40700	M11	retrotransposon protein, putative, unclassified, expressed	n.a.	n.a.	0	0.141978	1.63729	2.32563	0.374904	1.07279	2.77257	1.80243	2.45758	2.27618	0.19238	1.9802	5.14442	3.41408
LOC_Os08g41489	M11	expressed protein	n.a.	n.a.	0.10639	0.0417713	0.0771493	0.17349	0.083904	18.413	31.6949	18.5636	0.180068	0.289538	0.209934	42.6536	34.594	19.0055
LOC_Os08g42420	M11	expressed protein	n.a.	M	12.4522	9.17456	4.74448	10.1251	8.02997	66.851	57.1069	37.0991	3.92666	8.47496	9.65807	22.2123	22.8539	16.4415
LOC_Os08g42480	M11	expressed protein	n.a.	n.a.	0.369826	1.42957	0	1.5782	0.229382	2.69823	5.88029	4.43493	1.33444	0	1.03874	3.06184	14.5874	10.6659
LOC_Os08g42590	M11	mtN19, putative, expressed	n.a.	BS&M	3.17995	0.892721	5.99148	12.6431	4.22883	25.4982	39.2371	74.2599	6.69633	6.42229	4.99374	30.297	78.0304	94.3876
LOC_Os08g43630	M11	expressed protein	n.a.	-	0.413942	0	0.451115	0.643546	0.81881	0.563452	2.62833	3.48036	0.0469595	0.861545	0.352556	0.270674	2.17313	3.68654
LOC_Os08g44400	M11	glutathione S-transferase, N-terminal domain containing protein, expressed	OsGRX20	BS&M	4.26574	3.53127	1.21533	0.773114	1.95044	56.553	58.5508	38.8884	2.1297	1.87847	1.56338	80.6239	86.9942	76.0791
LOC_Os08g44850	M11	C2 domain containing protein, putative, expressed	n.a.	BS&V	0.365072	0.164628	2.98456	3.09338	14.7335	94.4664	58.4422	54.934	0.221974	0.1856	0.308949	23.3624	17.269	23.0145
LOC_Os09g02750	M11	expressed protein	n.a.	n.a.	1.8265	1.01018	0.375218	0.917356	0.647245	1.44466	1.79408	1.31054	0.540744	1.01883	0.424557	0.953178	1.90301	1.46427
LOC_Os09g02770	M11	translation initiation factor IF-2, putative, expressed	n.a.	-	0.270549	0.0203727	0.219943	0.302489	0.22216	15.7437	14.6945	20.3931	0.564073	0.723842	0.314097	26.3223	21.7292	22.8493
LOC_Os09g04360	M11	expressed protein	n.a.	n.a.	0	0	0	0.119273	0	4.58438	3.76678	0.875113	0	0.100442	0	0.420538	2.07809	3.38994
LOC_Os09g04384	M11	expressed protein	n.a.	-	8.94217	8.18022	7.94823	7.98203	4.78858	27.052	25.7192	17.4248	6.65453	5.07053	2.65538	8.47996	18.6457	63.1432
LOC_Os09g04924	M11	expressed protein	n.a.	-	8.82012	5.68103	3.68137	4.99744	4.42264	13.4628	10.4133	9.46862	4.95402	4.61545	4.64094	13.1314	9.87187	10.1896
LOC_Os09g06570	M11	expressed protein	n.a.	n.a.	1.53026	1.05528	1.07045	1.41474	0.476449	0.881125	1.39512	1.04692	0.570835	0.609056	1.59417	1.00605	1.31317	1.53497
LOC_Os09g06740	M11	zinc finger, C3HC4 type domain containing protein, expressed	n.a.	-	1.18741	0.725926	6.31106	10.4115	5.7128	14.231	14.6718	19.9305	2.98779	5.6416	1.46532	8.70662	18.8623	26.5822
LOC_Os09g06750	M11	expressed protein	n.a.	-	0.114373	0.223982	0.437186	0.0757205	0.29033	1.04811	1.2573	1.06653	0.734182	0.121478	0.152241	0.951047	1.85637	1.08695
LOC_Os09g06770	M11	RING finger protein, putative, expressed	n.a.	n.a.	0.0485193	0	0.32358	2.78704	0.585507	19.0543	16.9995	6.19013	0.135694	0.566577	0.207234	45.375	43.4605	11.3133
LOC_Os09g10274	M11	expressed protein	n.a.	n.a.	0.72857	0	0.0379245	0.118189	1.35742	62.3233	20.0395	32.0366	0	0.030849	1.30721	24.3766	3.94529	14.0258
LOC_Os09g10440	M11	retrotransposon protein, putative, Ty3-gypsy subclass	n.a.	n.a.	0.512677	0.864376	2.04294	4.39604	1.07056	19.7709	10.9775	2.38609	2.94753	8.28351	1.26448	7.40142	7.19299	1.35813
LOC_Os09g13920	M11	expressed protein	n.a.	-	0.70796	0.660928	1.14086	2.89869	7.43538	4.47996	4.98832	5.74697	0.606784	1.65419	2.67136	4.74905	3.76708	4.11616
LOC_Os09g14600	M11	peroxisomal membrane protein-related, putative, expressed	n.a.	BS&M	4.4949	2.75432	6.23255	7.05707	5.95776	20.4272	63.4573	43.559	7.81051	9.08954	8.71092	15.1069	87.8091	62.6033
LOC_Os09g15070	M11	expressed protein	n.a.	n.a.	0.395085	0.313941	0.054128	0.112106	0.118311	0.678963	0.416948	0.694147	0.049159	0.272061	0.214137	1.26471	0.555245	1.19094
LOC_Os09g17370	M11	retrotransposon protein, putative, unclassified, expressed	n.a.	-	0.532879	0.522749	0.127525	0.141402	0.223905	0.969328	0.774954	1.0592	0.249408	0.250905	0.132445	2.2456	0.827783	0.949543
LOC_Os09g23590	M11	expressed protein	n.a.	n.a.	0	0	0	0	0	29.9634	37.7734	53.0893	0.406524	0	0.230545	17.518	16.1159	71.6988
LOC_Os09g23595	M11	expressed protein	n.a.	n.a.	0.836714	0.562176	0.242435	0.267303	0.10518	12.7007	13.7264	26.2693	0.353152	0.256031	0.00935275	6.82826	6.28048	24.0724
LOC_Os09g24460	M11	expressed protein	n.a.	-	5.23701	4.84112	3.41446	3.66716	2.05684	17.5594	21.8854	14.935	6.4687	6.11482	5.55851	12.2536	24.8718	11.9631
LOC_Os09g24580	M11	EF hand family protein, putative, expressed	n.a.	n.a.	0.254838	0	10.3563	0.970939	1.54152	239.76	36.1785	268.458	3.49323	1.35909	0.0937512	67.2677	43.4417	172.87
LOC_Os09g24590	M11	expressed protein	n.a.	BS	1.72898	4.363	3.34391	6.81044	23.2098	88.0841	102.166	73.9351	4.49034	9.3598	22.8203	48.5635	108.052	215.229
LOC_Os09g24700	M11	expressed protein	n.a.	-	0.407051	0.0126617	0.226046	0.245306	0.422739	8.83557	8.70072	11.7351	0.0201957	0.0674525	0.612865	4.56788	5.46346	6.39107
LOC_Os09g25590	M11	tsi1-interacting protein TSIP1, putative, expressed	n.a.	-	3.69814	2.99774	2.55404	3.29327	5.68897	16.7939	22.1578	27.1904	2.37485	2.97035	6.27582	11.5869	24.8364	31.2329
LOC_Os09g25934	M11	expressed protein	n.a.	-	24.4953	16.3797	26.4157	39.7173	17.22	52.5314	63.4792	41.5744	23.8918	49.4506	18.2506	39.1507	66.1301	37.4055
LOC_Os09g29380	M11	expressed protein	n.a.	-	13.6193	6.74683	16.3467	33.6203	68.6949	129.681	104.275	131.066	6.99331	14.1955	17.1211	41.4794	51.0136	67.0548
LOC_Os09g31170	M11	expressed protein	n.a.	-	1.02994	0.736297	1.95905	1.68309	3.98046	21.46	22.2632	10.0016	2.34319	1.99091	3.64648	15.3047	20.1071	8.3387
LOC_Os09g31360	M11	expressed protein	n.a.	-	0.171938	0.222668	0.0337515	0.0556152	0.235958	5.31657	4.28813	10.5143	0.00947875	0.0135183	0.219645	2.71956	4.13465	2.89605
LOC_Os09g32240	M11	OsFBX332 - F-box domain containing protein, expressed	n.a.	-	6.69646	7.63389	7.16532	7.87554	11.4165	45.269	44.3087	36.1194	8.24098	8.04547	7.02401	18.1791	21.057	17.2208
LOC_Os09g32960	M11	expressed protein	n.a.	-	0.251698	0.254855	0.606529	0.568102	0.93789	3.13807	2.74177	4.04391	0.648793	0.98954	0.645375	1.6919	2.12294	4.5972
LOC_Os09g33992	M11	expressed protein	n.a.	n.a.	1.80213	1.32798	2.34306	3.17739	1.23938	4.19816	7.65662	7.52851	2.86541	3.17535	1.21127	1.31547	3.91186	5.23094
LOC_Os09g36520	M11	ki1 protein, putative, expressed	n.a.	BS&M	0.309507	0.050199	0.327574	0.552401	4.22093	12.2536	8.43299	9.35266	0.093134	0.0722133	0.498031	7.59555	10.0149	8.39618
LOC_Os10g02270	M11	expressed protein	n.a.	BS&M	3.42791	2.68161	1.7307	1.26563	2.70017	3.42703	6.64845	3.8725	1.16314	1.4681	1.73999	2.71479	5.94926	6.14717
LOC_Os10g02950	M11	hypothetical protein	n.a.	n.a.	0.834207	0.550467	0	0	0	0.898409	0.908275	1.05167	0	0	0	0	2.75248	0
LOC_Os10g03550	M11	expressed protein	n.a.	M	11.0489	5.90005	10.3811	11.8806	9.20975	50.4792	53.3497	28.9876	11.1881	12.3387	10.212	33.8009	45.8444	31.9212
LOC_Os10g08590	M11	expressed protein	n.a.	n.a.	0	0	0	0.137322	0.0845183	1.54139	1.92427	1.47916	0	0	0	0.253789	0.949827	1.91807
LOC_Os10g09240	M11	expressed protein	n.a.	-	0.103207	0.191023	0	0.033388	0.358297	12.214	3.66479	7.01305	0.0330605	0.07932	0	1.98075	3.43104	1.1822
LOC_Os10g09300	M11	retrotransposon protein, putative, Ty3-gypsy subclass, expressed	n.a.	n.a.	0.621005	0.570156	0.895317	0.655218	0.577586	4.10457	12.848	3.35771	1.67308	2.31596	2.03317	2.58492	9.55554	3.53408
LOC_Os10g09410	M11	retrotransposon protein, putative, Ty3-gypsy subclass	n.a.	n.a.	0.245826	0.111537	0.0310262	0.829773	0.302598	3.13275	3.07487	1.07483	0	0.240866	0.128051	0.716222	2.1457	1.22869
LOC_Os10g11889	M11	expressed protein	n.a.	n.a.	1.346	0.243827	26.7779	267.876	225.847	544.933	614.227	179.778	4.22661	161.966	65.0453	191.305	321.052	538.458
LOC_Os10g13850	M11	POEI17 - Pollen Ole e I allergen and extensin family protein precursor, expressed	n.a.	M	0	0	0	0	0.0586795	1.63489	0.865082	1.66521	0	0.0318162	0.527142	7.71209	4.41863	11.6682
LOC_Os10g13870	M11	expressed protein	n.a.	n.a.	2.19584	1.60451	0.824445	0.631846	0.394393	1.21035	1.42252	2.04012	1.13843	0.945623	1.23032	1.70176	2.18878	2.18372
LOC_Os10g13880	M11	expressed protein	n.a.	n.a.	1.61128	0.826852	0.764978	1.66577	1.26045	2.49144	5.58767	8.92565	2.25119	0.513074	0.923843	3.00915	8.44873	10.9226
LOC_Os10g16930	M11	expressed protein	n.a.	n.a.	16.5612	11.5466	4.03263	5.68868	5.83562	18.7544	12.4573	12.4756	8.28775	19.8696	13.0212	19.6975	10.8073	8.31405
LOC_Os10g18340	M11	expressed protein	n.a.	BS	15.4884	0.874631	6.31036	26.7707	45.3838	2981.98	3091.96	1202.32	12.8269	39.1079	69.7322	702.931	989.37	521.363
LOC_Os10g21160	M11	retrotransposon protein, putative, unclassified	n.a.	n.a.	0.606531	0	0.158697	1.48433	1.27222	6.86003	6.67161	3.61395	0.532828	0.771613	3.20235	4.45847	2.13569	1.61293
LOC_Os10g21600	M11	hypothetical protein	n.a.	n.a.	0	0	0.189782	0.320517	1.71935	2.45213	4.90154	2.42538	1.57073	0.680323	0.638314	1.241	2.40307	2.82881
LOC_Os10g22520	M11	cellulase, putative, expressed	GH5BG	n.a.	0.0662007	0.0313313	0.201391	3.43889	15.3833	47.5324	69.5573	244.503	0.649039	9.86655	57.787	24.1369	25.0935	69.9536
LOC_Os10g22630	M11	expressed protein	n.a.	M	43.9526	24.6439	32.0542	45.7276	31.4794	319.904	389.503	246.587	29.7594	45.0898	33.1373	278.815	478.514	308.972
LOC_Os10g24004	M11	expressed protein	n.a.	-	9.26387	7.42678	4.8438	7.06244	8.85512	33.5845	58.7384	73.9842	5.96082	9.14816	10.6627	17.885	50.9124	82.3111
LOC_Os10g26250	M11	no apical meristem protein, putative, expressed	n.a.	n.a.	0	0	0	0	0	1.61739	0.442422	0.390976	0	0.0354965	0	2.23463	0.917779	2.50228
LOC_Os10g26510	M11	expressed protein	n.a.	n.a.	0	0	0.0435275	0.0868488	0.0218978	0.70507	2.04041	1.52906	0.111015	0.201373	0.300453	0.373933	2.24705	2.07988
LOC_Os10g32840	M11	enzyme of the cupin superfamily protein, putative, expressed	n.a.	n.a.	0.46246	0.212694	0.200636	0.102252	0.0950885	0.923421	0.727419	1.2159	0.219022	0.107921	0.132798	0.51737	0.441895	1.56777
LOC_Os10g33190	M11	expressed protein	n.a.	M	4.61817	0.808819	0.794768	3.58489	1.836	31.542	8.47713	4.46401	0.362989	0.526092	0.843117	48.8728	30.7268	9.22864
LOC_Os10g34795	M11	expressed protein	n.a.	BS&M	22.7461	17.0096	11.6953	12.1085	8.86793	16.329	24.4297	21.1593	13.7824	17.0882	11.2726	12.009	34.1897	30.6084
LOC_Os10g35150	M11	expressed protein	n.a.	-	8.63076	5.03068	7.02116	9.95945	14.0271	15.5305	18.3031	25.0455	9.3281	18.7206	34.4776	8.18515	22.5005	24.3882
LOC_Os10g35210	M11	expressed protein	n.a.	-	3.67557	2.38323	2.28981	2.73723	1.88123	8.022	7.42743	7.67714	2.61753	2.11646	1.40114	4.14537	6.59224	9.61395
LOC_Os10g36000	M11	remorin C-terminal domain containing protein, putative, expressed	n.a.	BS&M	0.150048	0	0.307115	0.0580763	11.1932	13.7955	16.7412	21.3041	0.157398	0.040203	0.341052	9.85194	51.3597	36.5419
LOC_Os10g36500	M11	invertase/pectin methylesterase inhibitor family protein, putative, expressed	n.a.	M	1.44863	4.41347	2.8864	4.88741	28.5781	160.47	381.045	206.689	0.95586	0.954466	3.72198	219.631	552.54	243.44
LOC_Os10g36520	M11	expressed protein	n.a.	n.a.	0	0	0.0481515	0.292094	0.879488	1.36327	5.37328	3.6276	0	0	0.377604	2.66665	8.42417	2.66733
LOC_Os10g39090	M11	hydrolase, alpha/beta fold family protein, putative, expressed	n.a.	V	0.049595	0	0.0430305	0.11263	1.41595	13.6979	8.28845	13.7567	0.014882	0	0	3.07515	2.08471	11.9113
LOC_Os10g39936	M11	zinc finger, C3HC4 type domain containing protein, expressed	n.a.	n.a.	0.145026	0.0439657	0	0.0957713	0.167965	7.77225	10.5609	11.9816	0	0	0	1.69531	4.99214	4.36905
LOC_Os10g40450	M11	expressed protein	n.a.	n.a.	0	0	0	0	0	0.127726	1.47649	0.388515	0	0	0	0.564264	1.13686	2.29887
LOC_Os10g42610	M11	expressed protein	n.a.	-	6.38652	2.46519	14.5386	21.7462	15.4726	38.3486	72.7655	166.361	11.6049	28.1449	24.2725	19.5919	97.8744	462.859
LOC_Os11g01990	M11	expressed protein	n.a.	n.a.	30.8195	19.9777	10.1707	18.5775	16.9037	91.0641	134.169	130.774	7.27325	23.509	26.4803	30.4345	63.0547	69.5093
LOC_Os11g02250	M11	zinc finger, C3HC4 type domain containing protein, expressed	n.a.	n.a.	0	0	1.20037	2.44138	0.37985	1.95507	0.585868	0	0.173266	0.402265	0	2.70766	0.746338	2.52055
LOC_Os11g02290	M11	expressed protein	n.a.	n.a.	0.0890777	0	0.375945	0.214428	0.452578	5.73304	2.84625	5.95078	0.0202132	0	0.0417758	3.68168	2.56014	7.19224
LOC_Os11g02510	M11	expressed protein	n.a.	n.a.	0.447305	0.661185	0.0720428	0.285268	0.311041	1.71739	4.1303	3.54938	0.260466	0.677731	0.70645	0.924588	3.73723	10.0088
LOC_Os11g03580	M11	expressed protein	n.a.	BS&M	0.902489	0.0254303	0.118514	0.473584	1.4468	9.4043	30.0411	14.8894	0.177169	0	0.0831753	13.5764	64.8329	28.6679
LOC_Os11g04970	M11	expressed protein	n.a.	n.a.	10.3284	5.8317	3.27141	2.77558	0.989183	20.6765	14.0751	26.426	3.70774	3.18529	4.37278	8.57796	7.02371	15.924
LOC_Os11g05270	M11	hypothetical protein	n.a.	n.a.	4.11056	1.56581	1.08391	0.840929	0.500085	2.84688	7.43589	1.89225	0.873024	0.86922	1.12337	5.96159	12.4891	6.71715
LOC_Os11g05810	M11	expressed protein	n.a.	-	0.0484	0.32848	0.0736175	0.041244	0.0932275	7.99393	6.96456	10.8852	0.0566987	0.0233882	0	1.16225	3.5541	18.1319
LOC_Os11g06030	M11	expressed protein	n.a.	n.a.	0.356464	0	0	0	0.157075	3.58648	11.9827	14.3047	0	0	0.149217	0.463342	5.96468	8.76029
LOC_Os11g06370	M11	expressed protein	n.a.	-	1.35158	0.542332	0.369975	0.934833	1.11336	7.00977	10.7401	11.2124	0.0185953	0.345227	0.254122	0.435528	2.0396	5.30162
LOC_Os11g07580	M11	expressed protein	n.a.	BS&M	1.00322	1.67057	5.29552	7.83233	2.40463	8.8133	8.21688	12.0314	2.52046	9.2991	0.976243	3.37718	6.4145	8.35697
LOC_Os11g10320	M11	expressed protein	n.a.	BS&M	0.540776	0	0	0	0	4.32061	48.6595	3.24237	0	0.0403698	0	3.78695	13.0854	14.2424
LOC_Os11g11540	M11	LGC1, putative, expressed	n.a.	n.a.	0	0.100367	0	0	0.074352	89.1433	190.629	50.2005	0	0	0	22.6503	73.3754	28.2157
LOC_Os11g11680	M11	LGC1, putative, expressed	n.a.	n.a.	0	0	0.070914	0	0	2.03937	22.458	7.15774	0	0	0	0.0588305	9.7296	4.37777
LOC_Os11g11970	M11	expressed protein	n.a.	n.a.	0	0	22.5284	39.8831	52.2139	237.551	295.203	648.566	2.89788	1.93437	8.34182	136.104	360.451	738.123
LOC_Os11g15624	M11	expressed protein	n.a.	-	1.36267	1.09022	3.88031	41.6113	17.3108	226.888	355.016	103.752	3.11317	25.738	7.13639	89.0586	267.214	413.401
LOC_Os11g17290	M11	expressed protein	n.a.	M	17.7067	10.7196	12.2066	13.7228	12.8919	28.4586	28.8723	16.0201	16.8137	14.7876	15.7174	20.2579	24.3921	14.6454
LOC_Os11g19100	M11	retrotransposon protein, putative, unclassified, expressed	n.a.	-	2.64923	1.16003	2.22488	2.76211	2.63212	8.97673	9.85998	4.96108	2.75097	3.08598	3.37319	5.30207	4.11411	4.70082
LOC_Os11g20020	M11	expressed protein	n.a.	n.a.	5.14455	3.29006	1.38489	2.27167	2.14646	25.689	11.7752	7.2803	1.08827	1.10138	4.26686	44.8558	26.7178	20.7985
LOC_Os11g20770	M11	expressed protein	n.a.	n.a.	0	0	0.488376	4.06677	2.6836	17.2892	37.5589	9.99561	0.0774715	2.16725	0.406787	3.21072	15.0104	16.0555
LOC_Os11g24050	M11	expressed protein	n.a.	-	18.6929	10.3349	5.85744	5.36978	3.79852	33.2459	34.7038	20.4895	11.4954	15.6503	12.5284	26.944	28.3707	20.7105
LOC_Os11g28170	M11	expressed protein	n.a.	n.a.	0.183265	0	0.225006	0.335898	0	0.308133	1.48826	2.53369	0.317385	0.189557	0.0531527	0.399358	1.33016	0.949269
LOC_Os11g28440	M11	retrotransposon protein, putative, Ty1-copia subclass	n.a.	n.a.	0.378738	0.354737	0.152104	0.102819	0.217431	1.41221	3.7951	2.1208	0.833503	0.831394	0.797896	2.5663	7.72511	2.82836
LOC_Os11g29140	M11	expressed protein	n.a.	BS&M	0.692938	0.926724	2.42367	3.334	4.77573	8.13434	8.88502	7.43375	1.10411	2.44832	2.06875	8.06133	13.9308	11.0115
LOC_Os11g29900	M11	expressed protein	n.a.	-	3.46405	3.22722	0.668528	1.39915	0.987734	5.4255	12.3386	15.0661	0.882766	1.38617	0.930675	3.46554	14.685	29.226
LOC_Os11g30200	M11	expressed protein	n.a.	n.a.	0.397496	0.519911	0.344207	0.230873	0.0680232	0.52085	1.16811	1.13327	0.630742	0.654744	1.39332	0.412921	3.76013	1.77723
LOC_Os11g32820	M11	expressed protein	n.a.	n.a.	0	0	0	0.142559	0.123875	0.988799	0.973462	0.278349	0	0	0	0.132693	2.06468	1.30583
LOC_Os11g33440	M11	expressed protein	n.a.	n.a.	0.188344	0.0639783	0	0	0	0.153326	0.340585	0.969556	0	0.0232748	0	0.440778	2.76034	5.11309
LOC_Os11g33942	M11	plant protein of unknown function domain containing protein, expressed	n.a.	n.a.	0.098563	0.128849	0	0	0	0.32258	0.572228	1.60083	0	0	0	1.08493	3.87748	8.36598
LOC_Os11g33970	M11	plant protein of unknown function domain containing protein, expressed	n.a.	n.a.	0	0	0	0	0	1.51226	4.89685	9.28084	0	0	0	0.777343	4.0258	17.4168
LOC_Os11g37230	M11	zinc finger, C3HC4 type domain containing protein, expressed	n.a.	-	3.06625	2.20794	2.89724	3.66993	4.17118	29.1373	18.9041	26.9067	1.3337	2.5074	2.83926	23.7037	27.9584	37.7885
LOC_Os11g39390	M11	expressed protein	n.a.	n.a.	0	0	0.155138	0	0	0.89423	0.271902	1.652	0	0	0.089623	0.4756	1.74012	3.48188
LOC_Os11g40070	M11	expressed protein	n.a.	-	6.15932	4.83612	2.72693	4.09967	5.14324	6.98894	13.8972	17.2979	4.66345	3.50989	2.89387	4.1255	14.481	15.8756
LOC_Os11g43510	M11	lipase precursor, putative, expressed	OsPLB	-	10.3525	7.24565	6.16344	8.19803	8.86876	37.3788	45.146	28.9071	6.47245	8.69411	9.28732	20.5739	33.742	24.6128
LOC_Os11g44590	M11	retrotransposon protein, putative, Ty3-gypsy subclass, expressed	n.a.	n.a.	0.0481783	0	0.510135	1.03195	3.56834	23.6345	33.7376	31.3267	0.316635	0.548863	0.290978	13.2239	32.7828	39.7662
LOC_Os11g47453	M11	expressed protein	n.a.	M	11.7847	0.32922	0.107876	0.074476	0.113373	1.70654	2.43233	3.91433	0.140885	0.154147	0	6.34624	57.3511	44.7395
LOC_Os11g47809	M11	metallothionein, putative, expressed	OsMT1a|rgMT	BS	17.0046	1.69985	3.48339	1.2233	1.19267	142.131	362.048	2022.32	0.333095	1.08481	0.709585	32.9935	208.149	4012.38
LOC_Os12g01590	M11	expressed protein	n.a.	-	4.05478	2.8651	3.50111	4.16217	3.00938	3.96014	5.80501	6.25322	4.764	6.27558	4.54597	3.19893	8.02425	6.01094
LOC_Os12g02094	M11	saposin-like type B, region 1 family protein, putative, expressed	n.a.	-	16.8363	8.79686	18.642	31.434	25.949	93.9903	105.582	96.9146	17.9624	23.1212	22.0716	29.4252	53.9554	88.4704
LOC_Os12g02105	M11	LTPL58 - Protease inhibitor/seed storage/LTP family protein precursor, expressed	n.a.	n.a.	0.0889837	0.246284	0.159953	0.167708	0.336803	0	0.192194	0.0958773	0.076929	0	0	0.100433	1.33844	0.934373
LOC_Os12g02240	M11	expressed protein	n.a.	n.a.	0.46833	0.332823	2.82106	1.5967	3.17981	28.4312	16.5285	45.2449	0	0.233968	0.108452	16.6775	12.3127	46.4398
LOC_Os12g03350	M11	expressed protein	n.a.	-	0	0.064499	0	0	0	2.31823	14.9269	4.404	0.0228397	0.0182465	0	7.97405	33.9806	11.784
LOC_Os12g03420	M11	VQ domain containing protein, putative, expressed	n.a.	BS&M	0.664654	0.650991	0.418686	0.141041	0.584611	2.45888	0.834523	1.24104	0.028311	0.0226212	0.115141	2.5032	1.53444	1.51379
LOC_Os12g05010	M11	retrotransposon protein, putative, unclassified, expressed	n.a.	n.a.	0	0	0	0	0	1.82759	1.47018	2.49677	0.131522	0.142544	0	4.55681	20.15	6.64362
LOC_Os12g06220	M11	harpin-induced protein 1 domain containing protein, expressed	n.a.	-	7.15098	5.68217	5.10084	4.45255	4.13564	32.3598	22.0674	44.4443	2.22215	1.81488	6.89037	11.7613	15.4805	39.9562
LOC_Os12g06250	M11	expressed protein	n.a.	-	17.6433	11.6313	10.521	11.5409	13.2417	15.9811	22.9257	18.3088	14.1049	19.6691	10.9403	15.4896	31.6929	31.1279
LOC_Os12g09190	M11	expressed protein	n.a.	-	0.0140693	0.00646467	0.017729	0.150126	0.300343	2.1008	4.13004	3.42613	0.065745	0.152572	0.680192	1.49846	2.66558	2.00311
LOC_Os12g10510	M11	expressed protein	n.a.	M	8.38881	6.79669	7.90071	11.3052	9.46303	13.3389	17.5554	11.3727	10.5687	12.6231	12.8849	8.8903	17.1242	12.4587
LOC_Os12g12140	M11	expressed protein	n.a.	n.a.	7.34743	8.89398	19.6338	33.4063	18.7855	91.1581	127.72	169.564	23.2469	63.1363	33.212	114.927	230.868	277.696
LOC_Os12g13340	M11	expressed protein	n.a.	-	18.7331	9.13662	9.82305	26.9485	17.8171	88.9034	104.458	34.8188	11.3945	16.2207	11.8647	34.4556	56.6418	109.705
LOC_Os12g13350	M11	retrotransposon protein, putative, Ty1-copia subclass, expressed	n.a.	n.a.	0	0	0	2.2393	0.780133	18.7748	32.3066	6.59851	0	1.22597	0.309353	6.79991	14.1293	27.9606
LOC_Os12g13890	M11	retrotransposon protein, putative, unclassified, expressed	n.a.	n.a.	0	0	0	0.0283627	0.0747755	25.4168	2.2744	4.72213	0.0317228	0.156439	0.683392	76.4031	4.67631	5.3655
LOC_Os12g15505	M11	expressed protein	n.a.	-	5.87109	6.47263	10.9984	19.6549	19.5334	68.0502	88.7198	59.7081	10.0767	17.3827	11.4939	25.2113	43.3795	17.6725
LOC_Os12g18340	M11	transposon protein, putative, unclassified, expressed	n.a.	n.a.	0.44239	0	0.751069	0.515233	0.291436	1.32534	3.15252	0.262429	1.47402	1.75144	0	0.715689	1.07625	1.70229
LOC_Os12g18410	M11	expressed protein	MIR	n.a.	0	0	0.0324677	0.108891	0.033369	46.1583	24.124	8.64814	0	0.027248	0.0309332	11.2134	7.88924	7.81343
LOC_Os12g18700	M11	expressed protein	n.a.	n.a.	0.621005	0	0	0.0716637	0.294324	1.01497	0.853955	1.61334	0.234272	0	0	1.36347	1.13877	5.24943
LOC_Os12g18729	M11	expressed protein	Pita2	M	11.4708	6.11579	3.21875	8.88241	9.32895	41.166	50.0136	52.0602	3.33509	6.79365	8.26749	22.1673	46.779	48.1807
LOC_Os12g25180	M11	expressed protein	n.a.	BS&M	0.0178597	0.342271	0.128136	0.151753	0	16.9315	19.2215	14.7332	0.0841975	0.0219202	0.0405112	3.05659	54.4699	30.3449
LOC_Os12g26670	M11	hypothetical protein	n.a.	n.a.	0	0	0.550122	0.628289	0	0.535572	0.622548	0.347215	0	0.401327	0	0.554627	1.95077	0.747746
LOC_Os12g33165	M11	expressed protein	n.a.	n.a.	6.67707	8.64502	18.8331	12.5979	10.4152	64.9676	40.9371	62.4279	22.3645	19.5698	14.6883	33.4306	20.1686	38.3536
LOC_Os12g34280	M11	expressed protein	n.a.	n.a.	0.827483	1.27233	0.466538	0.435247	0.650477	0.926493	1.86765	1.07897	0.233818	0.225798	0.285248	1.09065	2.45358	1.17654
LOC_Os12g38560	M11	expressed protein	n.a.	-	1.8912	0.281768	1.10634	0.904533	0.539536	3.00616	4.0523	4.11959	0.598256	0.865083	0.428163	2.15691	3.73321	4.0563
LOC_Os12g41124	M11	expressed protein	n.a.	BS&M	5.13127	0.042124	0.265431	0.818885	3.50145	8.83964	12.8736	7.3778	0	0.0142983	0.0739105	7.19731	29.7694	19.1965
LOC_Os12g43750	M11	expressed protein	n.a.	n.a.	0.076467	0.191806	0.0965825	0.113976	0.0807365	4.61006	5.78159	10.9268	0.057071	0.0149783	0.241631	2.10391	4.72858	12.0964
LOC_Os12g44370	M11	expressed protein	n.a.	M	2.0757	2.10811	1.99415	1.48248	1.4931	2.20925	4.66782	5.11539	1.05873	2.66796	2.96442	5.10766	7.23871	4.52451
LOC_Os04g46960	M11	glutathione peroxidase domain containing protein, expressed	OsGPX1	BS&V	69.0829	56.2301	123.833	169.227	219.045	824.026	559.992	1229.89	58.7072	60.9376	62.057	248.661	277.912	959.78
LOC_Os03g55590	M11	MYB family transcription factor, putative, expressed	n.a.	-	4.17475	1.99205	4.78604	12.7906	11.1802	71.0545	74.8937	54.7999	1.1335	5.33967	3.15758	20.3964	19.0271	16.1901
LOC_Os02g44300	M11	MSP domain containing protein, expressed	n.a.	n.a.	2.44745	2.28002	12.5577	39.1218	59.6568	83.2177	131.92	58.8903	5.91573	20.4557	34.1268	15.6	69.774	57.5943
LOC_Os06g44160	M11	heat shock protein DnaJ, putative, expressed	n.a.	BS&M	0.088335	0.202329	0.201815	1.067	0.882495	36.6562	31.3134	81.8443	0.43522	1.79717	1.04678	62.5725	138.511	620.71
LOC_Os05g41220	M11	SNF1-related protein kinase regulatory subunit beta-1, putative, expressed	akin-b|akin-beta	n.a.	17.8383	12.3618	14.838	37.1883	14.5606	97.9444	131.336	97.263	15.7634	46.6412	12.1308	51.8224	78.789	43.6741
LOC_Os09g20240	M11	DUF581 domain containing protein, expressed	n.a.	-	0.775082	0.301349	9.29412	6.53439	10.7068	60.7527	55.2564	89.0562	2.68823	1.85346	10.361	11.5746	23.9743	90.2757
LOC_Os02g14440	M11	peroxidase precursor, putative, expressed	n.a.	M	0.0568	0.0833	0.0649	0.052	0.101	70.9	159	35.9	0.512	0.212	0.714	424	1860	909
LOC_Os04g42800	M11	photosystem-II repair protein, putative, expressed	n.a.	BS&M	1.91359	0.743329	0.075485	0.0657705	0.577538	3.63665	3.57434	2.76988	0.138487	0.503198	0.3784	2.70543	5.20391	2.72402
LOC_Os07g46950	M11	ligA, putative, expressed	n.a.	n.a.	0	0.0131657	0	0	0	2.60833	3.53228	4.25257	0	0.020468	0	5.71135	5.26066	9.70608
LOC_Os10g20510	M11	expressed protein	n.a.	-	2.54371	2.48461	0.812905	1.72439	11.0034	11.0844	12.5167	19.5884	0.841042	2.15124	4.15254	2.69593	5.50161	9.33408
LOC_Os12g02340	M11	LTPL14 - Protease inhibitor/seed storage/LTP family protein precursor, expressed	n.a.	BS&M	0.13021	0.25351	0	0	0.0356667	4.64398	6.00972	1.94513	0	0	0	2.14354	3.27985	4.05669
LOC_Os01g64170	M11	glycosyl hydrolases family 17, putative, expressed	n.a.	V	0.213378	0.0634637	0.555658	1.31491	11.5952	21.3288	42.0918	136.279	0.0472635	0.391016	0.894593	4.65128	10.2565	40.5066
LOC_Os03g31690	M11	GCN5-related N-acetyltransferase, putative, expressed	n.a.	BS	5.5079	2.66209	0.690183	0.508229	1.39387	17.9414	28.7715	15.8097	0.495177	0.340013	0.646617	8.45808	8.24335	5.17612
LOC_Os08g36320	M11	decarboxylase, putative, expressed	OsGAD1	BS&V	3.83547	0.348192	0.425263	1.11677	1.30551	95.3893	67.6867	73.636	0.116433	0	0.0844845	7.22634	8.91737	20.4616
LOC_Os01g52260	M11	serine acetyltransferase protein, putative, expressed	n.a.	M	4.00769	1.77866	1.80806	4.04556	1.24908	44.7662	37.3428	27.8452	1.26938	3.87807	1.37483	44.9366	39.5997	28.4796
LOC_Os02g51410	M11	shikimate kinase, putative, expressed	OsSK1	BS&M	53.224	47.4139	77.4532	190.821	169.571	188.39	140.23	88.8097	44.9849	90.4031	50.3665	117.09	162.642	122.67
LOC_Os03g17730	M11	P-protein, putative, expressed	n.a.	M	10.2122	10.2295	6.56079	5.47379	4.52357	8.55791	9.32037	11.3222	7.49314	6.26716	3.70832	6.61585	15.1831	15.8638
LOC_Os10g37980	M11	prephenate dehydratase domain containing protein, expressed	n.a.	BS&M	7.00403	6.09635	7.75247	4.5039	8.09205	63.4556	84.7073	135.479	3.0566	1.42703	1.71264	10.3837	21.1461	58.4567
LOC_Os02g07150	M11	urease accessory protein F, putative, expressed	n.a.	-	5.41079	4.28135	1.94707	1.18887	1.24249	4.19596	3.32905	6.02042	3.81363	2.65323	2.26321	3.65925	4.07986	5.91858
LOC_Os03g12890	M11	aminotransferase domain containing protein, putative, expressed	n.a.	BS&M	0.199172	0.019206	1.55941	4.77313	6.05172	72.2949	23.5807	55.203	0.430843	1.89886	4.84848	127.465	64.4046	133.153
LOC_Os04g47190	M11	aminotransferase domain containing protein, putative, expressed	n.a.	-	13.5689	10.0364	10.3218	18.8876	10.5642	11.7991	29.9452	21.3489	12.0049	15.2942	13.6221	9.96642	22.965	18.3965
LOC_Os01g21160	M11	2-oxo acid dehydrogenases acyltransferase domain containing protein, expressed	n.a.	-	17.8584	14.371	8.87297	21.9075	11.9626	66.1247	54.7299	46.2764	6.69186	11.6292	6.66591	60.6173	34.1511	43.9718
LOC_Os05g03480	M11	acyl-coenzyme A dehydrogenase, mitochondrial precursor, putative, expressed	n.a.	-	30.5897	30.6171	68.4487	166.771	71.1932	479.704	313.765	292.974	60.3681	196.435	63.5759	455.664	358.191	314.115
LOC_Os10g37210	M11	FAD dependent oxidoreductase domain containing protein, expressed	n.a.	-	6.08411	4.79159	7.45634	11.7145	7.26959	22.3109	29.3474	24.0522	11.3892	14.8743	11.2979	13.1125	12.2994	15.9497
LOC_Os06g01360	M11	homogentisate 1,2-dioxygenase, putative, expressed	n.a.	-	9.14261	6.04122	4.99909	11.519	9.16678	19.5596	36.3867	37.8623	4.62412	7.13653	4.6518	8.53802	14.9209	25.9323
LOC_Os02g35590	M11	glutathione S-transferase, putative, expressed	n.a.	-	20.1967	11.3421	18.4525	30.3572	33.9937	64.5009	77.46	83.225	6.21527	12.9188	11.225	24.577	59.3711	68.2822
LOC_Os12g10730	M11	glutathione S-transferase, putative, expressed	OsGSTZ2	BS&M	14.5916	21.6746	25.1793	26.7754	18.5016	42.3027	48.0422	42.2777	38.825	33.9665	21.1919	47.0263	90.1691	60.1982
LOC_Os09g24320	M11	2-oxo acid dehydrogenases acyltransferase domain containing protein, expressed	n.a.	BS&M	1.785	2.21167	1.42582	1.55133	2.45434	5.09683	5.88813	10.5917	1.33641	2.02585	3.15049	6.80455	9.15159	13.1728
LOC_Os04g33190	M11	AMP-binding enzyme, putative, expressed	n.a.	BS&M	1.09868	0.58637	15.4644	35.2872	24.6056	25.4459	30.1558	39.3801	1.71043	5.31529	4.40232	29.3355	36.7831	37.1493
LOC_Os05g49290	M11	3-ketoacyl-CoA synthase, putative, expressed	n.a.	-	2.04131	2.12567	2.0738	5.3728	23.5134	24.6258	16.955	27.0672	1.51147	2.49622	4.45126	4.67604	12.1693	14.1263
LOC_Os06g15170	M11	3-ketoacyl-CoA synthase, putative, expressed	n.a.	n.a.	0	0.0104287	0	0.0187947	0	2.6273	0.429925	0.255245	0.0315482	0	0.0062975	0.812432	0.288573	0.167818
LOC_Os05g04620	M11	expressed protein	n.a.	BS&M	22.2407	12.0445	5.8992	9.97045	10.0571	55.9765	65.6254	62.8437	6.06174	11.9642	7.56756	45.0477	93.2864	75.7358
LOC_Os01g49820	M11	lipid phosphatase protein, putative, expressed	n.a.	-	0	0.13327	0.0599095	0.186326	0.610054	1.84765	0.651795	2.28515	0.0345032	0.0526155	0.164685	3.60212	1.6907	3.4317
LOC_Os01g51920	M11	phosphotransferase, putative, expressed	n.a.	V	0.390522	0.0847103	1.03597	3.04216	2.73264	100.789	61.7248	43.3057	0.0197447	0.087319	0.290058	40.2306	51.037	33.148
LOC_Os02g33580	M11	digalactosyldiacylglycerol synthase, chloroplast precursor, putative, expressed	n.a.	-	9.34156	7.071	5.24408	7.38418	7.94762	13.8646	15.1844	17.6695	6.92721	8.63673	8.37171	12.4722	17.6938	22.8413
LOC_Os11g05990	M11	digalactosyldiacylglycerol synthase, chloroplast precursor, putative, expressed	n.a.	M	2.26839	1.59879	2.46295	3.52068	4.09239	9.48398	9.9498	14.3098	3.84704	4.75049	6.07969	6.62154	9.1911	43.112
LOC_Os02g51150	M11	sphingolipid C4-hydroxylase SUR2, putative, expressed	n.a.	-	6.67172	3.57186	7.0476	11.0399	24.532	97.5147	130.885	139.948	5.21214	8.11412	12.4891	35.1626	94.665	162.498
LOC_Os08g05650	M11	diacylglycerol kinase, putative, expressed	n.a.	-	8.66266	6.91994	3.95254	4.95582	7.2909	14.4231	11.898	9.68999	6.1905	5.37855	6.47252	19.3937	24.7003	17.5375
LOC_Os11g01040	M11	monoglyceride lipase, putative, expressed	n.a.	BS&M	0.265977	0.243882	1.2015	2.32119	3.83486	8.84893	14.9976	20.1296	0.0121452	0.983556	1.95055	13.8144	29.4114	29.1619
LOC_Os09g01590	M11	triacylglycerol lipase 1 precursor, putative, expressed	n.a.	-	13.8971	7.93851	7.45186	14.9832	11.4013	30.9316	24.8977	26.6137	7.96491	12.6936	5.89536	17.2428	19.0956	18.8009
LOC_Os04g56240	M11	lipase, putative, expressed	n.a.	BS&M	0.475309	0.47402	0.0465895	0.00695725	0	1.02676	6.21077	3.44572	0.188048	0.109764	0.079044	2.88793	17.7103	14.9222
LOC_Os05g07090	M11	acyl-coenzyme A dehydrogenase, mitochondrial precursor, putative, expressed	n.a.	-	7.06538	2.7177	5.74256	7.72047	4.31333	26.3236	40.6962	67.2163	2.44321	2.78107	0.366307	6.8634	32.0569	142.639
LOC_Os06g24704	M11	acyl-coenzyme A oxidase, putative, expressed	OsACX3	-	2.46181	1.29866	1.37871	3.07812	3.64665	12.1784	13.5633	20.3642	2.25498	2.44615	2.09284	5.04287	10.9285	21.9067
LOC_Os11g39220	M11	acyl-coenzyme A oxidase, putative, expressed	OsACX2	n.a.	2.90392	1.31445	8.21737	25.6073	19.7191	36.1547	57.637	62.4834	3.91501	8.99797	6.79176	24.5028	31.154	31.673
LOC_Os12g26290	M11	alpha-DOX2, putative, expressed	PIOX|RalphaO	n.a.	0.672447	0	0.0063385	0.0055705	0	3.35953	0.0656117	2.60235	0	0	0	2.34391	0.387394	3.85986
LOC_Os01g70090	M11	enoyl-CoA hydratase/isomerase family protein, putative, expressed	n.a.	-	8.54275	7.88312	7.53595	9.05781	8.79145	30.238	36.1539	39.2685	5.82669	8.76441	8.02749	9.32695	15.5184	20.4458
LOC_Os02g50174	M11	caleosin related protein, putative, expressed	n.a.	-	3.97227	2.45404	5.14914	4.20488	4.66712	16.4297	15.355	28.1938	9.33604	11.9051	8.89531	6.91578	13.7583	37.1745
LOC_Os04g43200	M11	caleosin related protein, putative, expressed	EFA27	n.a.	0.0249913	0	1.49406	1.75003	0.125352	7.45674	0.619774	1.18902	0.062766	0.606505	0.239601	7.90511	0.088629	1.76628
LOC_Os03g08624	M11	dihydroflavonol-4-reductase, putative, expressed	n.a.	n.a.	0.542272	0.536448	0.454746	1.43146	0.319477	106.467	176.963	111.23	0.205317	4.18795	0.124689	71.8857	81.806	30.6065
LOC_Os04g01600	M11	erythronate-4-phosphate dehydrogenase domain containing protein, expressed	n.a.	-	0.619505	0.302671	0.842566	1.83462	6.84843	44.851	31.8798	25.1074	1.26036	2.77648	2.16822	22.1494	18.5965	8.78639
LOC_Os04g20070	M11	tropinone reductase 2, putative, expressed	n.a.	n.a.	0	0	0.062692	0	0	1.10509	1.19477	0.601835	0	0	0	0.890996	1.36314	1.79916
LOC_Os04g44924	M11	short-chain dehydrogenase/reductase, putative, expressed	n.a.	BS&M	0.309449	0.131924	0.101492	0.224369	0.20604	0.162755	7.68618	9.99429	0	0.0694793	0.0758748	0	44.8991	48.845
LOC_Os05g39690	M11	oxidoreductase, aldo/keto reductase family protein, putative, expressed	n.a.	-	3.24448	2.28918	1.67131	2.14442	1.04591	5.92069	9.53321	5.67148	3.35384	3.96227	2.38854	5.34861	6.71667	5.62873
LOC_Os09g23540	M11	dehydrogenase, putative, expressed	n.a.	-	0.061077	0	0.439524	2.16207	2.61675	9.59001	26.6538	45.0077	0	0.207888	0	2.70838	22.8464	63.2892
LOC_Os10g02380	M11	oxidoreductase, aldo/keto reductase family protein, putative, expressed	n.a.	BS&M	0.733369	0.095437	0	0.331103	0.0535648	13.5932	2.75558	4.78355	0.50253	0.173339	0.0374932	25.8875	6.13183	17.019
LOC_Os10g02480	M11	oxidoreductase, aldo/keto reductase family protein, putative, expressed	n.a.	BS&M	0.319266	0.13795	0.0226347	0.0356938	0.173358	111.806	88.7435	91.4222	0.0162282	0.0557905	0.661906	68.1767	80.8432	247.044
LOC_Os10g02490	M11	oxidoreductase, aldo/keto reductase family protein, putative, expressed	n.a.	n.a.	0	0	0.0493365	0.0459632	0.125013	2.98576	3.3394	9.62123	0	0.0147742	0.00791675	0.514602	1.03632	18.1035
LOC_Os06g37150	M11	L-ascorbate oxidase precursor, putative, expressed	n.a.	-	0.159033	0.490986	1.49251	2.69446	3.29322	16.5382	1.03674	5.72255	0.902896	1.57342	5.06266	18.6606	0.494596	4.46723
LOC_Os12g37320	M11	lipoxygenase 2.2, chloroplast precursor, putative, expressed	n.a.	-	0.407428	0.558351	0.359677	0.284798	0.309976	1.03496	1.15456	1.50125	0.668943	0.480728	0.412083	0.776955	0.656447	1.20451
LOC_Os01g12740	M11	cytochrome P450, putative, expressed	n.a.	-	0	0.0417877	0.0059555	0.0998457	0.0797265	0.515097	0.738611	1.62001	0	0	0.0426513	0.140792	1.89428	2.47085
LOC_Os01g12760	M11	cytochrome P450, putative, expressed	n.a.	n.a.	0	0	0	0	0	0.736417	0.667592	0.251142	0	0	0	1.59203	4.67516	3.66292
LOC_Os01g25010	M11	flavonol synthase/flavanone 3-hydroxylase, putative, expressed	n.a.	BS&M	0	0.0153617	0.0559975	0.009876	0.177905	3.21361	3.72429	4.30974	0.0646847	0.08149	1.01585	8.53963	8.52947	23.2677
LOC_Os01g41810	M11	cytochrome P450 72A1, putative, expressed	n.a.	n.a.	1.79394	1.33102	0.209991	0.458527	0.513521	19.1387	4.4392	3.69474	0.252496	0.480094	0.710991	17.6803	6.0837	8.97811
LOC_Os01g41820	M11	cytochrome P450 72A1, putative, expressed	n.a.	n.a.	0.0800117	0.0276173	0.00752275	0	0	2.98325	1.31836	1.62678	0.008309	0.0101568	0.008331	3.61937	1.77294	5.25769
LOC_Os01g43710	M11	cytochrome P450 72A1, putative, expressed	n.a.	-	0.867729	0.121993	0.501374	1.00133	1.63721	10.197	17.9076	20.5462	0.085303	0.366098	0.548446	10.4756	14.2975	8.14574
LOC_Os01g43760	M11	cytochrome P450 72A1, putative, expressed	n.a.	n.a.	0.0824427	0.256462	0.137916	0.500412	0.567017	2.29107	7.82349	9.09996	0.709517	1.35765	0.499428	3.23755	15.6003	12.8759
LOC_Os01g43844	M11	cytochrome P450 72A1, putative, expressed	n.a.	-	1.79832	0.692097	0.617261	1.92668	5.55719	30.5121	30.2524	36.4662	0.216035	1.0773	1.79311	13.5712	42.3067	44.9945
LOC_Os02g17760	M11	cytochrome P450, putative, expressed	n.a.	-	0.531269	0.233514	0.129903	0.499428	1.0853	3.58067	7.29479	6.33383	0.140963	0.192081	1.56805	4.56611	11.2117	12.8374
LOC_Os02g30110	M11	cytochrome P450, putative, expressed	n.a.	BS	0	0	0	0	0.0181863	0.41052	3.13675	5.2683	0	0	0.215601	0.00665825	0.666998	2.92109
LOC_Os03g04680	M11	cytochrome P450, putative, expressed	OsCYP96B4|BSH1|SD37	BS&M	0.154578	0.0553767	0.00811825	0.0474847	0.0230935	0.868234	3.60413	1.94197	0.00641775	0	0	0.118153	1.69216	7.64649
LOC_Os03g25500	M11	cytochrome P450 72A1, putative, expressed	n.a.	n.a.	0	0	0.191185	0	0.0468535	0.673735	5.36945	2.37657	0	0	0	0.304981	7.46778	5.89803
LOC_Os03g39760	M11	cytochrome P450, putative, expressed	n.a.	-	0.073983	0.0440523	0.122977	0.807587	3.01743	1.51919	1.94341	3.79677	0.0665717	0.448267	1.89061	2.79493	3.57556	10.8482
LOC_Os03g55230	M11	cytochrome P450, putative, expressed	n.a.	n.a.	0	0	0	0.230876	0.0319507	0.238939	2.82006	1.46286	0.052624	0.501464	0.56208	0.166341	2.55771	0.738891
LOC_Os03g63310	M11	cytochrome P450 71E1, putative, expressed	n.a.	n.a.	0.142863	0.0424823	0	0.124571	0.0313515	6.36286	7.11913	16.4481	0	0.00765775	0.0723748	3.96694	7.11986	23.7765
LOC_Os05g33590	M11	cytochrome P450, putative, expressed	n.a.	-	2.66851	0.875244	0.340357	0.500409	0.181577	3.27201	3.92685	3.68292	0.327346	0.433227	0.31131	3.42925	5.77876	4.96685
LOC_Os05g43910	M11	cytochrome P450, putative, expressed	n.a.	-	0.0681837	0.392129	0.0048205	0	0	0.465423	0.488264	0.309602	0.00967825	0	0	2.01811	2.43339	4.77051
LOC_Os06g08041	M11	iron/ascorbate-dependent oxidoreductase, putative, expressed	n.a.	M	0	0	0.113588	0.0809695	0	1.90632	4.04701	0.792987	0.126803	0	0.0732095	5.75672	10.4061	1.01006
LOC_Os06g14390	M11	1-aminocyclopropane-1-carboxylate oxidase homolog 4, putative, expressed	n.a.	-	1.92178	0.598648	0.175718	0.082452	0.515583	0.54355	1.48767	1.05121	0.603918	0.759505	1.40814	0.605432	1.45065	1.25178
LOC_Os07g19130	M11	cytochrome P450, putative, expressed	n.a.	BS&M	0	0	0	0	0	0	1.54024	3.87932	0	0	0	0.432299	7.66447	13.5435
LOC_Os07g19210	M11	cytochrome P450, putative, expressed	n.a.	n.a.	0.123392	0	0	0.0654115	0	0.336876	0.283577	0.876072	0	0	0.0127598	1.61951	3.63341	2.74074
LOC_Os07g45000	M11	cytochrome P450, putative, expressed	n.a.	-	6.60824	6.63309	3.57303	5.66542	3.89884	13.7218	25.878	25.1343	3.52214	3.69753	2.00072	6.08696	31.051	39.9482
LOC_Os08g01490	M11	cytochrome P450, putative, expressed	n.a.	-	0	0.0174743	0	0	0	5.84565	5.80972	6.10992	0.0115675	0	0	8.43502	7.03357	4.12102
LOC_Os08g36310	M11	cytochrome P450, putative, expressed	n.a.	-	0.026409	0	0.019261	0.0163145	0.0163622	8.93586	21.196	30.1646	0	0	0	1.90337	7.73698	16.6681
LOC_Os08g37456	M11	flavonol synthase/flavanone 3-hydroxylase, putative, expressed	n.a.	-	0.561649	1.2693	2.85431	3.69568	4.92189	1.5633	8.68602	5.78441	1.90676	1.35969	4.44491	0.991508	11.5272	13.3754
LOC_Os08g39694	M11	cytochrome P450, putative, expressed	n.a.	-	0.0972237	0.034146	1.01902	3.34266	2.2618	13.6208	13.7073	5.54383	0.976283	3.84001	1.20756	10.3603	13.7829	11.4371
LOC_Os08g43440	M11	cytochrome P450, putative, expressed	n.a.	BS&M	0.838675	0	0	0.0248617	0	3.43591	9.64354	9.02678	0.00672475	0.0150102	0.0445508	6.62271	19.8195	21.5831
LOC_Os09g26960	M11	cytochrome P450, putative, expressed	EP	BS&M	0.473953	0.0854873	12.3872	13.0598	6.98355	89.6645	37.3493	257.099	0.720996	0.360062	3.69055	14.6537	11.2269	30.99
LOC_Os09g35940	M11	cytochrome P450, putative, expressed	n.a.	n.a.	1.02879	0	0.126245	0.18404	0	6.07904	51.5106	29.2827	0	0	0	0.584328	9.89073	8.93675
LOC_Os09g36080	M11	cytochrome P450, putative, expressed	n.a.	BS&M	0.0209057	0.098183	0.0309485	0.0355787	0.048232	8.57904	32.4123	56.4872	0	0.0352473	0.140208	6.08277	29.4086	69.8143
LOC_Os10g08474	M11	cytochrome P450, putative, expressed	n.a.	-	0	0	0	0	0.010947	2.16195	3.33784	1.87338	0	0	0.0168455	6.60401	12.4661	10.7074
LOC_Os10g37110	M11	transposon protein, putative, unclassified, expressed	n.a.	-	0.0506427	0	0	0.0756785	0.00695875	5.82173	11.5498	10.6247	0.00628975	0	0	3.43636	13.7768	16.9918
LOC_Os10g38110	M11	cytochrome P450, putative, expressed	n.a.	BS&M	0.163815	0.010614	0.0715242	0.0662973	0.295724	51.0483	102.468	79.8979	0.119188	0.325602	0.0868295	53.5594	151.001	154.088
LOC_Os11g27730	M11	cytochrome P450, putative, expressed	n.a.	BS&M	0.04869	0.044004	0.047415	0.095889	0.0645142	38.6696	38.6208	51.9476	0.02886	0.065506	0.183469	37.5187	139.865	184.62
LOC_Os10g39140	M11	flavonol synthase/flavanone 3-hydroxylase, putative, expressed	n.a.	-	0.656952	0.818858	5.01791	5.77338	13.1484	13.1019	18.904	46.4191	1.61433	3.07334	9.04707	3.77277	8.24411	63.0783
LOC_Os10g39860	M11	expressed protein	OsACR2.1	M&V	41.243	36.559	45.6179	48.0402	47.9169	145.928	203.98	204.94	29.9523	34.4326	16.7942	42.2171	129.139	168.03
LOC_Os04g41960	M11	NADP-dependent oxidoreductase, putative, expressed	n.a.	-	0.136242	0.093817	1.89768	1.39405	1.73402	63.2376	59.9481	112.303	5.91064	4.23996	3.81511	52.6803	38.7326	95.389
LOC_Os12g16220	M11	nmrA-like family domain containing protein, expressed	n.a.	-	0.082243	0	0.0224165	0.0741722	0.292859	61.4666	60.4804	49.4418	0.085655	0.0603052	0.0484088	48.735	45.7246	41.2686
LOC_Os12g16240	M11	nmrA-like family domain containing protein, expressed	n.a.	n.a.	0.0778587	0	0.12239	0.103941	0.048074	1.90027	3.13705	3.85222	0.0610327	0	0	0.414273	2.00846	2.24169
LOC_Os10g23120	M11	pyridoxamine 5'-phosphate oxidase family protein, putative, expressed	n.a.	-	9.80795	6.95084	14.1606	13.7817	10.4131	18.3237	27.1249	20.7046	7.45208	7.03505	7.14696	9.09545	26.1924	25.5137
LOC_Os12g35890	M11	FAD dependent oxidoreductase domain containing protein, expressed	n.a.	n.a.	0	0	0.0500857	0.025556	0	1.33434	1.73986	1.30482	0	0	0	0.63022	1.84417	3.05638
LOC_Os06g07760	M11	sulfiredoxin-1, putative, expressed	OsSrx	BS&M	12.2835	8.02205	12.0249	17.9571	12.6934	21.7927	72.4881	87.3627	6.75013	11.7257	6.12366	32.6007	190.523	311.832
LOC_Os04g09604	M11	O-methyltransferase, putative, expressed	n.a.	n.a.	0.0993053	0.030414	0	0	0	0.28963	2.0058	9.23863	0	0	0.0398597	0.20143	1.0154	6.31153
LOC_Os06g22440	M11	SAM dependent carboxyl methyltransferase, putative, expressed	n.a.	n.a.	0	0	0.0106685	0.0111368	0.012073	11.0201	21.7977	21.6627	0	0.00822825	0	2.9703	8.85518	16.659
LOC_Os07g28040	M11	O-methyltransferase, putative, expressed	n.a.	BS&M	0	0	0	0.196391	0	1.61054	6.24878	6.68473	0	0.0129338	0	5.21568	13.6703	12.3837
LOC_Os11g15040	M11	S-adenosyl-L-methionine:benzoic acid/salicylic acid carboxyl methyltransferase, putative, expressed	OsBISAMT1	-	0.016788	0.0601153	0.0932672	0.100368	0.10443	141.8	138.33	251.94	0.0916255	0.103085	0.116199	104.91	79.6852	348.25
LOC_Os12g25490	M11	O-methyltransferase, putative, expressed	n.a.	M	0	0	0	0	0.0807202	1.94259	4.20514	11.9096	0	0.0126012	0	2.35946	7.95931	14.5343
LOC_Os04g12820	M11	expressed protein	n.a.	n.a.	0.34554	0.156629	0.114299	0.266414	0.114679	0.837629	1.04845	1.68684	0.0346655	0.097729	0.183638	0.377337	1.86937	2.78276
LOC_Os04g51660	M11	transferase family protein, putative, expressed	n.a.	M	1.84328	0.013677	0.468697	0.091801	0.58468	0.376881	0.401516	1.38828	0.146674	0.0366293	0.174954	2.37624	3.74857	3.43342
LOC_Os04g54560	M11	transferase family protein, putative, expressed	n.a.	-	0.0506497	0	0.0615197	0.0909522	0.064183	2.27524	0.860528	1.90672	0.0523775	0.0131907	0.314927	1.83236	0.91003	0.72075
LOC_Os06g05790	M11	transferase family domain containing protein, expressed	n.a.	n.a.	0.141144	0	0.0064025	0.0603887	0.123988	2.81586	3.49608	3.62714	0	0	0.00796	2.09589	2.37344	2.69286
LOC_Os06g48560	M11	transferase family protein, putative, expressed	n.a.	n.a.	0	0	0	0	0.099377	0.208171	1.2317	0.358719	0	0	0	0.181146	12.9761	1.76935
LOC_Os09g25460	M11	transferase family protein, putative, expressed	n.a.	BS	22.531	12.1931	4.38051	6.0263	8.08177	96.9805	188.028	162.285	5.23083	5.81413	8.64424	16.1189	34.3875	41.1272
LOC_Os10g08026	M11	lecithin:cholesterol acyltransferase, putative, expressed	n.a.	n.a.	0.016352	0	0	0.0284667	0.042604	1.5299	9.6752	6.42935	0	0.0391143	2.08233	0.440934	2.40663	4.96468
LOC_Os01g54560	M11	trehalose synthase, putative, expressed	n.a.	-	4.72388	2.88092	7.71233	10.7242	12.8733	24.6838	27.6187	18.2023	4.9738	7.59907	8.52407	11.8319	21.5112	16.5403
LOC_Os01g64540	M11	anthocyanidin 3-O-glucosyltransferase, putative, expressed	n.a.	BS&M	0.0447713	0	0.192259	0.198939	0.089863	1.95814	2.67822	2.84766	0.356726	0.717696	0.360765	1.26801	1.27689	2.35785
LOC_Os02g09510	M11	limonoid UDP-glucosyltransferase, putative, expressed	n.a.	BS&M	0.344145	0.025281	0	0.0812035	0.040383	0.149846	0.133033	0.239196	0	0.374312	0.0619167	0.750303	0.451165	1.61995
LOC_Os02g11110	M11	flavonol-3-O-glycoside-7-O-glucosyltransferase 1, putative, expressed	n.a.	BS&M	0.203018	0.971402	0.343792	0.646227	1.4941	5.94714	15.1199	7.92397	0.467458	1.54672	4.32329	9.42117	37.244	24.052
LOC_Os02g51910	M11	cytokinin-O-glucosyltransferase 2, putative, expressed	n.a.	-	0.224821	0.0207973	0	0.0200297	0.0051795	1.60357	2.83681	2.29683	0.0142732	0	0.0831407	1.50144	3.3283	1.49325
LOC_Os04g37820	M11	cytokinin-O-glucosyltransferase 2, putative, expressed	n.a.	n.a.	0	0.012943	0.316107	0.284163	0.272539	13.006	10.8868	35.0947	0.243006	0.460663	0.452363	7.49842	8.91879	48.3975
LOC_Os04g51450	M11	glycosyl hydrolases family 16, putative, expressed	n.a.	-	0	0.05814	0	0.0342428	0	1.677	0.718779	0.565489	0	0.0509865	0.121164	0.173677	0.795929	0.259211
LOC_Os04g51460	M11	glycosyl hydrolases family 16, putative, expressed	n.a.	n.a.	0.371688	0.28821	0.150429	0.242072	1.32191	11.9993	1.55288	0.833841	0.208405	0.141076	0.492125	14.2108	3.2003	0.48238
LOC_Os09g34214	M11	UDP-glucoronosyl and UDP-glucosyl transferase domain containing protein, expressed	n.a.	BS	0.024139	0	0	0	0	1.17123	0.937126	1.44425	0.00760225	0	0	0.110426	0.588662	1.35422
LOC_Os10g18480	M11	glucosyltransferase, putative, expressed	n.a.	n.a.	0	0	0	0	0	0.0971865	1.40489	1.8629	0	0	0	0.447985	4.58515	4.28891
LOC_Os10g18490	M11	cytokinin-O-glucosyltransferase 2, putative, expressed	n.a.	n.a.	0	0	0	0.052532	0	3.94906	19.7536	16.344	0	0	0	6.72613	51.3254	60.6952
LOC_Os10g42670	M11	glycosyl hydrolases family 16, putative, expressed	n.a.	-	0.0672103	0.0152913	0.0132902	0.051769	0.126437	6.38674	1.4078	1.18601	0.0106158	0.0115552	0.03313	2.77924	0.279413	0.231493
LOC_Os04g25440	M11	cytokinin-O-glucosyltransferase 2, putative, expressed	n.a.	BS&M	0.0107003	0.0268233	0	0	0.0192725	2.26756	7.55186	8.6419	0	0	0.0720433	9.20782	26.4069	61.0033
[truncated: 20,756 more rows]
