# Supplementary material for: A transcription factor ensemble orchestrates bundle sheath expression in rice
Source: Nat Commun. 2025 Jul 31;16:7040. doi: 10.1038/s41467-025-62087-0 (PMC12314071; doi:10.1038/s41467-025-62087-0)
Supplement: Supplementary file 8 — Supplementary Dataset 6 [file 41467_2025_62087_MOESM8_ESM.xlsx]

## Sheet: 2021.22753genes.with.min100.cor
Supplemental Table 6. Transcription factors preferentially expressed in bundle sheath strands during leaf maturing
GENEID	Symbol	TF family	WGCNA co-expression module	Cell_type Hua et al 2021	Annotation	S2BSS	S3BSS	S4BSS	S5BSS	S6BSS	S7BSS	S2M	S3M	S4M	S5M	S6M	S7M
LOC_Os09g28310	bZIP9	bZIP	M17	M	bZIP transcription factor, putative, expressed	9.01711	11.3344	8.96916	11.9326	13.7016	7.883	1.40832	1.69904	1.23987	0.947148	3.34889	2.51068
LOC_Os01g09850	IDD2	C2H2	M15	BS&V	ZOS1-04 - C2H2 zinc finger protein, expressed	4.89821	4.58812	4.94909	6.3085	7.62411	11.7606	2.53763	2.2262	1.33002	0.455706	0.975387	2.40019
LOC_Os03g53050	WRKY121	WRKY	M15	BS&V	WRKY121, expressed	63.2463	75.5747	24.7311	71.9512	51.9484	169.289	4.75072	3.78127	1.20398	0.351871	1.66441	1.64882
LOC_Os12g39640	UCIP5	G2-like	M15	BS&V	MYB family transcription factor, putative, expressed	4.7477	4.04899	7.36946	4.42366	4.56944	6.20213	0.740687	0.472935	1.78795	0.311767	0.194012	0.264635
LOC_Os08g33750	DLN210	G2-like	M17	BS&V	myb-like DNA-binding domain containing protein, expressed	59.7838	54.0016	49.5327	81.958	128.306	87.4325	3.81751	6.12392	0.167269	0.0335558	0.265971	0.595852
LOC_Os01g04930	Os2R_MYB2	MYB	M17	V	MYB family transcription factor, putative, expressed	13.0129	22.6526	16.3301	25.9171	40.6382	32.6197	4.2294	4.21401	3.46224	1.67213	3.64	5.6625
LOC_Os10g41260	OsMYBS2	MYB_related	M17	BS&V	MYB family transcription factor, putative, expressed	256.942	202.342	98.9847	161.894	226.56	153.306	37.9458	24.2828	17.7869	16.9357	13.4814	20.949
LOC_Os01g09550	SNAC3	NAC	M17	BS&V	no apical meristem protein, putative, expressed	4.9399	4.96889	6.50303	13.0609	6.93769	11.3786	0.362415	0.0990975	0.0712622	0.157784	0.0121272	0.155416
LOC_Os01g60020	NAC4	NAC	M17	-	NAC domain transcription factor, putative, expressed	9.76419	13.9789	7.76276	7.64309	14.1061	42.7993	1.58078	4.7264	1.64841	2.29797	1.51574	19.8792
