# Supplementary material for: A transcription factor ensemble orchestrates bundle sheath expression in rice
Source: Nat Commun. 2025 Jul 31;16:7040. doi: 10.1038/s41467-025-62087-0 (PMC12314071; doi:10.1038/s41467-025-62087-0)
Supplement: Supplementary file 9 — Supplementary Dataset 7 [file 41467_2025_62087_MOESM9_ESM.xlsx]

## Sheet: Promoter
Supplemental Table 7. Primer sequences of promoters
Dataset	Symbol	Gene ID	Forward	Reverse
IR64 LCM	MYB	LOC_Os01g44390	CACCGCCGGTATTGCTCTTATTCA	CGAGCAGGTCGTAGTAGAGC
IR64 LCM	BolA	LOC_Os01g64680	CACCCCGATTGTCAACCATGAGTA	CACCACCTCAATCTCGTAGC
IR64 LCM	GS1	LOC_Os02g50240	CACCCCAATTATTTCCCCCAGTTT	CCTAGCCTTGCTCCTGAGAT
IR64 LCM	SRP	LOC_Os07g48500	CACCCGGAGAGAGTACATCCGATT	CATCACCTCCGGGTTGTA
IR64 LCM	ABP	LOC_Os08g06550	CACCTGCATGGTTTGAGTTGACTG	CTCGTTGCTAGTGCTCTCCG
IR64 LCM	SULTR3;1	LOC_Os03g06520	CACCTGTGCGTCTTAATTGTTGGA	GCTCATGACGGAGACGAGGT
IR64 LCM	SULTR3;2	LOC_Os04g55800	CACCTTCCTTCAATCTGGTTCTGC	GAGGATCGGGAACAGGTACT
Kitaake LCM	SIR	LOC_Os05g42350	CACCATGCTTGACCATGTGGACTC	ACGGAACCCGTGGAACTC
Kitaake LCM	ATPS1b	LOC_Os04g02050	CACCGCGGTTTGGATCTACATGAC	CGACTGGAGGTACTCGTGCT
Kitaake LCM	Fd	LOC_Os05g37140	CACCATTTGCTTGTTTCTGGCTTG	GTTCAATGTTTGCTTTGCGT
Kitaake LCM	OsHAC1;1	LOC_Os02g01220	CACCTTTTACTGCGGAATTTGAGG	TGCAATTGCTAGCCTAGCC
Kitaake LCM	PPase	LOC_Os02g52940	CACCCGATCCCCATATTCCCGAGA	CGTCGCCATCGTCGAGAG
Kitaake LCM	OsPIP1;1	LOC_Os02g44630	CACCTGTGCTCCATTAAGCTGTGA	TGTCGCCTCTCCTCTGCAAT
Kitaake LCM	OsPIP1;3	LOC_Os02g57720	CACCTCTTCCTGACAATATAACTGTGTCGAA	TACTATTAATTTGCCTCTTCTTCTTTCTAC
Kitaake LCM	ADF5	LOC_Os03g13950	CACCAGAAGAGGAAGGGAAAACGA	CTTCATCTCCATGAACCACC
Kitaake LCM	PTR2	LOC_Os05g34010	CACCTGACCCTTGCAATTCTTCTC	CTCCTCTCCTCTTCCATCCT
Kitaake LCM	OsNIA1	LOC_Os02g53130	CACCCGGCTTCTCAAACTAACCAA	GTACAGCGACCTCCAGTCC
Kitaake LCM	OsPAL9	LOC_Os12g33610	CACCCATCTCACCAAACCTTGGAC	CACCACCATCCTCTTCACCTC
Kitaake LCM	OsNRT1.4	LOC_Os01g37590	CACCTTTTTGTTGGGGCAAAATTA	CAGGTACGTCACCAGGTTCA
Kitaake LCM	bel	LOC_Os03g55240	CACCGACGACGGCTTCCTGCTGCC	CAGCGAGAACACCGGCCCGTAC
Kitaake LCM	OsTIP2.2	LOC_Os06g22960	CACCCCGTACACTCCCAATCTGAC	CTCTGCTCACTCAGCTCTCCCCCGCGCGCGCCACCGTCGTCGCC
Kitaake LCM	OsNRT1.1A	LOC_Os08g05910	CACCTTCGATCTCCCACGTAAGAC	GAAGTTGGTGACGACGTTGG
Kitaake LCM	PLT5	LOC_Os07g39350	CACCCCTTCCAAATTTCCCAAACT	CTTGACAGCCTCTGGTAAGG
Kitaake LCM	MATE	LOC_Os03g37411	CACCTAAAGCTGCCGGTTCTATTG	CGAGATGGAGAGCACGTTGT
Kitaake LCM	FPF1	LOC_Os02g26210	CACCAACCCAGCAAAGTCCTCTCT	CTCCAGCACCTCGTATGACG
* CACC at five prime of forward primers is the adaptor for pENTR directional TOPO cloning
