# Supplementary material for: A transcription factor ensemble orchestrates bundle sheath expression in rice
Source: Nat Commun. 2025 Jul 31;16:7040. doi: 10.1038/s41467-025-62087-0 (PMC12314071; doi:10.1038/s41467-025-62087-0)
Supplement: Supplementary file 10 — Supplementary Dataset 8 [file 41467_2025_62087_MOESM10_ESM.xlsx]

## Sheet: Sheet1
Supplemental Table 8. Primer sequences used for SiR promoter domestication and core promoter cloning
Purpose	Position	Lv0_type	Primer	Sequences
domestication of SiRpro	-2571	PU	Forward	ttgaagacatctcaGGAGatgcttgaccatgtggactc
	-2309	PU	Reverse	ttgaagacatgTcctcagggttaaaattacacacc
	-2309	PU	Forward	ttgaagacatggActcgtgttcaatcttcaatatg
	-1468	PU	Reverse	ttgaagacatAGtCCACAGCTTTTAAGCCAGCCC
	-1468	PU	Forward	ttgaagacatGaCTCCCCATTTGTACTCCTTGCA
	-298	PU	Reverse	ttgaagacatAtGACTTCCGGCAGTGGCGTGGCG
	-298&-214	PU	Forward	ttgaagacatTCaTCTCTCCACCCTTGCCCACCTGAACCCGCGTCCATACGCCCGCGGCTCTATCCTGTGTCACTGACAGTGGGACCCACCACCGGaCTCGTTGAGTGGTCTACCGT
	+42	PU	Reverse	ttgaagacaactcgCATTccacggaacccgtggaactc
core promoters	SiR	U	Reverse	ttgaagacatctcatactTCTATCCTGTGTCACTGACA
		U	Forward	ttgaagacaactcgcattCACCGGAGTCGGAGTCGGGGCCTT
	ATPSb	U	Reverse	ttgaagacatctcatactAGTAAGATATTAAAACATAA
		U	Forward	ttgaagacaactcgcattgggTGGGCGCGCGCAAGGTGTTC
	PIP1;3	U	Reverse	ttgaagacatctcatactTAATTACTAAATTGCCGACT
		U	Forward	ttgaagacaactcgcattTACTATTAATTTGCCTCTTC
	NRT1.1A	U	Reverse	ttgaagacatctcatactTCACCACTAATCAATCATCAC
		U	Forward	ttgaagacaactcgcattcttctctctctctcttcttcttcttcctc
	PIP1;1	U	Reverse	ttgaagacatctcatactTGTTCGGAGCCTAAAAAAAAG
		U	Forward	ttgaagacaactcgcattTGTCGCCTCTCCTCTGCAAT
* gaagac is recognisation site of type II restriction enzyme BpiI
* pAGM9121 is used as cloning acceptor
