# Supplementary material for: A transcription factor ensemble orchestrates bundle sheath expression in rice
Source: Nat Commun. 2025 Jul 31;16:7040. doi: 10.1038/s41467-025-62087-0 (PMC12314071; doi:10.1038/s41467-025-62087-0)
Supplement: Supplementary file 11 — Supplementary Dataset 9 [file 41467_2025_62087_MOESM11_ESM.xlsx]

## Sheet: Sheet1
Supplemental Table 9. Primer sequences used for cloning transcription factors
Targeted subregion	Family	TF	MUS7 locus	Primer	Sequence
a	WRKY	WRKY1	LOC_Os01g14440	Forward 1	ttgaagacatctcaAATGGAGGCCGACGACAGCGGC
				Reverse 1	ttgaagacatACGTGGTGATCAGGATGGAC
				Forward 2	ttgaagacatACGTACGAGGGCACGCACAAC
				Reverse 2	ttgaagacaactcgAAGCTTACTGCGTCTCGCTGTTGGTG
		WRKY94	LOC_Os12g40570	Forward 1	ttgaagacatctcaAATGGAGGAGGAGGTGGAGGCG
				Reverse 1	ttgaagacatGAcACCACCTTCCTGAACTTG
				Forward 2	ttgaagacatTgTCCCTCCTCGGCAATGGCG
				Reverse 2	ttgaagacaactcgAAGCTCACATGACCGGTCCGACCGTC
		WRKY121	LOC_Os03g53050	Forward	ttgaagacatctcaAATGGAGGGGATGGAGGAAGCAA
				Reverse	ttgaagacaactcgAAGCTCAGGCTGGCTGGGCAGCTAG
	G2like	GLK1	LOC_Os06g24070	Forward 1	ttgaagacatctcaAATGCTTGCCGTGTCGCCGGCGATGTGC
				Reverse 1	ttgaagacatAtGACTTGGCCTCAACCGCCGCGGCTCCATCGTCGA
				Forward 2	ttgaagacatTCaTCGTCGCCGTCATCGACGACG
				Reverse 2	ttgaagacaactcgAAGCTCATCCACACGCTGGAGGAACGTTTG
		GLK2	LOC_Os01g13740	Forward 1	ttgaagacatctcaAATGCTTGAGGTGTCCACGCTGCGAAG
				Reverse 1	ttgaagacatACaTCTTCCTTGGCTCCTGCAGCAG
				Forward 2	ttgaagacatAtGTGAAGGAAGATGGAGCCGC
				Reverse 2	ttgaagacaactcgAAGCTCAGCCGGCGGCACCGCTCGC
		MYS1	LOC_Os12g01490	Forward	ttgaagacatctcaAATGGAAAAAACTAGTGCAGGCAAG
				Reverse	ttgaagacaactcgAAGCTCAGAACAAAGAAAGAGAGAG
		DLN168	LOC_Os06g35140	Forward 1	ttgaagacatctcaAATGGGGGAGGTGAAGGAGAAT
				Reverse 1	ttgaagacatTCcTCTTCATCTCCGTCcTCGCCAACTCCCCCTTCCTC
				Forward 2	ttgaagacatAgGACGATGATGAGGACGACGAC
				Reverse 2	ttgaagacatAGtCCGTAGAGCCGGCTGGACTC
				Forward 3	ttgaagacatGaCTCTTCCAACGCCGGCAGCAAGCTC
				Reverse 3	ttgaagacaactcgAAGCTCACTCCAATGCCTTGATCGACA
		MYR2	LOC_Os03g03760	Forward 1	ttgaagacatctcaAATGGTGGGCGGCGGCAGGGAGAGGAAC
				Reverse 1	ttgaagacatGgAGACGAGGAGGAGGAGGC
				Forward 2	ttgaagacatCTcCCTCCTCCTGCTGCCTG
				Reverse 2	ttgaagacatAaACCAGGCTGCCGCCGGCGCCGGCGCATCCCGTG
				Forward 3	ttgaagacatGTtTCGTCGACGACGTCGTC
				Reverse 3	ttgaagacaactcgAAGCCTACGAGTCAAGCGTGGAGA
		DLN52	LOC_Os02g14490	Forward 1	ttgaagacatctcaAATGAAGGAGAAGGAAGTGCT
				Reverse 1	ttgaagacatGgAGACGATGGTGATCACGTC
				Forward 2	ttgaagacatCTcCCGTTTGGATGGCACGC
				Reverse 2	ttgaagacaactcgAAGCTCACTCCAATGCCCTGATCG
		HINGE1	LOC_Os04g56990	Forward	ttgaagacatctcaAATGTTGCAAGATATCATGAAC
				Reverse	ttgaagacaactcgAAGCCTAGCTTATTTTGGACTGGAAC
		DLN210	LOC_Os08g33750	Forward 1	ttgaagacatctcaAATGTCGTCGCAGCAGCAGCAC
				Reverse 1	ttgaagacatGcAGACCTTCTTTAGCATCGC
				Forward 2	ttgaagacatCTgCGTGATTCATCCAGGAGC
				Reverse 2	ttgaagacaactcgAAGCCTACCTGTTCAGATCAATCT
		Os2R_MYB2	LOC_Os01g04930	Forward	ttgaagacatctcaAATGGAGCAGCATGAGGAGGCAG
				Reverse	ttgaagacaactcgAAGCTCACAGCACCTTGATGGCCGC
		Os2R_MYB57	LOC_Os05g37730	Forward	ttgaagacatctcaAATGATGAAGGAGTCGTACAT
				Reverse	ttgaagacaactcgAAGCTCAACCGAGAGGCTGCATCAG
		UCIP5	LOC_Os12g39640	Forward 1	ttgaagacatctcaAATGGGGTCGTCGTCGGCGTCG
				Reverse 1	ttgaagacatGtGACCAGCACCGTCTGGCCTTC
				Forward 2	ttgaagacatTCaCCGGAGCTCCACCGCCGGTTC
				Reverse 2	ttgaagacaactcgAAGCTCAAGATGATGATGATGCCCTTG
b	MYBR	MYBS1	LOC_Os01g34060	Forward	ttgaagacatctcaAATGACCTCCCAGGCGGCGAC
				Reverse	ttgaagacaactcgAAGCTCATTGGTGCATCTTGGCCG
		MYBS2	LOC_Os10g41260	Forward	ttgaagacatctcaAATGGAGCAGCATGAGGAGGC
				Reverse	ttgaagacaactcgAAGCTCACAGCACCTTGATGGCCG
		MYBS3	LOC_Os10g41200	Forward 1	ttgaagacatctcaAATGACGAGGCGGTGCTCGCA
				Reverse 1	ttgaagacatGAcACCACGAAATTACGAGA
				Forward 2	ttgaagacatTgTCAAGAACACCTACTCAAG
				Reverse 2	ttgaagacatGtGTCTCTGGTTCTTGACCTC
				Forward 3	ttgaagacatACaCAAGTATTAAATCAAC
				Reverse 3	ttgaagacaactcgAAGCTCATGCCTGTGCCCTTGTTG
		MYBR1	LOC_Os01g09280	Forward	ttgaagacatctcaAATGACGAGGCGGTGCTCGCA
				Reverse	ttgaagacaactcgAAGCTCAAACTGCATGAATTGGGC
		MYBR2	LOC_Os08g04840	Forward 1	ttgaagacatctcaAATGGTGTTTTCGCACAACAA
				Reverse 1	ttgaagacatTtTCATCAGCTAAATCTGAA
				Forward 2	ttgaagacatGAaACCAGAGAGCCAGATTAC
				Reverse 2	ttgaagacatGaTCTCCAACCCAAGCAACA
				Forward 3	ttgaagacatGAtCATGGAAGAGATTGTG
				Reverse 3	ttgaagacatAcACATTGAAATAGTAGCTG
				Forward 4	ttgaagacatGTgTTCATGCTTCGTAAGAG
				Reverse 4	ttgaagacatGAaTCTTCAGACTCTGGGGAC
				Forward 5	ttgaagacatAtTCCTTCCATGAGAAGGTAG
				Reverse 5	ttgaagacaactcgAAGCCTACATGCACGCACCTCGGT
		MYBR3	LOC_Os06g01670	Forward 1	ttgaagacatctcaAATGGTgTCCGCCAACCAGC
				Reverse 1	ttgaagacatTTaGATCCAACAAAAGCTTC
				Forward 2	ttgaagacatCtAAGACTGTTATTCAGATTAG
				Reverse 2	ttgaagacaactcgAAGCCTATTCGCCCTTAATCATGA
		MYBY2	LOC_Os03g31230	Forward 1	ttgaagacatctcaAATGGTGTTTTCGCACAACAA
				Reverse 1	ttgaagacatTtTCATCAGCTAAATCTGAA
				Forward 2	ttgaagacatGAaACCAGAGAGCCAGATTAC
				Reverse 2	ttgaagacatGaTCTCCAACCCAAGCAACA
				Forward 3	ttgaagacatGAtCATGGAAGAGATTGTG
				Reverse 3	ttgaagacatAcACATTGAAATAGTAGCTG
				Forward 4	ttgaagacatGTgTTCATGCTTCGTAAGAG
				Reverse 4	ttgaagacatGAaTCTTCAGACTCTGGGGAC
				Forward 5	ttgaagacatAtTCCTTCCATGAGAAGGTAG
				Reverse 5	ttgaagacaactcgAAGCCTACATGCACGCACCTCGGT
		LHY	LOC_Os08g06110	Forward 1	ttgaagacatctcaAATGGAGATTAATTCCTCTGG
				Reverse 1	ttgaagacatAGtCCTTGTGTTGCCCACCA
				Forward 2	ttgaagacatGaCTTCTCCCTCTTTTTCCT
				Reverse 2	ttgaagacatAgACTATGACCTTCATAGCT
				Forward 3	ttgaagacatGTcTCTTCAGAGACTGATGA
				Reverse 3	ttgaagacaactcgAAGCTCATGTCGATGCTTCGCTCT
d	IDD	IDD1	LOC_Os03g10140	Forward 1	ttgaagacatctcaAATGGAGGTCGAGACGTCGTC
				Reverse 1	ttgaagacatTtTCCGCGGCGACGGTGGCACTC
				Forward 2	ttgaagacatGAaACCTTCGGCGCCGCCCATG
				Reverse 2	ttgaagacaactcgAAGCTTACAGGATTGGTGAGCTACTC
		IDD2	LOC_Os01g09850	Forward 1	ttgaagacatctcaAATGATGCTCAAGGATCTGGC
				Reverse 1	ttgaagacatGaTCTCGCTGGAACCCTTTC
				Forward 2	ttgaagacatGAtCAGAACCTGCAGCTGCA
				Reverse 2	ttgaagacatGtCCCAAGAAGTCCCTGGTG
				Forward 3	ttgaagacatGGaCTCCGAGCCTTCTCCCAC
				Reverse 3	ttgaagacaactcgAAGCCTAGCTATGCCATGGCTTGT
		IDD3	LOC_Os09g38340	Forward	ttgaagacatctcaAATGGCGGCCGCCTCGTCCGCACCCTTCT
				Reverse	ttgaagacaactcgAAGCTCAGTTCATGTTTGCCGGGTCCAGTGAGC
		IDD4	LOC_Os02g45054	Forward 1	ttgaagacatctcaAATGGCATCCAACTCATCAGC
				Reverse 1	ttgaagacatTaGGCGACAGCGCTATCACC
				Forward 2	ttgaagacatCCtAAGACGCTGCTGGCGAC
				Reverse 2	ttgaagacatAGtCCCGGACCCGACGGCGAC
				Forward 3	ttgaagacatGaCTCTACAACCTCGGCTAC
				Reverse 3	ttgaagacaactcgAAGCTCATTGCATCCTGCCTCCGT
		IDD5	LOC_Os07g39310	Forward 1	ttgaagacatctcaAATGCCACCCAATCCGACGGGGACG
				Reverse 1	ttgaagacatGaTCTCGCTGGAACCCCTTCC
				Forward 2	ttgaagacatGAtCAGAACCTGCAGCTGCACCG
				Reverse 2	ttgaagacatAtGACGGCGCACCAATTGCAAG
				Forward 3	ttgaagacatTCaTCTCTCTTCCCACAGACAAAT
				Reverse 3	ttgaagacatGtCCAAGGCCAAGACCGCCAGGT
				Forward 4	ttgaagacatGGaCTCACCTATGACACTGGGAAT
				Reverse 4	ttgaagacaactcgAAGCTCACAGGATTGTGCGGCCGTTG
		IDD6	LOC_Os08g44050	Forward 1	ttgaagacatctcaAATGGCAGCCGCCTCGTCTGCACACTACTTCGGaCTCGGCGAGCCG
				Reverse 1	ttgaagacatAAcACGAGTCGTCCCTCCTG
				Forward 2	ttgaagacatTgTTCCCGGATCAGTTCAAC
				Reverse 2	ttgaagacatAGtCCTCTGAGTAGCGAGTTC
				Forward 3	ttgaagacatGaCTCGGAAGCGGCGGCGGCGGCGGCGCTCTGAAC
				Reverse 3	ttgaagacaactcgAAGCTCACCAGTTGATCCACTTCA
		IDD10	LOC_Os04g47860	Forward 1	ttgaagacatctcaAATGGCATCGAATTCATCGGC
				Reverse 1	ttgaagacatGCCAGCGTCGTCGCCGAAATC
				Forward 2	ttgaagacatTGGCAATGGGCAGCACTCGT
				Reverse 2	ttgaagacatTCaCCTCTCGGCGTCGACAT
				Forward 3	ttgaagacatGtGACCACCACCAGAGCAG
				Reverse 3	ttgaagacaactcgAAGCTCATGGCATCCTTCTCCCGT
		IDD11	LOC_Os01g39110	Forward	ttgaagacatctcaAATGTTTCATCACCATCTTCAG
				Reverse	ttgaagacaactcgAAGCTTAGCTATGGCTGCCCATGCCATGC
f	SNAC	SNAC3	LOC_Os01g09550	Forward 1	ttgaagacatctcaAATGTACACCTCTCCCACACT
				Reverse 1	ttgaagacatgGACCGTGCACATGCATGTGT
				Forward 2	ttgaagacatGTCcCTGCCGGACGCATATG
				Reverse 2	ttgaagacattTCCGGCTTGCGGTGCTTGC
				Forward 3	ttgaagacatGGAaAAGACCAACTGGGTGA
				Reverse 3	ttgaagacaactcgAAGCCTATCCATGATGATCCTGGT
		NAC3	LOC_Os07g12340	Forward	ttgaagacatctcaAATGGCGGCGGCGAAGCGGCGAGTGC
				Reverse	ttgaagacaactcgAAGCTCAGAAGAATGGCGCGCCGAGCGGCTCCGTCTTgGCCGCCGGCGGCGGCGCGAGCATGGAGAGGTCGTC
		NAC4	LOC_Os01g60020	Forward	ttgaagacatctcaAATGGAAATGGCGGCGGCGGTTGG
				Reverse	ttgaagacaactcgAAGCTCAGAATGGTGGCAGGATTGTC
		NAC5	LOC_Os11g08210	Forward 1	ttgaagacatctcaAATGGAGTGCGGTGGTGCGCT
				Reverse 1	ttgaagacatAcACGAGCGCCTTCTTGATC
				Forward 2	ttgaagacatGTgTTCTACGCCGGGAAGCCGCCCAAG
				Reverse 2	ttgaagacaactcgAAGCTTAGAACGGCTTCTGCAGGTAC
		NAC6	LOC_Os01g66120	Forward 1	ttgaagacatctcaAATGAGCGGCGGTCAGGACCTG
				Reverse 1	ttgaagacatGaTCTCGCGGGGAGAAGAAGT
				Forward 2	ttgaagacatGAtCGCAAGTACCCGAACGG
				Reverse 2	ttgaagacattTTCTCGCCCTTGGGCGCCTTGCCGGCGTAGAAcACGAGGGCCTTCTTGA
				Forward 3	ttgaagacatGAAaACCAACTGGATCATGCACGAG
				Reverse 3	ttgaagacaactcgAAGCCTAGAATGGCTTGCCCCAGT
		NAC9	LOC_Os03g60080	Forward	ttgaagacatctcaAATGGGGATGGGGATGAGGAGGGAGAG
				Reverse	ttgaagacaactcgAAGCTCAGAACGGGACCATGCCCATGC
		NAP	LOC_Os03g21060	Forward 1	ttgaagacatctcaAATGGTTCTGTCGAACCCGGCGATGCTG
				Reverse 1	ttgaagacatGAAcACGAGCGCCTTCTTGACG
				Forward 2	ttgaagacatgTTCTACAAGGGCCGCCCGCCCAAGGGCACCAAGAC
				Reverse 2	ttgaagacaactcgAAGCTCAGTTCATCCCCATGTTAGAG
	bZIP-A	bZIP9	LOC_Os09g28310	Forward	ttgaagacatctcaAATGCTGACGGATAGGTGGGGAGGGAG
				Reverse	ttgaagacaactcgAAGCTCACCAGGGACCAGTCAGTGTTC
		bZIP10	LOC_Os08g36790	Forward	ttgaagacatctcaAATGGGGGGAGGGCTCGGGAAGGATTTC
				Reverse	ttgaagacaactcgAAGCTTACCAGGGACCTGTCAATG
		bZIP11	LOC_Os02g52780	Forward 1	ttgaagacatctcaAATGGATTTTCCGGGAGGGAG
				Reverse 1	ttgaagacattTTCTGGCTGAGCGTGCGGGGGAG
				Forward 2	ttgaagacatGAAaACCGTCGACGAGGTCTGGCG
				Reverse 2	ttgaagacatGAcACCAGCCCATTTCCCAGCGAG
				Forward 3	ttgaagacatTgTCGGGAGCTGTCGGACACG
				Reverse 3	ttgaagacatAcACCGGCCTCACCGGCGAAAC
				Forward 4	ttgaagacatGTgTCGTCCAATGGCTTCGGCAAG
				Reverse 4	ttgaagacatTGcCTTCTCTCGACAACCTTCTC
				Forward 5	ttgaagacatGgCAGCGGCGGATGATCAAGAAC
				Reverse 5	ttgaagacaactcgAAGCTCACCATGGACCCGTCAGAGTC
		bZIP3	LOC_Os01g59760	Forward 1	ttgaagacatctcaAATGGCGTCGAAGGCCGGAGGCG
				Reverse 1	ttgaagacattTTCTTGCTGAGCTCAGGCGGCAT
				Forward 2	ttgaagacatGAAaACGGTGGACGAGGTGTGGAAG
				Reverse 2	ttgaagacaactcgAAGCTCAGAAATCTGCGGAGCTTGT
		bZIP4	LOC_Os05g41070	Forward 1	ttgaagacatctcaAATGATTCAGGCAATGGCTTCG
				Reverse 1	ttgaagacatGTtTTCTTGCTCAGCTCCGGAG
				Forward 2	ttgaagacatAaACGGTGGATGAGGTGTGGAA
				Reverse 2	ttgaagacaactcgAAGCTCAGAAGGCGGCCGAGCTTGTTC
* gaagac is recognisation site of type II restriction enzyme BpiI
* pAGM9121 is used as cloning acceptor
