# Supplementary material for: A transcription factor ensemble orchestrates bundle sheath expression in rice
Source: Nat Commun. 2025 Jul 31;16:7040. doi: 10.1038/s41467-025-62087-0 (PMC12314071; doi:10.1038/s41467-025-62087-0)
Supplement: Supplementary file 12 — Supplementary Dataset 10 [file 41467_2025_62087_MOESM12_ESM.xlsx]

## Sheet: Sheet1
Supplemental Table 10. List of genes containing the bundle sheath CRM and Y-patch in rice genome
GENEID	Chr	CRM_start	CRM_stop	BS TPM in Hua et al., 2021	Cell type Hua et al., 2021	Leaf developmental gradient WGCNA co-expression module	Symbol	TF Family	MSU7_annotation
LOC_Os05g42350	Chr5	24782642	24782942	187.309	CBS&V	M15	SIR	-	ferredoxin--nitrite reductase, putative, expressed
LOC_Os05g37140	Chr5	21707235	21707535	83.4485	CBS	M7	Fd	-	2Fe-2S iron-sulfur cluster binding domain containing protein, expressed
LOC_Os01g72570	Chr1	42085004	42085304	50.1058	CBS	M7	OsCLT1	-	expressed protein
LOC_Os12g41500	Chr12	25708739	25709039	10.4213	CBS&V	M7	STR22	-	rhodanese-like domain containing protein, putative, expressed
LOC_Os07g48630	Chr7	29118184	29118484	18.1356	-	M10	EIL2	EIL	ethylene-insensitive 3, putative, expressed
LOC_Os09g31400	Chr9	18888314	18888614	11.4172	-	M16	EIL3	EIL	ethylene-insensitive 3, putative, expressed
LOC_Os02g44630	Chr2	27044154	27044454	3818.56	CBS	M9	PIP1A	-	aquaporin protein, putative, expressed
LOC_Os04g42090	Chr4	24913912	24914212	1006.84	CV	M16	SAMDC	-	CPuORF7 - conserved peptide uORF-containing transcript, expressed
LOC_Os08g03290	Chr8	1525146	1525446	628.368	CBS&V	M7	GAPC	-	glyceraldehyde-3-phosphate dehydrogenase, putative, expressed
LOC_Os12g05050	Chr12	2219869	2220169	507.91	CBS	M14	-	-	stem-specific protein TSJT1, putative, expressed
LOC_Os03g21000	Chr3	11921349	11921649	207.619	CBS&M	M11	-	-	thioredoxin, putative, expressed
LOC_Os01g40310	Chr1	22755309	22755609	180.022	CBS&M	M21	-	-	expressed protein
LOC_Os06g30750	Chr6	17833584	17833884	164.77	CBS&M	M17	-	-	reticulon domain containing protein, putative, expressed
LOC_Os11g34450	Chr11	20178111	20178411	122.005	CBS&V	M3	GF14D	-	14-3-3 protein, putative, expressed
LOC_Os10g40740	Chr10	21861705	21862005	109.853	CBS&M	M11	_	bHLH	helix-loop-helix DNA-binding domain containing protein, expressed
LOC_Os02g36570	Chr2	22076610	22076848	100.834	CBS&M	M21	OsABC1-2	-	ABC1 family domain containing protein, putative, expressed
LOC_Os12g32240	Chr12	19465645	19465945	94.789	CBS	M15	EIF4D	-	eukaryotic translation initiation factor 5A, putative, expressed
LOC_Os05g45660	Chr5	26463860	26464160	94.1771	CBS&V	M3	-	-	plasminogen activator inhibitor 1 RNA-binding protein, putative, expressed
LOC_Os03g18550	Chr3	10385986	10386286	92.9832	-	M4	MIT	-	mitochondrial carrier protein, putative, expressed
LOC_Os02g57410	Chr2	35184010	35184310	69.8069	-	M11	-	-	OTU-like cysteine protease family protein, putative, expressed
LOC_Os04g25570	Chr4	14825691	14825991	63.8123	CBS&M	M11	PP2C38	-	protein phosphatase 2C, putative, expressed
LOC_Os03g42110	Chr3	23442162	23442462	63.3399	CBS	M7	OsAGPR	-	semialdehyde dehydrogenase, NAD binding domain containing protein, putative, expressed
LOC_Os07g37250	Chr7	22319002	22319302	54.9775	CBS&M	M21	NYC4	-	THYLAKOID FORMATION1, chloroplast precursor, putative, expressed
LOC_Os05g07690	Chr5	4139169	4139469	49.5372	CBS&M	M17	TRXH8	-	thioredoxin, putative, expressed
LOC_Os03g17240	Chr3	9604501	9604801	48.5515	-	M8	-	-	ankyrin repeat-containing protein, putative, expressed
LOC_Os09g24710	Chr9	14710473	14710773	43.2644	CBS&M	M3	-	-	alpha/beta hydrolase fold, putative, expressed
LOC_Os03g10080	Chr3	5088811	5089111	41.391	CBS&M	M7	-	-	expressed protein
LOC_Os01g68950	Chr1	40066564	40066864	41.2877	CV	M3	SUMO1	-	ubiquitin family domain containing protein, expressed
LOC_Os11g12810	Chr11	7263260	7263560	39.7438	CBS&M	M11	SPS11	-	sucrose-phosphate synthase, putative, expressed
LOC_Os03g37490	Chr3	20799700	20800000	39.562	CBS	M16	PEZ1	-	MATE efflux family protein, putative, expressed
LOC_Os05g03830	Chr5	1703276	1703576	37.4477	CBS	M4	-	-	aminotransferase, putative, expressed
LOC_Os02g45930	Chr2	27990751	27991051	36.8592	-	M10	OXS3	-	expressed protein
LOC_Os04g38390	Chr4	22828972	22829272	31.9862	-	M11	-	-	wound/stress protein, putative, expressed
LOC_Os01g51290	Chr1	29493806	29494106	31.5872	CM	M16	-	-	protein kinase family protein, putative, expressed
LOC_Os07g33110	Chr7	19773339	19773639	30.3319	-	M9	CDPK19	-	CAMK_CAMK_like.33 - CAMK includes calcium/calmodulin depedent protein kinases, expressed
LOC_Os12g38430	Chr12	23595482	23595782	28.831	-	M5	SCL30B	-	SR repressor protein, putative, expressed
LOC_Os05g33840	Chr5	19960936	19961236	26.9576	CM	M20	DXS1	-	transketolase, putative, expressed
LOC_Os07g06590	Chr7	3198469	3198769	26.7858	CBS&V	M15	-	-	ML domain protein, putative, expressed
LOC_Os08g40830	Chr8	25828978	25829278	26.3979	CBS&V	M5	-	-	pumilio domain-containing protein PPD1, putative, expressed
LOC_Os04g52330	Chr4	31097604	31097904	26.3183	CBS&M	M22	-	-	expressed protein
LOC_Os02g07720	Chr2	4022991	4023291	25.3082	-	M7	-	-	cytidylyltransferase domain containing protein, expressed
LOC_Os12g39380	Chr12	24225479	24225779	24.6461	CV	M17	BTBN24	-	BTBN24 - Bric-a-Brac, Tramtrack, Broad Complex BTB domain with non-phototropic hypocotyl 3 NPH3 domain, expressed
LOC_Os04g58890	Chr4	35031433	35031733	23.8674	CBS&M	M11	-	-	expressed protein
LOC_Os02g39970	Chr2	24174423	24174723	23.5636	CM	M11	-	-	regulatory subunit, putative, expressed
LOC_Os02g41650	Chr2	24990681	24990981	23.4377	-	M17	PAL	-	phenylalanine ammonia-lyase, putative, expressed
LOC_Os02g52390	Chr2	32061995	32062295	23.4266	CBS&M	M6	-	-	M16 domain containing zinc peptidase, putative, expressed
LOC_Os12g08260	Chr12	4210484	4210784	23.0272	CBS&M	M10	BCKDH	-	dehydrogenase E1 component domain containing protein, expressed
LOC_Os09g28910	Chr9	17572344	17572644	23.0007	CV	M16	BETACA2	-	carbonic anhydrase, chloroplast precursor, putative, expressed
LOC_Os10g39620	Chr10	21174438	21174738	22.9597	-	M3	DSK2B	-	ubiquitin family protein, putative, expressed
LOC_Os07g03180	Chr7	1248709	1248975	20.6463	CBS&V	M11	-	-	GCRP3 - Glycine and cysteine rich family protein precursor, expressed
LOC_Os04g49510	Chr4	29529288	29529568	18.5614	-	M11	CDPK13	-	CAMK_CAMK_like.27 - CAMK includes calcium/calmodulin depedent protein kinases, expressed
LOC_Os04g38914	Chr4	23126325	23126625	18.2483	CBS&M	M20	-	-	expressed protein
LOC_Os12g03860	Chr12	1588990	1589290	18.1562	CBS&M	M22	ZIFL10	-	major facilitator superfamily antiporter, putative, expressed
LOC_Os02g56530	Chr2	34623847	34624086	18.0543	-	M7	-	-	ankyrin repeat domain containing protein, expressed
LOC_Os04g42430	Chr4	25110928	25111228	18.0454	-	M8	MICU1	-	EF hand family protein, putative, expressed
LOC_Os02g02720	Chr2	1024636	1024936	17.5174	-	M8	-	-	SNARE domain containing protein, putative, expressed
LOC_Os02g09340	Chr2	4806274	4806574	17.3675	CM	M19	-	-	expressed protein
LOC_Os01g09300	Chr1	4726508	4726808	17.1543	CV	M7	-	-	oxidoreductase, putative, expressed
LOC_Os11g07580	Chr11	3835962	3836262	16.3772	CBS&M	M11	-	-	expressed protein
LOC_Os01g65900	Chr1	38266706	38267006	16.3035	CM	M11	PH1	GRAS	chitin-inducible gibberellin-responsive protein, putative, expressed
LOC_Os12g06810	Chr12	3304825	3305125	16.1134	-	M7	_	-	WD domain, G-beta repeat domain containing protein, expressed
LOC_Os03g20530	Chr3	11635706	11636000	16.0228	CBS&V	M16	-	-	DUF630/DUF632 domains containing protein, putative, expressed
LOC_Os01g61440	Chr1	35527915	35528215	15.624	CBS&V	M8	_	-	expressed protein
LOC_Os03g11570	Chr3	5997731	5998031	14.4876	-	M7	RPN9B	-	proteasome subunit, putative, expressed
LOC_Os05g29170	Chr5	17134395	17134667	14.3369	-	M8	-	-	expressed protein
LOC_Os04g52479	Chr4	31203299	31203599	14.312	CBS&V	M3	NAL1	-	peptidase, trypsin-like serine and cysteine proteases, putative, expressed
LOC_Os10g37410	Chr10	20024646	20024946	13.7168	-	M4	-	-	TBC domain containing protein, expressed
LOC_Os11g34200	Chr11	20025799	20026099	13.6687	-	M7	DRAP1	NF-YC	histone-like transcription factor and archaeal histone, putative, expressed
LOC_Os02g47670	Chr2	29135452	29135752	13.3839	-	M16	PUB29	-	bg55, putative, expressed
LOC_Os09g35690	Chr9	20532155	20532455	13.1993	-	M8	RING291	-	zinc RING finger protein, putative, expressed
LOC_Os08g01930	Chr8	571204	571484	12.6079	-	M3	-	-	KH domain-containing protein, putative, expressed
LOC_Os05g02010	Chr5	574119	574419	12.5695	CM	M11	-	-	expressed protein
LOC_Os05g48590	Chr5	27850225	27850525	12.2877	-	M15	IAA19	-	OsIAA19 - Auxin-responsive Aux/IAA gene family member, expressed
LOC_Os09g13920	Chr9	8195508	8195808	12.2043	-	M11	-	-	expressed protein
LOC_Os03g14669	Chr3	7979638	7979938	11.9602	CM	M22	HAP5C	NF-YC	core histone H2A/H2B/H3/H4, putative, expressed
LOC_Os03g41510	Chr3	23086150	23086394	11.7795	CBS&M	M19	-	-	oxidoreductase, aldo/keto reductase family protein, putative, expressed
LOC_Os06g01250	Chr6	162201	162490	11.6351	-	-	CYP93G2	-	cytochrome P450, putative, expressed
LOC_Os05g51420	Chr5	29489924	29490224	11.5145	-	M10	OsHIR3	-	hypersensitive-induced response protein, putative, expressed
LOC_Os12g42300	Chr12	26306060	26306360	11.4859	CM	M20	-	-	potasium efflux antiporter protein, putative, expressed
LOC_Os08g10080	Chr8	5848164	5848385	11.4573	CM	M11	NAC104	NAC	no apical meristem protein, putative, expressed
LOC_Os07g05570	Chr7	2607267	2607567	11.1869	-	M4	ERD4	-	ERD4 protein, putative, expressed
LOC_Os01g52810	Chr1	30379547	30379847	11.0911	-	M15	-	-	expressed protein
LOC_Os01g63410	Chr1	36737136	36737436	11.0641	CM	M11	-	-	expressed protein
LOC_Os03g21540	Chr3	12307655	12307955	10.8315	-	M3	DRUS1	-	TKL_IRAK_CrRLK1L-1.8 - The CrRLK1L-1 subfamily has homology to the CrRLK1L homolog, expressed
LOC_Os02g02750	Chr2	1039891	1040130	10.7589	-	M15	EPT1	-	CDP-alcohol phosphatidyltransferase, putative, expressed
LOC_Os04g58750	Chr4	34942339	34942639	10.155	-	M7	RLCK173	-	protein kinase family protein, putative, expressed
LOC_Os04g24550	Chr4	14083587	14083887	10.0495	-	M3	MORC7	-	ATP-binding region, ATPase-like domain containing protein, expressed
LOC_Os08g37600	Chr8	23825055	23825355	9.97937	CM	M6	-	-	citrate transporter, putative, expressed
LOC_Os12g41250	Chr12	25576173	25576473	9.79919	-	M10	MCCA	-	methylcrotonoyl-CoA carboxylase subunit alpha, mitochondrial precursor, putative, expressed
LOC_Os08g33420	Chr8	20845779	20846079	9.59994	CM&V	M10	-	-	agenet domain containing protein, expressed
LOC_Os07g49410	Chr7	29593916	29594216	8.92829	-	M6	-	-	uncharacterized ACR, YagE family COG1723 containing protein, expressed
LOC_Os03g03870	Chr3	1750862	1751162	8.82792	-	M5	-	-	DNA-binding bromodomain-containing protein, putative, expressed
LOC_Os01g54560	Chr1	31373105	31373405	8.45114	-	M11	TPS2	-	trehalose synthase, putative, expressed
LOC_Os06g37450	Chr6	22154603	22154903	8.41122	CM	M19	GATA16/GNC	GATA	GATA zinc finger domain containing protein, expressed
LOC_Os10g42420	Chr10	22840675	22840975	8.0251	-	M16	-	-	GTPase-activating protein, putative, expressed
LOC_Os04g36890	Chr4	22258151	22258416	7.90257	-	M6	_	-	peptidyl-prolyl cis-trans isomerase, FKBP-type, putative, expressed
LOC_Os06g13030	Chr6	7141105	7141405	7.89378	CBS&V	M17	-	-	OsLIM - LIM domain protein, putative actin-binding protein and transcription factor, expressed
LOC_Os08g04830	Chr8	2431127	2431389	7.66328	-	M4	-	-	expressed protein
LOC_Os06g46149	Chr6	27960341	27960641	7.53034	-	M13	-	-	serine/arginine repetitive matrix protein 1, putative, expressed
LOC_Os10g30156	Chr10	15672942	15673238	7.33291	CBS&M	M6	SSIIC	-	starch synthase, putative, expressed
LOC_Os06g15700	Chr6	8890663	8890963	6.77041	-	M11	_	-	expressed protein
LOC_Os07g38380	Chr7	23074499	23074799	6.58833	-	M7	-	-	transmembrane protein 49, putative, expressed
LOC_Os12g43720	Chr12	27160348	27160648	6.47279	-	M7	OSCA2.1	-	early-responsive to dehydration protein-related, putative, expressed
LOC_Os01g47730	Chr1	27301293	27301593	6.42507	-	M11	RAB11C1	-	ras-related protein, putative, expressed
LOC_Os04g34080	Chr4	20646254	20646554	6.30868	CBS&V	M8	_	-	WD-40 repeat family protein, putative, expressed
LOC_Os12g07230	Chr12	3559284	3559584	6.30512	-	M3	CDPK28	-	CAMK_CAMK_like.45 - CAMK includes calcium/calmodulin depedent protein kinases, expressed
LOC_Os12g41390	Chr12	25640609	25640870	6.00538	CV	M17	HMT4	-	homocysteine S-methyltransferase protein, putative, expressed
LOC_Os01g65800	Chr1	38217693	38217965	6.00285	-	M4	_	-	powdery mildew resistant protein 5, putative, expressed
LOC_Os02g13020	Chr2	6903687	6903909	5.98713	-	M16	-	-	expressed protein
LOC_Os12g38930	Chr12	23941419	23941678	5.87322	-	M7	IRX8L	-	glycosyl transferase 8 domain containing protein, putative, expressed
LOC_Os10g37190	Chr10	19900838	19901138	5.85281	-	M9	RLCK303	-	protein kinase domain containing protein, expressed
LOC_Os08g44430	Chr8	27958807	27959107	5.80602	-	M7	VAMP727	-	vesicle-associated membrane protein 727, putative, expressed
LOC_Os04g56760	Chr4	33853979	33854279	5.56421	-	M7	OGR	-	PHF5-like protein domain containing protein, expressed
LOC_Os06g45280	Chr6	27370187	27370487	5.46835	-	M15	RLCK211	-	protein kinase APK1B, chloroplast precursor, putative, expressed
LOC_Os08g01590	Chr8	353759	354059	5.30194	-	M8	-	-	expressed protein
LOC_Os01g71010	Chr1	41105098	41105374	5.16622	-	M10	_	-	lipase precursor, putative, expressed
LOC_Os03g31510	Chr3	17949069	17949369	5.0482	CBS&V	M8	_	-	cysteine proteinase inhibitor 8 precursor, putative, expressed
LOC_Os07g02340	Chr7	797284	797584	4.95762	-	M17	-	-	expressed protein
LOC_Os08g44350	Chr8	27905260	27905560	4.90165	CV	M3	AHP1	-	histidine-containing phosphotransfer protein, putative, expressed
LOC_Os05g46140	Chr5	26765063	26765363	4.58835	-	M3	-	-	expressed protein
LOC_Os11g04980	Chr11	2141702	2142002	4.5317	-	M8	LACS2	-	acyl-CoA synthetase protein, putative, expressed
LOC_Os02g40664	Chr2	24649333	24649633	4.47742	-	M6	_	-	zinc finger family protein, putative, expressed
LOC_Os04g47120	Chr4	27983816	27984116	4.44197	-	M8	-	-	acyl-CoA thioesterase 2, putative, expressed
LOC_Os01g41640	Chr1	23576770	23577070	4.39624	-	M2	-	-	expressed protein
LOC_Os02g46620	Chr2	28452507	28452807	4.34686	-	M13	-	-	expressed protein
LOC_Os12g06800	Chr12	3304825	3305125	4.30181	-	M7	-	-	serine esterase family protein, putative, expressed
LOC_Os10g37850	Chr10	20264224	20264524	4.06328	-	M6	-	-	armadillo, putative, expressed
LOC_Os05g49420	Chr5	28332478	28332778	4.04596	-	M10	BZIP45	bZIP	transcription factor, putative, expressed
LOC_Os03g51160	Chr3	29275414	29275714	3.98514	-	M7	-	-	fb27, putative, expressed
LOC_Os03g09070	Chr3	4706382	4706572	3.82128	-	M3	-	-	leucine rich repeat domain containing protein, putative, expressed
LOC_Os03g21530	Chr3	12307655	12307955	3.81684	-	M6	-	-	AARP2CN domain containing protein, expressed
LOC_Os10g40830	Chr10	21956932	21957232	3.66082	CM	M11	-	-	metalloendoproteinase 1 precursor, putative, expressed
LOC_Os06g07030	Chr6	3338247	3338547	3.62078	-	M13	ERF7	ERF	AP2 domain containing protein, expressed
LOC_Os01g54350	Chr1	31279356	31279656	3.57056	-	M16	-	-	protein kinase domain containing protein, expressed
LOC_Os12g06330	Chr12	3023602	3023902	3.56738	-	M15	_	-	CPuORF6 - conserved peptide uORF-containing transcript, expressed
LOC_Os02g48740	Chr2	29830125	29830425	3.53149	-	M7	-	-	fimbrin-like protein 2, putative, expressed
LOC_Os01g40590	Chr1	22925327	22925627	3.46239	-	M3	RLCK40	-	tyrosine protein kinase domain containing protein, putative, expressed
LOC_Os03g07190	Chr3	3680130	3680430	3.44839	-	M13	-	-	expressed protein
LOC_Os09g35810	Chr9	20607639	20607939	3.39396	-	M17	-	-	NC domain-containing protein, putative, expressed
LOC_Os04g44190	Chr4	26158661	26158961	3.11923	-	M8	-	-	expressed protein
LOC_Os12g08230	Chr12	4199200	4199403	3.08882	-	M3	-	-	expressed protein
LOC_Os01g54600	Chr1	31407368	31407668	3.0009	-	M11	WRKY13	WRKY	WRKY13, expressed
LOC_Os03g11840	Chr3	6202552	6202852	3.00074	-	M6	-	-	expressed protein
LOC_Os04g38920	Chr4	23126325	23126625	2.96894	-	M13	-	-	DUF593 domain containing protein, expressed
LOC_Os10g30520	Chr10	15869184	15869438	2.91942	-	M4	_	-	ras-related protein, putative, expressed
LOC_Os06g50100	Chr6	30350630	30350930	2.71472	-	M11	RLCK218	-	tyrosine protein kinase domain containing protein, putative, expressed
LOC_Os09g28890	Chr9	17556606	17556906	2.68927	-	M3	_	-	transposon protein, putative, CACTA, En/Spm sub-class, expressed
LOC_Os04g41260	Chr4	24479086	24479385	2.65889	-	M7	PPO2	-	amine oxidase, flavin-containing, domain containing protein, expressed
LOC_Os07g01720	Chr7	428685	428985	2.50706	-	M3	-	-	expressed protein
LOC_Os06g36590	Chr6	21493024	21493313	2.48485	-	M15	-	-	transporter, monovalent cation:proton antiporter-2 family, putative, expressed
LOC_Os03g02690	Chr3	1004152	1004442	2.48472	-	M19	-	-	dihydrodipicolinate reductase, putative, expressed
LOC_Os05g39930	Chr5	23462063	23462363	2.46944	-	M17	PUB2	-	spotted leaf 11, putative, expressed
LOC_Os06g03940	Chr6	1586830	1587130	2.46595	-	M8	LMR	-	spastin, putative, expressed
LOC_Os05g33000	Chr5	19345282	19345582	2.44582	-	M16	_	-	E3 ubiquitin-protein ligase MGRN1, putative, expressed
LOC_Os05g04820	Chr5	2309256	2309556	2.41295	-	M9	OsMYB2P-1	MYB	MYB family transcription factor, putative, expressed
LOC_Os01g08460	Chr1	4173394	4173694	2.21564	-	M16	-	-	TMS membrane protein/tumour differentially expressed protein, putative, expressed
LOC_Os02g49550	Chr2	30282097	30282397	2.13635	-	M17	RING338	-	zinc finger, C3HC4 type domain containing protein, expressed
LOC_Os06g50110	Chr6	30350630	30350930	2.05436	-	M15	-	-	expressed protein
LOC_Os08g03440	Chr8	1614827	1615127	1.86508	-	M4	-	-	actin, putative, expressed
LOC_Os01g60860	Chr1	35187836	35188136	1.80958	-	M16	PUB3	-	spotted leaf 11, putative, expressed
LOC_Os08g44200	Chr8	27830982	27831282	1.65241	-	M7	-	-	ECT5, putative, expressed
LOC_Os03g58780	Chr3	33482103	33482403	1.64055	-	M3	-	-	expressed protein
LOC_Os01g52750	Chr1	30349558	30349858	1.58443	-	M4	SUB3	-	OsSub3 - Putative Subtilisin homologue, expressed
LOC_Os04g51150	Chr4	30289984	30290284	1.52213	CV	M17	AOX1A	-	transposon protein, putative, unclassified, expressed
LOC_Os03g11560	Chr3	5997731	5998031	1.41748	-	M4	DGD2A	-	digalactosyldiacylglycerol synthase, chloroplast precursor, putative, expressed
LOC_Os08g32970	Chr8	20459424	20459667	1.36371	CV	M17	ANN7	-	annexin, putative, expressed
LOC_Os11g05690	Chr11	2597911	2598211	1.34406	CBS&V	M16	_	-	amino acid permease family protein, putative, expressed
LOC_Os02g54010	Chr2	33078083	33078383	1.18267	-	M8	-	-	lipase class 3 family protein, putative, expressed
LOC_Os09g35700	Chr9	20532155	20532455	1.18082	-	-	YY1|OsLTPc2|LTPL45	-	LTPL45 - Protease inhibitor/seed storage/LTP family protein precursor, expressed
LOC_Os01g52760	Chr1	30349558	30349858	1.06056	-	M3	-	-	expressed protein
LOC_Os12g38440	Chr12	23595482	23595782	1.01934	CV	M5	-	-	XH domain containing protein, expressed
LOC_Os11g08330	Chr11	4398947	4399247	0.975125	-	M3	POLD1	-	POLD1 - Putative DNA polymerase delta catalytic subunit, expressed
LOC_Os03g58250	Chr3	33192647	33192947	0.922581	-	M16	REB	bZIP	bZIP transcription factor domain containing protein, expressed
LOC_Os02g02490	Chr2	882330	882600	0.798916	-	-	_	-	phytosulfokine receptor precursor, putative, expressed
LOC_Os09g32510	Chr9	19410018	19410318	0.760638	-	M7	_	bHLH	BHLH transcription factor, putative, expressed
LOC_Os03g48270	Chr3	27469696	27469996	0.734689	CM	M13	CDPK9	-	CAMK_CAMK_like.21 - CAMK includes calcium/calmodulin depedent protein kinases, expressed
LOC_Os03g30519	Chr3	17415301	17415601	0.609309	-	M11	AN3-1	-	expressed protein
LOC_Os10g42690	Chr10	23025531	23025809	0.537626	-	M6	JMJ706|OsJMJ706	-	jmjC domain containing protein, expressed
LOC_Os12g41680	Chr12	25799281	25799581	0.519695	CV	M16	NAC60	NAC	No apical meristem protein, putative, expressed
LOC_Os05g38264	Chr5	22437872	22438164	0.501784	-	M16	-	-	expressed protein
LOC_Os06g43870	Chr6	26425885	26426185	0.430532	-	M11	DLN169	bZIP	expressed protein
LOC_Os02g09810	Chr2	5062128	5062428	0.430101	-	M11	_	-	amino acid transporter, putative, expressed
LOC_Os01g14440	Chr1	8082809	8083109	0.424724	-	M13	WRKY1	WRKY	WRKY1, expressed
LOC_Os03g60340	Chr3	34313261	34313561	0.397978	-	M9	XOAT11	-	leaf senescence related protein, putative, expressed
LOC_Os03g10890	Chr3	5593744	5594044	0.394251	-	M4	RING81	-	zinc finger, C3HC4 type domain containing protein, expressed
LOC_Os02g08180	Chr2	4330090	4330315	0.307884	-	M7	-	-	protein transport protein SEC61 subunit gamma, putative, expressed
LOC_Os01g43910	Chr1	25158750	25159050	0.297307	-	M7	MPK20-1	-	CGMC_MAPKCMGC_2.4 - CGMC includes CDA, MAPK, GSK3, and CLKC kinases, expressed
LOC_Os03g19190	Chr3	10751668	10751968	0.0551293	-	M6	DLN83	-	TOPBP1C - Similar to DNA replication protein TOPBP1 from, expressed
LOC_Os09g25850	Chr9	15497129	15497429	0.0537626	CM	-	WSL2	-	WAX2, putative, expressed
LOC_Os11g25454	Chr11	14514985	14515162	0.0338932	CM	M6	-	-	cytokinin-N-glucosyltransferase 1, putative, expressed
LOC_Os07g40630	Chr7	24351776	24352076	0	CV	M12	BIN1	-	BRASSINOSTEROID INSENSITIVE 1 precursor, putative, expressed
LOC_Os08g40590	Chr8	25696128	25696428	0	CV	M16	-	-	oxysterol-binding protein, putative, expressed
LOC_Os01g04720	Chr1	2128504	2128804	0	-	M6	MRLP1	-	leucine-rich repeat protein-related, putative, expressed
LOC_Os04g58280	Chr4	34697803	34698103	0	-	M10	-	-	stem-specific protein TSJT1, putative, expressed
LOC_Os06g51350	Chr6	31099337	31099513	0	-	M6	IPT10	-	IPP transferase, putative, expressed
LOC_Os03g12500	Chr3	6607611	6607911	0	-	M12	AOS2	-	cytochrome P450, putative, expressed
LOC_Os07g48510	Chr7	29014523	29014813	0	-	M19	-	-	thioredoxin, putative, expressed
LOC_Os12g39070	Chr12	24030749	24031049	0	-	M6	TBP2.1	-	TATA-binding protein, putative, expressed
LOC_Os06g03710	Chr6	1469012	1469312	0	-	M6	DLT	GRAS	DELLA protein SLR1, putative, expressed
LOC_Os06g11330	Chr6	5963372	5963672	0	-	M13	MADS55	MIKC_MADS	OsMADS55 - MADS-box family gene with MIKCc type-box, expressed
LOC_Os04g02510	Chr4	914967	915267	0	-	M14	TIF1	C2H2	ZOS4-01 - C2H2 zinc finger protein, expressed
LOC_Os05g48850	Chr5	28002807	28003107	0	-	M14	NAC62	NAC	no apical meristem protein, putative, expressed
LOC_Os06g51070	Chr6	30896723	30897023	0	-	M11	NAC95	NAC	no apical meristem protein, putative, expressed
LOC_Os02g06950	Chr2	3524656	3524888	0	-	-	NAC43	NAC	no apical meristem protein, putative, expressed
LOC_Os05g40060	Chr5	23530535	23530835	0	-	-	WRKY48	WRKY	WRKY48, expressed
LOC_Os08g36920	Chr8	23353172	23353472	0	-	-	ERF104	ERF	AP2 domain containing protein, expressed
LOC_Os02g46760	Chr2	28551704	28552004	0	-	-	MKK10-1	-	STE_MEK_ste7_MAP2K.4 - STE kinases include homologs to sterile 7, sterile 11 and sterile 20 from yeast, expressed
LOC_Os03g55380	Chr3	31503445	31503745	0	-	M7	-	-	oxidoreductase, putative, expressed
LOC_Os03g02980	Chr3	1210664	1210964	0	-	M11	-	-	CAMK_CAMK_like_ULKh_APGy.1 - CAMK includes calcium/calmodulin depedent protein kinases, expressed
LOC_Os09g30250	Chr9	18422468	18422768	0	-	M2	SUB58	-	OsSub58 - Putative Subtilisin homologue, expressed
LOC_Os06g22330	Chr6	12962356	12962656	0	-	M7	-	-	expressed protein
LOC_Os04g52190	Chr4	31002499	31002720	0	-	M3	_	-	vacuolar-sorting receptor precursor, putative, expressed
LOC_Os09g20480	Chr9	12345196	12345496	0	-	M12	-	-	transporter, putative, expressed
LOC_Os12g37840	Chr12	23248101	23248355	0	-	M7	BOR1	-	boron transporter protein, putative, expressed
LOC_Os12g42200	Chr12	26172737	26173037	0	-	-	CHX15	-	ATCHX, putative, expressed
LOC_Os05g51610	Chr5	29593946	29594246	0	-	M22	CAX1B	-	sodium/calcium exchanger protein, putative, expressed
LOC_Os02g39950	Chr2	24158119	24158419	0	-	M2	-	-	EF hand family protein, putative, expressed
LOC_Os07g43160	Chr7	25868675	25868975	0	-	M1	TPP3	-	uncharacterized glycosyl hydrolase Rv2006/MT2062, putative, expressed
LOC_Os04g47520	Chr4	28185422	28185722	0	-	M9	-	-	growth regulator related protein, putative, expressed
LOC_Os04g35790	Chr4	21813482	21813782	0	-	M8	-	-	GLTP domain containing protein, putative, expressed
LOC_Os09g33820	Chr9	19964666	19964966	0	-	M8	-	-	lecithine cholesterol acyltransferase, putative, expressed
LOC_Os01g74030	Chr1	42882953	42883253	0	-	M6	-	-	pumilio-family RNA binding protein, putative, expressed
LOC_Os02g02740	Chr2	1039891	1040130	0	-	M5	-	-	PPR repeat containing protein, expressed
LOC_Os08g38440	Chr8	24326005	24326305	0	-	M5	C2DP71	-	GRAM and C2 domains containing protein, putative, expressed
LOC_Os08g02490	Chr8	1006867	1007167	0	-	M4	AHL1	-	AT hook motif domain containing protein, expressed
LOC_Os07g02590	Chr7	931321	931621	0	-	M3	-	-	expressed protein
LOC_Os10g42800	Chr10	23086643	23086943	0	-	M2	_	-	AMP-binding enzyme, putative, expressed
LOC_Os11g34710	Chr11	20340680	20340972	0	-	M18	PAP3A	-	Ser/Thr protein phosphatase family protein, putative, expressed
LOC_Os02g55550	Chr2	34018833	34019133	0	-	M17	_	-	F-box/LRR-repeat protein 14, putative, expressed
LOC_Os06g46799	Chr6	28412001	28412301	0	-	M16	PRX89	-	peroxidase precursor, putative, expressed
LOC_Os12g38920	Chr12	23930211	23930511	0	-	M15	-	-	heparanase-like protein precursor, putative, expressed
LOC_Os03g50970	Chr3	29119861	29120161	0	-	M14	-	-	retrotransposon protein, putative, Ty1-copia subclass, expressed
LOC_Os03g55420	Chr3	31529103	31529403	0	-	M14	_	-	peroxidase precursor, putative, expressed
LOC_Os01g74040	Chr1	42882953	42883253	0	-	M12	_	-	zinc finger, RING-type, putative, expressed
LOC_Os01g10440	Chr1	5507100	5507400	0	-	-	-	-	xylosyltransferase, putative, expressed
LOC_Os12g06335	Chr12	3023602	3023902	0	-	-	_	-	expressed protein
LOC_Os04g41250	Chr4	24479086	24479385	0	-	-	PUB27	-	armadillo/beta-catenin repeat family protein, putative, expressed
LOC_Os04g44730	Chr4	26498601	26498867	0	-	-	-	-	lanC-like protein 2, putative, expressed
LOC_Os11g02200	Chr11	616230	616530	0	-	M8	-	-	expressed protein
LOC_Os02g07709	Chr2	4015546	4015846	0	-	M6	-	-	expressed protein
LOC_Os05g35420	Chr5	21045870	21046170	0	-	M6	-	-	expressed protein
LOC_Os07g46470	Chr7	27743950	27744198	0	-	M6	-	-	expressed protein
LOC_Os10g38020	Chr10	20359968	20360268	0	-	M3	-	-	expressed protein
LOC_Os06g41550	Chr6	24905886	24906186	0	-	M2	-	-	hypothetical protein
LOC_Os01g66200	Chr1	38462560	38462860	0	-	M18	-	-	expressed protein
LOC_Os09g32730	Chr9	19520052	19520352	0	-	M18	RING380	-	zinc finger, C3HC4 type domain containing protein, expressed
LOC_Os01g68650	Chr1	39868471	39868771	0	-	M16	-	-	plant-specific domain TIGR01615 family protein, expressed
LOC_Os03g29920	Chr3	17045502	17045802	0	-	M14	HIPP6	-	proline-rich protein, putative, expressed
LOC_Os11g41034	Chr11	24560810	24561110	0	-	M13	-	-	expressed protein
LOC_Os05g46395	Chr5	26892931	26893231	0	-	M11	-	-	expressed protein
LOC_Os02g57350	Chr2	35130415	35130715	0	-	M1	-	-	expressed protein
LOC_Os07g07530	Chr7	3754049	3754349	0	-	M1	-	-	expressed protein
LOC_Os01g18730	Chr1	10561012	10561173	0	-	-	-	-	expressed protein
LOC_Os01g39090	Chr1	21970921	21971221	0	-	-	-	-	hypothetical protein
LOC_Os01g44120	Chr1	25287520	25287820	0	-	-	-	-	expressed protein
LOC_Os01g57020	Chr1	32941762	32942006	0	-	-	_	C2H2	expressed protein
LOC_Os01g61450	Chr1	35527915	35528215	0	-	-	-	-	expressed protein
LOC_Os11g31610	Chr11	18476240	18476518	0	-	-	-	-	expressed protein
LOC_Os11g33134	Chr11	19616921	19617122	0	-	-	-	-	expressed protein
LOC_Os11g47039	Chr11	28267818	28268089	0	-	-	-	-	expressed protein
LOC_Os02g56500	Chr2	34595406	34595706	0	-	-	OsSEC24	-	expressed protein
LOC_Os03g21010	Chr3	11921349	11921649	0	-	-	-	-	expressed protein
LOC_Os03g07180	Chr3	3680130	3680430	0	-	-	LEA16	-	embryonic protein DC-8, putative, expressed
LOC_Os03g14750	Chr3	8018493	8018793	0	-	-	-	-	retrotransposon protein, putative, unclassified, expressed
LOC_Os04g52420	Chr4	31146357	31146657	0	-	-	-	-	expressed protein
LOC_Os05g25270	Chr5	14670477	14670777	0	-	-	-	-	expressed protein
LOC_Os06g01240	Chr6	162201	162490	0	-	-	-	-	expressed protein
LOC_Os06g30740	Chr6	17833584	17833884	0	-	-	-	-	expressed protein
LOC_Os06g14090	Chr6	7854004	7854304	0	-	-	-	-	expressed protein
LOC_Os06g15730	Chr6	8919112	8919412	0	-	-	-	-	expressed protein
LOC_Os09g26520	Chr9	16025468	16025768	0	-	-	-	-	hypothetical protein
LOC_Os09g32360	Chr9	19332037	19332337	0	-	-	-	-	gp176, putative, expressed
LOC_Os09g32410	Chr9	19357624	19357874	0	-	-	_	-	OsFBX333 - F-box domain containing protein, expressed
LOC_Os01g04660	Chr1	2096986	2097286	0	-	M1	-	-	lipid phosphatase protein, putative, expressed
LOC_Os01g02890	Chr1	1046104	1046404	0	-	M2	SUI1	-	phosphatidylserine synthase, putative, expressed
LOC_Os11g34440	Chr11	20178111	20178411	0	-	-	-	-	phospholipase A2, putative, expressed
LOC_Os04g46200	Chr4	27361867	27362167	0	-	-	OLE16	-	oleosin, putative, expressed
LOC_Os10g35950	Chr10	19215581	19215881	0	-	M12	-	-	transferase family protein, putative, expressed
LOC_Os01g08090	Chr1	3917734	3918034	0	-	-	UGT98B1	-	flavonol-3-O-glycoside-7-O-glucosyltransferase 1, putative, expressed
LOC_Os02g26720	Chr2	15697400	15697700	0	-	-	ITPK4	-	Inositol 1, 3, 4-trisphosphate 5/6-kinase, putative, expressed
LOC_Os06g03720	Chr6	1469012	1469312	0	-	M6	RNRS2	-	ribonucleoside-diphosphate reductase small chain, putative, expressed
LOC_Os04g49194	Chr4	29329356	29329656	0	-	-	2ODD3	-	naringenin,2-oxoglutarate 3-dioxygenase, putative, expressed
