# Supplementary material for: A transcription factor ensemble orchestrates bundle sheath expression in rice
Source: Nat Commun. 2025 Jul 31;16:7040. doi: 10.1038/s41467-025-62087-0 (PMC12314071; doi:10.1038/s41467-025-62087-0)
Supplement: Supplementary file 13 — Supplementary Dataset 11 [file 41467_2025_62087_MOESM13_ESM.xlsx]

## Sheet: Fig.1c
Promoter	Line	T0 plant	GUS activity (nmol MU/min/mg protein)		P-value matrix
pENTY-SiRpro	10143	143-21	0.0408355			10143
pENTY-SiRpro	10143	143-9	0.0476168		10158	0.344531
pENTY-SiRpro	10143	143-15	0.0491236
pENTY-SiRpro	10143	143-4	0.0744381
pENTY-SiRpro	10143	143-14	0.182686
pENTY-SiRpro	10143	143-3	1.65517
pENTY-SiRpro	10143	143-2	1.96805
pENTY-SiRpro	10143	143-20	2.04416
pENTY-SiRpro	10143	143-11	3.13514
pENTY-SiRpro	10143	143-10	3.41052
pENTY-SiRpro	10143	143-5	5.6265
pENTY-SiRpro	10143	143-12	5.75188
pENTY-SiRpro	10143	143-16	5.98948
pENTY-SiRpro	10143	143-7	6.52659
pENTY-SiRpro	10143	143-17	7.54406
pENTY-SiRpro	10143	143-13	14.5379
domesticated SiRpro	10158	158-1	0.0771291
domesticated SiRpro	10158	158-14	0.0937932
domesticated SiRpro	10158	158-17	0.0991473
domesticated SiRpro	10158	158-5	0.141668
domesticated SiRpro	10158	158-15	0.151052
domesticated SiRpro	10158	158-2	0.182877
domesticated SiRpro	10158	158-16	0.431993
domesticated SiRpro	10158	158-12	0.601392
domesticated SiRpro	10158	158-3	0.786114
domesticated SiRpro	10158	158-18	1.39566
domesticated SiRpro	10158	158-11	1.43212
domesticated SiRpro	10158	158-13	2.18074
domesticated SiRpro	10158	158-4	2.6087
domesticated SiRpro	10158	158-10	3.01889
domesticated SiRpro	10158	158-7	3.56283
domesticated SiRpro	10158	158-6	5.31488
domesticated SiRpro	10158	158-8	7.85045

## Sheet: Fig.1g
nucleotide sequence	Line	T0 plant	GUS activity (nmol MU/min/mg protein)		Adjusted P-value matrix
-2571 to +42	10158	158-1	0.0771291			10158	10159	10160	10161	10162
-2571 to +42	10158	158-14	0.0937932		10159	0.656718	NA	NA	NA	NA
-2571 to +42	10158	158-17	0.0991473		10160	0.0867066	0.0182419	NA	NA	NA
-2571 to +42	10158	158-5	0.141668		10161	0.0131747	0.0289957	3.20327e-06	NA	NA
-2571 to +42	10158	158-15	0.151052		10162	1.76765e-08	4.00823e-07	1.42104e-09	2.71691e-07	NA
-2571 to +42	10158	158-2	0.182877		10199	1.76765e-08	1.21032e-06	2.18146e-08	2.71691e-07	0.409942
-2571 to +42	10158	158-16	0.431993
-2571 to +42	10158	158-12	0.601392
-2571 to +42	10158	158-3	0.786114
-2571 to +42	10158	158-18	1.39566
-2571 to +42	10158	158-11	1.43212
-2571 to +42	10158	158-13	2.18074
-2571 to +42	10158	158-4	2.6087
-2571 to +42	10158	158-10	3.01889
-2571 to +42	10158	158-7	3.56283
-2571 to +42	10158	158-6	5.31488
-2571 to +42	10158	158-8	7.85045
-2180 to +42	10159	159-3	0.0158469
-2180 to +42	10159	159-2	0.0835605
-2180 to +42	10159	159-5	0.134283
-2180 to +42	10159	159-14	0.18722
-2180 to +42	10159	159-18	0.207994
-2180 to +42	10159	159-7	0.418488
-2180 to +42	10159	159-11	0.433472
-2180 to +42	10159	159-12	0.450507
-2180 to +42	10159	159-16	0.737985
-2180 to +42	10159	159-1	0.897001
-2180 to +42	10159	159-10	1.05672
-2180 to +42	10159	159-4	1.08119
-2180 to +42	10159	159-8	2.15721
-2180 to +42	10159	159-6	2.38417
-2180 to +42	10159	159-15	2.93205
-2180 to +42	10159	159-9	6.03642
-1490 to +42	10160	160-1	0.0254701
-1490 to +42	10160	160-23	0.253536
-1490 to +42	10160	160-12	0.581897
-1490 to +42	10160	160-25	0.599519
-1490 to +42	10160	160-8	0.658331
-1490 to +42	10160	160-18	0.707974
-1490 to +42	10160	160-26	0.731724
-1490 to +42	10160	160-6	0.92055
-1490 to +42	10160	160-7	1.78052
-1490 to +42	10160	160-24	1.80414
-1490 to +42	10160	160-9	1.99541
-1490 to +42	10160	160-2	2.05649
-1490 to +42	10160	160-20	2.26542
-1490 to +42	10160	160-19	2.45211
-1490 to +42	10160	160-21	3.46344
-1490 to +42	10160	160-11	3.53647
-1490 to +42	10160	160-10	4.3796
-1490 to +42	10160	160-5	5.52625
-1490 to +42	10160	160-22	5.6841
-1490 to +42	10160	160-3	6.4934
-1490 to +42	10160	160-17	6.89332
-1490 to +42	10160	160-14	7.70607
-1490 to +42	10160	160-4	25.7803
-980 to +42	10161	161-8	0.024638
-980 to +42	10161	161-18	0.0320669
-980 to +42	10161	161-22	0.0486361
-980 to +42	10161	161-21	0.0489389
-980 to +42	10161	161-26	0.0574788
-980 to +42	10161	161-1	0.0748824
-980 to +42	10161	161-15	0.0912572
-980 to +42	10161	161-20	0.0987057
-980 to +42	10161	161-12	0.12556
-980 to +42	10161	161-2	0.133931
-980 to +42	10161	161-24	0.138543
-980 to +42	10161	161-13	0.138667
-980 to +42	10161	161-3	0.145874
-980 to +42	10161	161-17	0.149804
-980 to +42	10161	161-4	0.238157
-980 to +42	10161	161-19	0.263667
-980 to +42	10161	161-16	0.487941
-980 to +42	10161	161-5	0.495737
-980 to +42	10161	161-14	0.655391
-980 to +42	10161	161-6	0.728962
-980 to +42	10161	161-7	0.768192
-980 to +42	10161	161-10	0.796177
-980 to +42	10161	161-9	0.82338
-980 to +42	10161	161-11	3.63195
-394 to +42	10162	162-20	0.00992589
-394 to +42	10162	162-13	0.010906
-394 to +42	10162	162-19	0.0111572
-394 to +42	10162	162-23	0.0152054
-394 to +42	10162	162-16	0.0153407
-394 to +42	10162	162-15	0.0154674
-394 to +42	10162	162-7	0.0162572
-394 to +42	10162	162-2	0.0185292
-394 to +42	10162	162-18	0.0194299
-394 to +42	10162	162-22	0.0198254
-394 to +42	10162	162-21	0.0209356
-394 to +42	10162	162-4	0.0263347
-394 to +42	10162	162-12	0.0267677
-394 to +42	10162	162-6	0.0325332
-394 to +42	10162	162-14	0.0331435
-394 to +42	10162	162-5	0.0407655
-394 to +42	10162	162-1	0.0450241
-394 to +42	10162	162-10	0.0459393
-394 to +42	10162	162-17	0.0600716
-394 to +42	10162	162-11	0.0702292
-394 to +42	10162	162-3	0.115841
-980 to -394 + min35S	10199	199-14	0.00132299
-980 to -394 + min35S	10199	199-13	0.00903867
-980 to -394 + min35S	10199	199-5	0.0116163
-980 to -394 + min35S	10199	199-3	0.0134148
-980 to -394 + min35S	10199	199-9	0.0141099
-980 to -394 + min35S	10199	199-15	0.0144438
-980 to -394 + min35S	10199	199-12	0.0167675
-980 to -394 + min35S	10199	199-1	0.0200122
-980 to -394 + min35S	10199	199-2	0.030237
-980 to -394 + min35S	10199	199-6	0.0324344
-980 to -394 + min35S	10199	199-8	0.0350595
-980 to -394 + min35S	10199	199-11	0.0397633
-980 to -394 + min35S	10199	199-10	0.0404776
-980 to -394 + min35S	10199	199-4	0.0522756
-980 to -394 + min35S	10199	199-7	0.0540509

## Sheet: Fig.2
nucleotide sequence	Line	T0 plant	GUS activity (nmol MU/min/mg protein)		Adjusted P-value matrix
-980 to +42	10161	161-8	0.024638			10161	10190	10195
-980 to +42	10161	161-18	0.0320669		10190	0.00249559	NA	NA
-980 to +42	10161	161-22	0.0486361		10195	4.71491e-08	0.000562786	NA
-980 to +42	10161	161-21	0.0489389		10241	0.0327966	0.227769	4.8177e-07
-980 to +42	10161	161-26	0.0574788
-980 to +42	10161	161-1	0.0748824
-980 to +42	10161	161-15	0.0912572
-980 to +42	10161	161-20	0.0987057
-980 to +42	10161	161-12	0.12556
-980 to +42	10161	161-2	0.133931
-980 to +42	10161	161-24	0.138543
-980 to +42	10161	161-13	0.138667
-980 to +42	10161	161-3	0.145874
-980 to +42	10161	161-17	0.149804
-980 to +42	10161	161-4	0.238157
-980 to +42	10161	161-19	0.263667
-980 to +42	10161	161-16	0.487941
-980 to +42	10161	161-5	0.495737
-980 to +42	10161	161-14	0.655391
-980 to +42	10161	161-6	0.728962
-980 to +42	10161	161-7	0.768192
-980 to +42	10161	161-10	0.796177
-980 to +42	10161	161-9	0.82338
-980 to +42	10161	161-11	3.63195
-829 to +42	10190	190-1	0
-829 to +42	10190	190-10	0.00231859
-829 to +42	10190	190-21	0.0117627
-829 to +42	10190	190-2	0.0196671
-829 to +42	10190	190-8	0.0201657
-829 to +42	10190	190-17	0.0258243
-829 to +42	10190	190-6	0.0260848
-829 to +42	10190	190-4	0.0270797
-829 to +42	10190	190-12	0.0278499
-829 to +42	10190	190-9	0.0300613
-829 to +42	10190	190-20	0.0325852
-829 to +42	10190	190-3	0.0345196
-829 to +42	10190	190-14	0.0411713
-829 to +42	10190	190-15	0.0449393
-829 to +42	10190	190-19	0.0661487
-829 to +42	10190	190-13	0.0899669
-829 to +42	10190	190-18	0.109258
-829 to +42	10190	190-5	0.110574
-829 to +42	10190	190-7	0.22876
-829 to +42	10190	190-22	0.252892
-829 to +42	10190	190-24	0.301473
-829 to +42	10190	190-16	0.336976
-829 to +42	10190	190-11	0.417257
-829 to +42	10190	190-23	0.538371
-980 to -251 + min35S	10195	195-8	0
-980 to -251 + min35S	10195	195-11	0
-980 to -251 + min35S	10195	195-1	0
-980 to -251 + min35S	10195	195-13	0
-980 to -251 + min35S	10195	195-22	0.00783641
-980 to -251 + min35S	10195	195-5	0.00823814
-980 to -251 + min35S	10195	195-17	0.0106852
-980 to -251 + min35S	10195	195-19	0.0108843
-980 to -251 + min35S	10195	195-25	0.013279
-980 to -251 + min35S	10195	195-4	0.0135304
-980 to -251 + min35S	10195	195-6	0.014473
-980 to -251 + min35S	10195	195-21	0.0145903
-980 to -251 + min35S	10195	195-15	0.0160673
-980 to -251 + min35S	10195	195-20	0.0186909
-980 to -251 + min35S	10195	195-10	0.0190131
-980 to -251 + min35S	10195	195-18	0.020534
-980 to -251 + min35S	10195	195-7	0.0211764
-980 to -251 + min35S	10195	195-14	0.0216106
-980 to -251 + min35S	10195	195-3	0.0227753
-980 to -251 + min35S	10195	195-23	0.0254789
-980 to -251 + min35S	10195	195-24	0.03366
-980 to -251 + min35S	10195	195-9	0.0363534
-980 to -251 + min35S	10195	195-2	0.0399844
-980 to -251 + min35S	10195	195-16	0.0442961
-980 to -251 + min35S	10195	195-12	0.0484185
-980 to -829 + -251 to +42	10241	241_25	0.020073
-980 to -829 + -251 to +42	10241	241_16	0.0229534
-980 to -829 + -251 to +42	10241	241_19	0.0241651
-980 to -829 + -251 to +42	10241	241_4	0.026922
-980 to -829 + -251 to +42	10241	241_8	0.0276172
-980 to -829 + -251 to +42	10241	241_3	0.0280141
-980 to -829 + -251 to +42	10241	241_24	0.0292968
-980 to -829 + -251 to +42	10241	241_21	0.0304598
-980 to -829 + -251 to +42	10241	241_6	0.0324507
-980 to -829 + -251 to +42	10241	241_18	0.0388863
-980 to -829 + -251 to +42	10241	241_2	0.0396434
-980 to -829 + -251 to +42	10241	241_9	0.0420747
-980 to -829 + -251 to +42	10241	241_27	0.0763484
-980 to -829 + -251 to +42	10241	241_11	0.0788208
-980 to -829 + -251 to +42	10241	241_22	0.0791283
-980 to -829 + -251 to +42	10241	241_7	0.106321
-980 to -829 + -251 to +42	10241	241_12	0.110196
-980 to -829 + -251 to +42	10241	241_5	0.14782
-980 to -829 + -251 to +42	10241	241_23	0.150077
-980 to -829 + -251 to +42	10241	241_10	0.150194
-980 to -829 + -251 to +42	10241	241_17	0.159363
-980 to -829 + -251 to +42	10241	241_26	0.181256
-980 to -829 + -251 to +42	10241	241_15	0.225609
-980 to -829 + -251 to +42	10241	241_20	0.231453
-980 to -829 + -251 to +42	10241	241-28	0.252169
-980 to -829 + -251 to +42	10241	241_14	0.255055
-980 to -829 + -251 to +42	10241	241_28	0.305757
-980 to -829 + -251 to +42	10241	241_1	0.423061
-980 to -829 + -251 to +42	10241	241_13	0.610837

## Sheet: Fig.3c
nucleotide sequence	core promoter	Line	T0 plant	GUS activity (nmol MU/min/mg protein)		Adjusted P-value matrix
-980 to -829	ATPSb core	10361	361-1	0.0793878			10361	10360	10362
-980 to -829	ATPSb core	10361	361-2	0.0960649		10360	0.390273	NA	NA
-980 to -829	ATPSb core	10361	361-3	0.0652841		10362	0.588844	0.699257	NA
-980 to -829	ATPSb core	10361	361-4	0.0475504		10355	7.07029e-12	5.20128e-10	0.000229752
-980 to -829	ATPSb core	10361	361-5	0.069398
-980 to -829	ATPSb core	10361	361-6	0.0549747
-980 to -829	ATPSb core	10361	361-7	0.0851188
-980 to -829	ATPSb core	10361	361-8	0.0506837
-980 to -829	ATPSb core	10361	361-9	0.0518532
-980 to -829	ATPSb core	10361	361-10	0.0554542
-980 to -829	ATPSb core	10361	361-11	0.0549488
-980 to -829	ATPSb core	10361	361-12	0.0320161
-980 to -829	ATPSb core	10361	361-13	0.0458605
-980 to -829	ATPSb core	10361	361-14	0.0878654
-980 to -829	ATPSb core	10361	361-15	0.0410729
-980 to -829	ATPSb core	10361	361-16	0.0346428
-980 to -829	ATPSb core	10361	361-17	0.0473691
-980 to -829	ATPSb core	10361	361-18	0.035658
-980 to -829	ATPSb core	10361	361-19	0.0317854
-980 to -829	ATPSb core	10361	361-20	0.0397648
-980 to -829	ATPSb core	10361	361-21	0.0365803
-980 to -829	ATPSb core	10361	361-22	0.032794
-980 to -829	ATPSb core	10361	361-23	0.0537324
-980 to -829	ATPSb core	10361	361-24	0.028641
-980 to -829	PIP1;3 core	10360	360-1	0.0629175
-980 to -829	PIP1;3 core	10360	360-2	0.0445404
-980 to -829	PIP1;3 core	10360	360-3	0.0387527
-980 to -829	PIP1;3 core	10360	360-4	0.0521694
-980 to -829	PIP1;3 core	10360	360-5	0.0611127
-980 to -829	PIP1;3 core	10360	360-6	0.0551106
-980 to -829	PIP1;3 core	10360	360-7	0.0438973
-980 to -829	PIP1;3 core	10360	360-8	0.0538747
-980 to -829	PIP1;3 core	10360	360-9	0.0401863
-980 to -829	PIP1;3 core	10360	360-10	0.0401598
-980 to -829	PIP1;3 core	10360	360-11	0.0355487
-980 to -829	PIP1;3 core	10360	360-12	0.0441442
-980 to -829	PIP1;3 core	10360	360-13	0.0504445
-980 to -829	PIP1;3 core	10360	360-14	0.0876278
-980 to -829	PIP1;3 core	10360	360-15	0.0798399
-980 to -829	PIP1;3 core	10360	360-16	0.0492888
-980 to -829	PIP1;3 core	10360	360-17	0.08915
-980 to -829	PIP1;3 core	10360	360-18	0.0547899
-980 to -829	PIP1;3 core	10360	360-19	0.05357
-980 to -829	PIP1;3 core	10360	360-20	0.0586622
-980 to -829	PIP1;3 core	10360	360-21	0.296482
-980 to -829	PIP1;3 core	10360	360-22	0.0598424
-980 to -829	NRT1.1A core	10362	362-1	0.0480436
-980 to -829	NRT1.1A core	10362	362-2	0.0377958
-980 to -829	NRT1.1A core	10362	362-3	1.23498
-980 to -829	NRT1.1A core	10362	362-4	0.0417647
-980 to -829	NRT1.1A core	10362	362-5	0.123023
-980 to -829	NRT1.1A core	10362	362-6	0.18681
-980 to -829	NRT1.1A core	10362	362-7	0.0364137
-980 to -829	NRT1.1A core	10362	362-8	0.0751558
-980 to -829	NRT1.1A core	10362	362-9	0.0359356
-980 to -829	NRT1.1A core	10362	362-10	0.0330156
-980 to -829	NRT1.1A core	10362	362-11	0.0226552
-980 to -829	NRT1.1A core	10362	362-12	0.377591
-980 to -829	NRT1.1A core	10362	362-13	0.573675
-980 to -829	NRT1.1A core	10362	362-14	0.0840621
-980 to -829	NRT1.1A core	10362	362-15	0.278397
-980 to -829	NRT1.1A core	10362	362-16	0.0319302
-980 to -829	NRT1.1A core	10362	362-17	0.0297057
-980 to -829	NRT1.1A core	10362	362-18	0.037726
-980 to -829	NRT1.1A core	10362	362-19	0.0372933
-980 to -829	NRT1.1A core	10362	362-20	0.36167
-980 to -829	PIP1;1 core	10355	10355_1	1.14731
-980 to -829	PIP1;1 core	10355	10355_2	0.789639
-980 to -829	PIP1;1 core	10355	10355_3	0.882368
-980 to -829	PIP1;1 core	10355	10355_4	0.453145
-980 to -829	PIP1;1 core	10355	10355_5	0.134625
-980 to -829	PIP1;1 core	10355	10355_6	1.71425
-980 to -829	PIP1;1 core	10355	10355_7	1.05064
-980 to -829	PIP1;1 core	10355	10355_8	0.087869
-980 to -829	PIP1;1 core	10355	10355_9	0.575536
-980 to -829	PIP1;1 core	10355	10355_10	0.86977
-980 to -829	PIP1;1 core	10355	10355_11	0.0963699
-980 to -829	PIP1;1 core	10355	10355_12	0.188832
-980 to -829	PIP1;1 core	10355	10355_13	1.21076
-980 to -829	PIP1;1 core	10355	10355_14	0.166016
-980 to -829	PIP1;1 core	10355	10355_15	0.107655
-980 to -829	PIP1;1 core	10355	10355_16	0.207242
-980 to -829	PIP1;1 core	10355	10355_17	0.0774495
-980 to -829	PIP1;1 core	10355	10355_18	0.714718
-980 to -829	PIP1;1 core	10355	10355_19	1.05338
-980 to -829	PIP1;1 core	10355	10355_20	0.383166
-980 to -829	PIP1;1 core	10355	10355_21	0.208558
-980 to -829	PIP1;1 core	10355	10355_22	0.12676
-980 to -829	PIP1;1 core	10355	10355_23	0.18657
-980 to -829	PIP1;1 core	10355	10355_24	0.484425

## Sheet: Fig.3g
nucleotide sequence	Line	T0 plant	GUS activity (nmol MU/min/mg protein)		Adjusted P-value matrix
-980 to -829	10241	241_25	0.020073			10241	10316	10317	10319
-980 to -829	10241	241_16	0.0229534		10316	3.01215e-07	NA	NA	NA
-980 to -829	10241	241_19	0.0241651		10317	2.31079e-05	0.110255	NA	NA
-980 to -829	10241	241_4	0.026922		10319	4.13947e-05	0.100712	0.671011	NA
-980 to -829	10241	241_8	0.0276172		10321	0.000273279	0.100712	0.565613	0.565613
-980 to -829	10241	241_3	0.0280141
-980 to -829	10241	241_24	0.0292968
-980 to -829	10241	241_21	0.0304598
-980 to -829	10241	241_6	0.0324507
-980 to -829	10241	241_18	0.0388863
-980 to -829	10241	241_2	0.0396434
-980 to -829	10241	241_9	0.0420747
-980 to -829	10241	241_27	0.0763484
-980 to -829	10241	241_11	0.0788208
-980 to -829	10241	241_22	0.0791283
-980 to -829	10241	241_7	0.106321
-980 to -829	10241	241_12	0.110196
-980 to -829	10241	241_5	0.14782
-980 to -829	10241	241_23	0.150077
-980 to -829	10241	241_10	0.150194
-980 to -829	10241	241_17	0.159363
-980 to -829	10241	241_26	0.181256
-980 to -829	10241	241_15	0.225609
-980 to -829	10241	241_20	0.231453
-980 to -829	10241	241-28	0.252169
-980 to -829	10241	241_14	0.255055
-980 to -829	10241	241_28	0.305757
-980 to -829	10241	241_1	0.423061
-980 to -829	10241	241_13	0.610837
-956 to -829	10316	316-4	0.000210046
-956 to -829	10316	316-18	0.00108496
-956 to -829	10316	316-8	0.00368369
-956 to -829	10316	316-19	0.00378332
-956 to -829	10316	316-11	0.00396587
-956 to -829	10316	316-22	0.0046546
-956 to -829	10316	316-12	0.00476637
-956 to -829	10316	316-3	0.00714343
-956 to -829	10316	316-9	0.00736144
-956 to -829	10316	316-7	0.00877693
-956 to -829	10316	316-1	0.00943147
-956 to -829	10316	316-6	0.0106216
-956 to -829	10316	316-28	0.0153496
-956 to -829	10316	316-15	0.0161762
-956 to -829	10316	316-29	0.0169973
-956 to -829	10316	316-25	0.0170431
-956 to -829	10316	316-30	0.0175203
-956 to -829	10316	316-24	0.0186434
-956 to -829	10316	316-21	0.0197273
-956 to -829	10316	316-23	0.0213506
-956 to -829	10316	316-26	0.0216216
-956 to -829	10316	316-5	0.0227646
-956 to -829	10316	316-17	0.038746
-956 to -829	10316	316-2	0.0405223
-956 to -829	10316	316-20	0.0407088
-956 to -829	10316	316-27	0.0481556
-956 to -829	10316	316-13	0.0547145
-956 to -829	10316	316-14	0.0719034
-956 to -829	10316	316-10	0.0745236
-956 to -829	10316	316-16	0.0828665
-980 to -829 + -938 to -829	10317	317-20	0
-980 to -829 + -938 to -829	10317	317-19	0.00786929
-980 to -829 + -938 to -829	10317	317-6	0.0114788
-980 to -829 + -938 to -829	10317	317-29	0.0116526
-980 to -829 + -938 to -829	10317	317-23	0.0119754
-980 to -829 + -938 to -829	10317	317-18	0.0123552
-980 to -829 + -938 to -829	10317	317-1	0.012572
-980 to -829 + -938 to -829	10317	317-3	0.0128599
-980 to -829 + -938 to -829	10317	317-30	0.0147604
-980 to -829 + -938 to -829	10317	317-16	0.0150626
-980 to -829 + -938 to -829	10317	317-7	0.0165127
-980 to -829 + -938 to -829	10317	317-25	0.0167787
-980 to -829 + -938 to -829	10317	317-8	0.0179507
-980 to -829 + -938 to -829	10317	317-2	0.0187374
-980 to -829 + -938 to -829	10317	317-27	0.0189491
-980 to -829 + -938 to -829	10317	317-22	0.0195891
-980 to -829 + -938 to -829	10317	317-17	0.0213241
-980 to -829 + -938 to -829	10317	317-13	0.0217411
-980 to -829 + -938 to -829	10317	317-21	0.0235902
-980 to -829 + -938 to -829	10317	317-2/318-15	0.0248128
-980 to -829 + -938 to -829	10317	317-4	0.0303046
-980 to -829 + -938 to -829	10317	317-12	0.0346614
-980 to -829 + -938 to -829	10317	317-24	0.0385869
-980 to -829 + -938 to -829	10317	317-10	0.0401281
-980 to -829 + -938 to -829	10317	317-14	0.0411949
-980 to -829 + -938 to -829	10317	317-15	0.045545
-980 to -829 + -938 to -829	10317	317-5	0.04569
-980 to -829 + -938 to -829	10317	317-11	0.0755449
-980 to -829 + -938 to -829	10317	317-28	0.0810218
-980 to -829 + -938 to -829	10317	317-26	0.0858694
-980 to -829 + -938 to -829	10317	317-9	0.328133
-980 to -923 + -904 to -829	10319	319-19	0
-980 to -923 + -904 to -829	10319	319-5	0.00133203
-980 to -923 + -904 to -829	10319	319-7	0.00866103
-980 to -923 + -904 to -829	10319	319-23	0.00960962
-980 to -923 + -904 to -829	10319	319-29	0.0128454
-980 to -923 + -904 to -829	10319	319-1	0.01393
-980 to -923 + -904 to -829	10319	319-24	0.0140248
-980 to -923 + -904 to -829	10319	319-22	0.0143516
-980 to -923 + -904 to -829	10319	319-9	0.0176508
-980 to -923 + -904 to -829	10319	319-2	0.0180654
-980 to -923 + -904 to -829	10319	319-3	0.0201683
-980 to -923 + -904 to -829	10319	319-4	0.020592
-980 to -923 + -904 to -829	10319	319-11	0.0224453
-980 to -923 + -904 to -829	10319	319-6	0.0229877
-980 to -923 + -904 to -829	10319	319-13	0.0266988
-980 to -923 + -904 to -829	10319	319-17	0.0269429
-980 to -923 + -904 to -829	10319	319-10	0.0275931
-980 to -923 + -904 to -829	10319	319-8	0.0276153
-980 to -923 + -904 to -829	10319	319-30	0.0294073
-980 to -923 + -904 to -829	10319	319-20	0.0317685
-980 to -923 + -904 to -829	10319	319-25	0.0346611
-980 to -923 + -904 to -829	10319	319-18	0.0351036
-980 to -923 + -904 to -829	10319	319-16	0.0352854
-980 to -923 + -904 to -829	10319	319-21	0.0356986
-980 to -923 + -904 to -829	10319	319-15	0.0440512
-980 to -923 + -904 to -829	10319	319-12	0.0459897
-980 to -923 + -904 to -829	10319	319-26	0.0529563
-980 to -923 + -904 to -829	10319	319-28	0.144176
-980 to -923 + -904 to -829	10319	319-14	0.156129
-980 to -873 + -853 to -829	10321	321-16	0
-980 to -873 + -853 to -829	10321	321-27	0
-980 to -873 + -853 to -829	10321	321-15	0.00245078
-980 to -873 + -853 to -829	10321	321-25	0.0032843
-980 to -873 + -853 to -829	10321	321-22	0.00604033
-980 to -873 + -853 to -829	10321	321-13	0.00874291
-980 to -873 + -853 to -829	10321	321-17	0.0139867
-980 to -873 + -853 to -829	10321	321-28	0.0145579
-980 to -873 + -853 to -829	10321	321-11	0.0149828
-980 to -873 + -853 to -829	10321	321-23	0.0157569
-980 to -873 + -853 to -829	10321	321-14	0.0176033
-980 to -873 + -853 to -829	10321	321-20	0.0192964
-980 to -873 + -853 to -829	10321	321-18	0.0210749
-980 to -873 + -853 to -829	10321	321-2	0.0225059
-980 to -873 + -853 to -829	10321	321-8	0.0263503
-980 to -873 + -853 to -829	10321	321-26	0.0286439
-980 to -873 + -853 to -829	10321	321-6	0.0332614
-980 to -873 + -853 to -829	10321	321-5	0.0395264
-980 to -873 + -853 to -829	10321	321-4	0.041276
-980 to -873 + -853 to -829	10321	321-7	0.0414223
-980 to -873 + -853 to -829	10321	321-1	0.0451654
-980 to -873 + -853 to -829	10321	321-3	0.0489249
-980 to -873 + -853 to -829	10321	321-19	0.0494459
-980 to -873 + -853 to -829	10321	321-12	0.059378
-980 to -873 + -853 to -829	10321	321-29	0.0646829
-980 to -873 + -853 to -829	10321	321-9	0.0668902
-980 to -873 + -853 to -829	10321	321-24	0.0670287
-980 to -873 + -853 to -829	10321	321-10	0.0686321
-980 to -873 + -853 to -829	10321	321-21	0.0857187

## Sheet: Fig.4b
Reporter	TF	LUC/GUS		Adjusted P-value matrix
-980 to -829 + -251 to +42	Control	1.07087			Control	WRKY121	IDD2	bZIP3	GLK2	bZIP11	bZIP10	bZIP4	IDD3	IDD4	bZIP9	MYBS1	IDD6
-980 to -829 + -251 to +42	Control	1.58982		WRKY121	4.93679e-14	NA	NA	NA	NA	NA	NA	NA	NA	NA	NA	NA	NA
-980 to -829 + -251 to +42	Control	1.52202		IDD2	1.56055e-24	2.37502e-05	NA	NA	NA	NA	NA	NA	NA	NA	NA	NA	NA
-980 to -829 + -251 to +42	Control	1.18873		bZIP3	3.65912e-25	5.76493e-06	0.679121	NA	NA	NA	NA	NA	NA	NA	NA	NA	NA
-980 to -829 + -251 to +42	WRKY121	4.11874		GLK2	3.6439e-25	5.35516e-06	0.666829	0.978605	NA	NA	NA	NA	NA	NA	NA	NA	NA
-980 to -829 + -251 to +42	WRKY121	4.53325		bZIP11	9.11288e-28	7.4943e-09	0.025747	0.0697411	0.0729405	NA	NA	NA	NA	NA	NA	NA	NA
-980 to -829 + -251 to +42	WRKY121	4.46927		bZIP10	1.0606e-30	2.89646e-12	2.07002e-05	9.46685e-05	0.000102171	0.0278052	NA	NA	NA	NA	NA	NA	NA
-980 to -829 + -251 to +42	Control	0.581529		bZIP4	3.21381e-34	1.05988e-16	1.78586e-10	9.68913e-10	1.05206e-09	1.27646e-06	0.00312233	NA	NA	NA	NA	NA	NA
-980 to -829 + -251 to +42	Control	1.36231		IDD3	1.0548e-34	2.10812e-17	2.87463e-11	1.39526e-10	1.51149e-10	1.82291e-07	0.000629459	0.63373	NA	NA	NA	NA	NA
-980 to -829 + -251 to +42	Control	1.94746		IDD4	7.1276e-35	1.04063e-17	1.17416e-11	6.07997e-11	6.56912e-11	7.52142e-08	0.000291455	0.474551	0.826942	NA	NA	NA	NA
-980 to -829 + -251 to +42	Control	1.12882		bZIP9	1.27438e-35	8.52036e-19	6.19339e-13	2.89646e-12	3.1131e-12	3.26202e-09	1.77311e-05	0.131066	0.321967	0.437766	NA	NA	NA
-980 to -829 + -251 to +42	GLK2	7.03538		MYBS1	1.27438e-35	6.24008e-19	4.08204e-13	2.01379e-12	2.15783e-12	2.08679e-09	1.16791e-05	0.104321	0.268441	0.377319	0.913655	NA	NA
-980 to -829 + -251 to +42	GLK2	10.2563		IDD6	2.93932e-36	5.87966e-20	2.16372e-14	1.01588e-13	1.08109e-13	9.58042e-11	5.64508e-07	0.0162903	0.0561203	0.0911607	0.377319	0.437766	NA
-980 to -829 + -251 to +42	GLK2	8.50808		IDD10	2.97241e-41	1.2651e-26	9.21599e-23	3.10541e-22	3.14793e-22	9.12782e-20	1.56771e-16	1.06012e-11	6.94243e-11	1.60131e-10	3.55007e-09	5.55257e-09	1.31694e-07
-980 to -829 + -251 to +42	GLK2	9.81736
-980 to -829 + -251 to +42	Control	1.46252
-980 to -829 + -251 to +42	Control	1.98492
-980 to -829 + -251 to +42	Control	1.64804
-980 to -829 + -251 to +42	Control	1.31973
-980 to -829 + -251 to +42	IDD2	7.2646
-980 to -829 + -251 to +42	IDD2	8.56409
-980 to -829 + -251 to +42	IDD2	8.97985
-980 to -829 + -251 to +42	IDD2	8.4925
-980 to -829 + -251 to +42	IDD3	23.4995
-980 to -829 + -251 to +42	IDD3	25.9955
-980 to -829 + -251 to +42	IDD3	24.4298
-980 to -829 + -251 to +42	IDD3	22.778
-980 to -829 + -251 to +42	IDD4	21.7141
-980 to -829 + -251 to +42	IDD4	26.2047
-980 to -829 + -251 to +42	IDD4	26.6061
-980 to -829 + -251 to +42	IDD4	25.3877
-980 to -829 + -251 to +42	IDD6	30.6786
-980 to -829 + -251 to +42	IDD6	34.7628
-980 to -829 + -251 to +42	IDD6	31.1839
-980 to -829 + -251 to +42	IDD6	28.7796
-980 to -829 + -251 to +42	IDD10	66.2609
-980 to -829 + -251 to +42	IDD10	75.0862
-980 to -829 + -251 to +42	IDD10	68.2939
-980 to -829 + -251 to +42	IDD10	63.1267
-980 to -829 + -251 to +42	Control	1.63626
-980 to -829 + -251 to +42	Control	1.50383
-980 to -829 + -251 to +42	Control	1.85061
-980 to -829 + -251 to +42	Control	1.32252
-980 to -829 + -251 to +42	MYBS1	27.8824
-980 to -829 + -251 to +42	MYBS1	28.2999
-980 to -829 + -251 to +42	MYBS1	30.9497
-980 to -829 + -251 to +42	MYBS1	25.587
-980 to -829 + -251 to +42	Control	1.15312
-980 to -829 + -251 to +42	Control	1.3584
-980 to -829 + -251 to +42	Control	1.3644
-980 to -829 + -251 to +42	Control	2.03636
-980 to -829 + -251 to +42	bZIP9	25.6847
-980 to -829 + -251 to +42	bZIP9	29.9107
-980 to -829 + -251 to +42	bZIP9	28.0963
-980 to -829 + -251 to +42	bZIP9	27.2245
-980 to -829 + -251 to +42	bZIP10	13.4449
-980 to -829 + -251 to +42	bZIP10	16.6019
-980 to -829 + -251 to +42	bZIP10	13.5747
-980 to -829 + -251 to +42	bZIP10	17.2156
-980 to -829 + -251 to +42	bZIP3	8.37648
-980 to -829 + -251 to +42	bZIP3	8.76014
-980 to -829 + -251 to +42	bZIP3	8.90739
-980 to -829 + -251 to +42	bZIP3	9.09649
-980 to -829 + -251 to +42	bZIP11	11.0926
-980 to -829 + -251 to +42	bZIP11	13.1916
-980 to -829 + -251 to +42	bZIP11	11.0026
-980 to -829 + -251 to +42	bZIP11	9.86301
-980 to -829 + -251 to +42	bZIP4	24.2316
-980 to -829 + -251 to +42	bZIP4	21.6705
-980 to -829 + -251 to +42	bZIP4	21.8001
-980 to -829 + -251 to +42	bZIP4	22.7332

## Sheet: Fig.4c
Reporter	TF1	TF2	LUC/GUS		Adjusted P-value matrix
-980 to -829 + -251 to +42	-	-	1.53916			Control	OsGLK2	OsIDD2	OsIDD3	OsIDD4	OsIDD6	OsIDD10	OsGLK2+OsIDD2	OsGLK2+OsIDD3	OsGLK2+OsIDD4	OsGLK2+OsIDD6
-980 to -829 + -251 to +42	-	-	1.47078		OsGLK2	8.15287e-19	NA	NA	NA	NA	NA	NA	NA	NA	NA	NA
-980 to -829 + -251 to +42	-	-	1.48219		OsIDD2	1.33744e-07	4.4824e-13	NA	NA	NA	NA	NA	NA	NA	NA	NA
-980 to -829 + -251 to +42	-	-	1.50898		OsIDD3	1.09176e-18	0.878401	7.24454e-13	NA	NA	NA	NA	NA	NA	NA	NA
-980 to -829 + -251 to +42	OsGLK2	-	20.4437		OsIDD4	3.65572e-15	6.79235e-05	1.34781e-07	0.000121884	NA	NA	NA	NA	NA	NA	NA
-980 to -829 + -251 to +42	OsGLK2	-	19.425		OsIDD6	1.34958e-18	0.756626	1.11014e-12	0.878401	0.000205398	NA	NA	NA	NA	NA	NA
-980 to -829 + -251 to +42	OsGLK2	-	18.9976		OsIDD10	3.57382e-22	1.75398e-05	1.33841e-17	9.66212e-06	2.72336e-11	5.64941e-06	NA	NA	NA	NA	NA
-980 to -829 + -251 to +42	OsGLK2	-	18.3852		OsGLK2+OsIDD2	1.21256e-18	0.818461	8.97885e-13	0.926214	0.000158706	0.926214	7.36874e-06	NA	NA	NA	NA
-980 to -829 + -251 to +42	-	OsIDD2	2.30868		OsGLK2+OsIDD3	1.38459e-26	6.20183e-16	1.41737e-23	4.18616e-16	2.00662e-19	3.04847e-16	9.27141e-11	3.5612e-16	NA	NA	NA
-980 to -829 + -251 to +42	-	OsIDD2	4.79652		OsGLK2+OsIDD4	1.9821e-26	2.49278e-15	3.13547e-23	1.64819e-15	6.32568e-19	1.16935e-15	6.49733e-10	1.38416e-15	0.53856	NA	NA
-980 to -829 + -251 to +42	-	OsIDD2	5.2722		OsGLK2+OsIDD6	1.55229e-25	2.71937e-13	4.59869e-22	1.70308e-13	2.0271e-17	1.14197e-13	2.74699e-07	1.39033e-13	0.0108108	0.0545439	NA
-980 to -829 + -251 to +42	-	OsIDD2	3.89107		OsGLK2+OsIDD10	1.11094e-26	1.20603e-16	5.50671e-24	8.34703e-17	5.1278e-20	6.28289e-17	9.52724e-12	7.21724e-17	0.446476	0.147417	0.00111802
-980 to -829 + -251 to +42	-	OsIDD3	15.2577
-980 to -829 + -251 to +42	-	OsIDD3	24.662
-980 to -829 + -251 to +42	-	OsIDD3	19.7981
-980 to -829 + -251 to +42	-	OsIDD3	16.6008
-980 to -829 + -251 to +42	-	OsIDD4	10.9228
-980 to -829 + -251 to +42	-	OsIDD4	6.10711
-980 to -829 + -251 to +42	-	OsIDD4	16.5881
-980 to -829 + -251 to +42	-	OsIDD4	9.15931
-980 to -829 + -251 to +42	-	OsIDD6	16.8453
-980 to -829 + -251 to +42	-	OsIDD6	22.3934
-980 to -829 + -251 to +42	-	OsIDD6	22.084
-980 to -829 + -251 to +42	-	OsIDD6	13.3349
-980 to -829 + -251 to +42	-	OsIDD10	42.2884
-980 to -829 + -251 to +42	-	OsIDD10	43.2994
-980 to -829 + -251 to +42	-	OsIDD10	35.9105
-980 to -829 + -251 to +42	-	OsIDD10	37.3545
-980 to -829 + -251 to +42	OsGLK2	OsIDD2	18.4676
-980 to -829 + -251 to +42	OsGLK2	OsIDD2	21.5064
-980 to -829 + -251 to +42	OsGLK2	OsIDD2	20.8944
-980 to -829 + -251 to +42	OsGLK2	OsIDD2	14.1174
-980 to -829 + -251 to +42	OsGLK2	OsIDD3	162.14
-980 to -829 + -251 to +42	OsGLK2	OsIDD3	135.685
-980 to -829 + -251 to +42	OsGLK2	OsIDD3	148.586
-980 to -829 + -251 to +42	OsGLK2	OsIDD3	140.539
-980 to -829 + -251 to +42	OsGLK2	OsIDD4	142.684
-980 to -829 + -251 to +42	OsGLK2	OsIDD4	129.255
-980 to -829 + -251 to +42	OsGLK2	OsIDD4	134.272
-980 to -829 + -251 to +42	OsGLK2	OsIDD4	124.597
-980 to -829 + -251 to +42	OsGLK2	OsIDD6	97.4744
-980 to -829 + -251 to +42	OsGLK2	OsIDD6	110.578
-980 to -829 + -251 to +42	OsGLK2	OsIDD6	101.351
-980 to -829 + -251 to +42	OsGLK2	OsIDD6	87.4592
-980 to -829 + -251 to +42	OsGLK2	OsIDD10	175.26
-980 to -829 + -251 to +42	OsGLK2	OsIDD10	178.871
-980 to -829 + -251 to +42	OsGLK2	OsIDD10	160.422
-980 to -829 + -251 to +42	OsGLK2	OsIDD10	148.604

## Sheet: Fig.4e
Reporter	TF mis-expression	Line	T0 plant	GUS activity (nmol MU/min/mg protein)		Adjusted P-value matrix
-980 to -829 + -251 to +42::kzGUS	-	10241	241_25	0.020073			10241	10406	10356	10420	10408
-980 to -829 + -251 to +42::kzGUS	-	10241	241_16	0.0229534		10406	0.00928655	NA	NA	NA	NA
-980 to -829 + -251 to +42::kzGUS	-	10241	241_19	0.0241651		10356	0.0111163	3.5187e-06	NA	NA	NA
-980 to -829 + -251 to +42::kzGUS	-	10241	241_4	0.026922		10420	0.000194859	0.00723496	1.85589e-05	NA	NA
-980 to -829 + -251 to +42::kzGUS	-	10241	241_8	0.0276172		10408	0.335014	0.388024	0.00723496	0.00230343	NA
-980 to -829 + -251 to +42::kzGUS	-	10241	241_3	0.0280141		10381	0.0015507	0.00723496	0.000864283	0.965584	0.00265192
-980 to -829 + -251 to +42::kzGUS	-	10241	241_24	0.0292968
-980 to -829 + -251 to +42::kzGUS	-	10241	241_21	0.0304598
-980 to -829 + -251 to +42::kzGUS	-	10241	241_6	0.0324507
-980 to -829 + -251 to +42::kzGUS	-	10241	241_18	0.0388863
-980 to -829 + -251 to +42::kzGUS	-	10241	241_2	0.0396434
-980 to -829 + -251 to +42::kzGUS	-	10241	241_9	0.0420747
-980 to -829 + -251 to +42::kzGUS	-	10241	241_27	0.0763484
-980 to -829 + -251 to +42::kzGUS	-	10241	241_11	0.0788208
-980 to -829 + -251 to +42::kzGUS	-	10241	241_22	0.0791283
-980 to -829 + -251 to +42::kzGUS	-	10241	241_7	0.106321
-980 to -829 + -251 to +42::kzGUS	-	10241	241_12	0.110196
-980 to -829 + -251 to +42::kzGUS	-	10241	241_5	0.14782
-980 to -829 + -251 to +42::kzGUS	-	10241	241_23	0.150077
-980 to -829 + -251 to +42::kzGUS	-	10241	241_10	0.150194
-980 to -829 + -251 to +42::kzGUS	-	10241	241_17	0.159363
-980 to -829 + -251 to +42::kzGUS	-	10241	241_26	0.181256
-980 to -829 + -251 to +42::kzGUS	-	10241	241_15	0.225609
-980 to -829 + -251 to +42::kzGUS	-	10241	241_20	0.231453
-980 to -829 + -251 to +42::kzGUS	-	10241	241-28	0.252169
-980 to -829 + -251 to +42::kzGUS	-	10241	241_14	0.255055
-980 to -829 + -251 to +42::kzGUS	-	10241	241_28	0.305757
-980 to -829 + -251 to +42::kzGUS	-	10241	241_1	0.423061
-980 to -829 + -251 to +42::kzGUS	-	10241	241_13	0.610837
-980 to -829 + -251 to +42::kzGUS	bZIP9	10406	406-1	0.0661481
-980 to -829 + -251 to +42::kzGUS	bZIP9	10406	406-2	0.89362
-980 to -829 + -251 to +42::kzGUS	bZIP9	10406	406-3	0.183975
-980 to -829 + -251 to +42::kzGUS	bZIP9	10406	406-4	0.887096
-980 to -829 + -251 to +42::kzGUS	bZIP9	10406	406-5	0.610172
-980 to -829 + -251 to +42::kzGUS	bZIP9	10406	406-6	0.19907
-980 to -829 + -251 to +42::kzGUS	bZIP9	10406	406-7	1.13629
-980 to -829 + -251 to +42::kzGUS	bZIP9	10406	406-8	0.0862555
-980 to -829 + -251 to +42::kzGUS	bZIP9	10406	406-9	0.168727
-980 to -829 + -251 to +42::kzGUS	bZIP9	10406	406-10	0.463666
-980 to -829 + -251 to +42::kzGUS	bZIP9	10406	406-11	0.152644
-980 to -829 + -251 to +42::kzGUS	bZIP9	10406	406-12	0.987885
-980 to -829 + -251 to +42::kzGUS	bZIP9	10406	406-13	0.160646
-980 to -829 + -251 to +42::kzGUS	bZIP9	10406	406-14	0.141891
-980 to -829 + -251 to +42::kzGUS	bZIP9	10406	406-15	0.321218
-980 to -829 + -251 to +42::kzGUS	bZIP9	10406	406-16	0.365161
-980 to -829 + -251 to +42::kzGUS	bZIP9	10406	406-17	1.02055
-980 to -829 + -251 to +42::kzGUS	bZIP9	10406	406-18	0.0101997
-980 to -829 + -251 to +42::kzGUS	bZIP9	10406	406-19	0.00739967
-980 to -829 + -251 to +42::kzGUS	bZIP9	10406	406-20	0.199212
-980 to -829 + -251 to +42::kzGUS	bZIP9	10406	406-21	0.05412
-980 to -829 + -251 to +42::kzGUS	bZIP9	10406	406-22	0.150762
-980 to -829 + -251 to +42::kzGUS	bZIP9	10406	406-23	0.324307
-980 to -829 + -251 to +42::kzGUS	bZIP9	10406	406-24	0.0540335
-980 to -829 + -251 to +42::kzGUS	IDD2	10365	10365_1	0.0108668
-980 to -829 + -251 to +42::kzGUS	IDD2	10365	10365_2	0.00452376
-980 to -829 + -251 to +42::kzGUS	IDD2	10365	10365_3	0.0162102
-980 to -829 + -251 to +42::kzGUS	IDD2	10365	10365_4	0.00980729
-980 to -829 + -251 to +42::kzGUS	IDD2	10365	10365_5	0.173282
-980 to -829 + -251 to +42::kzGUS	IDD2	10365	10365_6	0.00978793
-980 to -829 + -251 to +42::kzGUS	IDD2	10365	10365_7	0.009705
-980 to -829 + -251 to +42::kzGUS	IDD2	10365	10365_8	0.353534
-980 to -829 + -251 to +42::kzGUS	IDD2	10365	10365_9	0.0111011
-980 to -829 + -251 to +42::kzGUS	IDD2	10365	10365_10	0.0152009
-980 to -829 + -251 to +42::kzGUS	IDD2	10365	10365_11	0.00260604
-980 to -829 + -251 to +42::kzGUS	IDD2	10365	10365_12	0.00582889
-980 to -829 + -251 to +42::kzGUS	IDD2	10365	10365_13	0.416975
-980 to -829 + -251 to +42::kzGUS	IDD2	10365	10365_14	0.0909448
-980 to -829 + -251 to +42::kzGUS	IDD2	10365	10365_15	0.315299
-980 to -829 + -251 to +42::kzGUS	IDD2	10365	10365_16	0.657413
-980 to -829 + -251 to +42::kzGUS	IDD2	10365	10365_17	0.0923924
-980 to -829 + -251 to +42::kzGUS	IDD2	10365	10365_18	0.0104319
-980 to -829 + -251 to +42::kzGUS	IDD2	10365	10365_19	0.0124192
-980 to -829 + -251 to +42::kzGUS	IDD2	10365	10365_20	0.0111368
-980 to -829 + -251 to +42::kzGUS	IDD2	10365	10365_21	0.0910054
-980 to -829 + -251 to +42::kzGUS	IDD2	10365	10365_22	0.0531541
-980 to -829 + -251 to +42::kzGUS	IDD2	10365	10365_23	0.0158044
-980 to -829 + -251 to +42::kzGUS	IDD2	10365	10365_24	0.0170871
-980 to -829 + -251 to +42::kzGUS	IDD2	10365	10365_25	0.0216114
-980 to -829 + -251 to +42::kzGUS	IDD2	10365	10365_26	0.00972892
-980 to -829 + -251 to +42::kzGUS	IDD2	10365	10365_27	0.0153623
-980 to -829 + -251 to +42::kzGUS	IDD2	10365	10365_28	0.00198847
-980 to -829 + -251 to +42::kzGUS	IDD2	10365	10365_29	0.279485
-980 to -829 + -251 to +42::kzGUS	IDD2	10365	10365_30	0.0111114
-980 to -829 + -251 to +42::kzGUS	IDD2	10365	10365_31	0.128803
-980 to -829 + -251 to +42::kzGUS	IDD2	10365	10365_32	0.074407
-980 to -829 + -251 to +42::kzGUS	IDD2	10365	10365_33	0.0358285
-980 to -829 + -251 to +42::kzGUS	IDD2	10365	10365_34	0.00814002
-980 to -829 + -251 to +42::kzGUS	IDD2	10365	10365_35	0.0176974
-980 to -829 + -251 to +42::kzGUS	IDD2	10365	10365_36	0.119146
-980 to -829 + -251 to +42::kzGUS	WRKY121	10420	10420-1	0.0286821
-980 to -829 + -251 to +42::kzGUS	WRKY121	10420	10420-2	1.766
-980 to -829 + -251 to +42::kzGUS	WRKY121	10420	10420-3	0.226255
-980 to -829 + -251 to +42::kzGUS	WRKY121	10420	10420-4	8.337
-980 to -829 + -251 to +42::kzGUS	WRKY121	10420	10420-5	0.384391
-980 to -829 + -251 to +42::kzGUS	WRKY121	10420	10420-6	11.3562
-980 to -829 + -251 to +42::kzGUS	WRKY121	10420	10420-7	4.27363
-980 to -829 + -251 to +42::kzGUS	WRKY121	10420	10420-8	0.595921
-980 to -829 + -251 to +42::kzGUS	WRKY121	10420	10420-9	1.21655
-980 to -829 + -251 to +42::kzGUS	WRKY121	10420	10420-10	0.861614
-980 to -829 + -251 to +42::kzGUS	WRKY121	10420	10420-11	0.0387976
-980 to -829 + -251 to +42::kzGUS	WRKY121	10420	10420-12	4.09628
-980 to -829 + -251 to +42::kzGUS	WRKY121	10420	10420-13	1.69826
-980 to -829 + -251 to +42::kzGUS	WRKY121	10420	10420-14	0.042767
-980 to -829 + -251 to +42::kzGUS	WRKY121	10420	10420-15	0.783379
-980 to -829 + -251 to +42::kzGUS	WRKY121	10420	10420-16	0.0224079
-980 to -829 + -251 to +42::kzGUS	WRKY121	10420	10420-17	3.69845
-980 to -829 + -251 to +42::kzGUS	WRKY121	10420	10420-18	0.0233042
-980 to -829 + -251 to +42::kzGUS	WRKY121	10420	10420-19	4.56775
-980 to -829 + -251 to +42::kzGUS	WRKY121	10420	10420-20	4.8789
-980 to -829 + -251 to +42::kzGUS	WRKY121	10420	10420-21	2.15026
-980 to -829 + -251 to +42::kzGUS	WRKY121	10420	10420-22	2.79432
-980 to -829 + -251 to +42::kzGUS	WRKY121	10420	10420-23	13.331
-980 to -829 + -251 to +42::kzGUS	WRKY121	10420	10420-24	0.283491
-980 to -829 + -251 to +42::kzGUS	bZIP9 + IDD2	10408	408-1	0.128097
-980 to -829 + -251 to +42::kzGUS	bZIP9 + IDD2	10408	408-2	1.03942
-980 to -829 + -251 to +42::kzGUS	bZIP9 + IDD2	10408	408-3	0.0140395
-980 to -829 + -251 to +42::kzGUS	bZIP9 + IDD2	10408	408-4	0.0253493
-980 to -829 + -251 to +42::kzGUS	bZIP9 + IDD2	10408	408-5	0.0384678
-980 to -829 + -251 to +42::kzGUS	bZIP9 + IDD2	10408	408-6	1.07821
-980 to -829 + -251 to +42::kzGUS	bZIP9 + IDD2	10408	408-7	0.742082
-980 to -829 + -251 to +42::kzGUS	bZIP9 + IDD2	10408	408-8	0.0186063
-980 to -829 + -251 to +42::kzGUS	bZIP9 + IDD2	10408	408-9	0.824904
-980 to -829 + -251 to +42::kzGUS	bZIP9 + IDD2	10408	408-10	0.179177
-980 to -829 + -251 to +42::kzGUS	bZIP9 + IDD2	10408	408-11	0.453503
-980 to -829 + -251 to +42::kzGUS	bZIP9 + IDD2	10408	408-12	0.11388
-980 to -829 + -251 to +42::kzGUS	bZIP9 + IDD2	10408	408-13	0.0100532
-980 to -829 + -251 to +42::kzGUS	bZIP9 + IDD2	10408	408-14	0.167071
-980 to -829 + -251 to +42::kzGUS	bZIP9 + IDD2	10408	408-15	0.0539839
-980 to -829 + -251 to +42::kzGUS	bZIP9 + IDD2	10408	408-16	0.327454
-980 to -829 + -251 to +42::kzGUS	bZIP9 + IDD2	10408	408-17	1.93519
-980 to -829 + -251 to +42::kzGUS	bZIP9 + IDD2	10408	408-18	0.00720431
-980 to -829 + -251 to +42::kzGUS	bZIP9 + IDD2	10408	408-19	0.701092
-980 to -829 + -251 to +42::kzGUS	bZIP9 + IDD2	10408	408-20	0.239263
-980 to -829 + -251 to +42::kzGUS	bZIP9 + IDD2	10408	408-21	0.0683455
-980 to -829 + -251 to +42::kzGUS	bZIP9 + IDD2	10408	408-22	0.00671288
-980 to -829 + -251 to +42::kzGUS	bZIP9 + IDD2	10408	408-23	0.126914
-980 to -829 + -251 to +42::kzGUS	bZIP9 + IDD2	10408	408-24	0.278396
-980 to -829 + -251 to +42::kzGUS	bZIP9 + IDD2 + WRKY121	10381	10381-1	6.33105
-980 to -829 + -251 to +42::kzGUS	bZIP9 + IDD2 + WRKY121	10381	10381-2	2.04919
-980 to -829 + -251 to +42::kzGUS	bZIP9 + IDD2 + WRKY121	10381	10381-3	2.9335
-980 to -829 + -251 to +42::kzGUS	bZIP9 + IDD2 + WRKY121	10381	10381-4	0.010973
-980 to -829 + -251 to +42::kzGUS	bZIP9 + IDD2 + WRKY121	10381	10381-5	0.328948
-980 to -829 + -251 to +42::kzGUS	bZIP9 + IDD2 + WRKY121	10381	10381-6	8.37036
-980 to -829 + -251 to +42::kzGUS	bZIP9 + IDD2 + WRKY121	10381	10381-7	0.0123568
-980 to -829 + -251 to +42::kzGUS	bZIP9 + IDD2 + WRKY121	10381	10381-8	1.07051
-980 to -829 + -251 to +42::kzGUS	bZIP9 + IDD2 + WRKY121	10381	10381-9	6.86418
-980 to -829 + -251 to +42::kzGUS	bZIP9 + IDD2 + WRKY121	10381	10381-10	1.28548
-980 to -829 + -251 to +42::kzGUS	bZIP9 + IDD2 + WRKY121	10381	10381-11	1.8996
-980 to -829 + -251 to +42::kzGUS	bZIP9 + IDD2 + WRKY121	10381	10381-12	10.3699
-980 to -829 + -251 to +42::kzGUS	bZIP9 + IDD2 + WRKY121	10381	10381-13	0.831974
-980 to -829 + -251 to +42::kzGUS	bZIP9 + IDD2 + WRKY121	10381	10381-14	2.19415
-980 to -829 + -251 to +42::kzGUS	bZIP9 + IDD2 + WRKY121	10381	10381-15	9.8652
-980 to -829 + -251 to +42::kzGUS	bZIP9 + IDD2 + WRKY121	10381	10381-16	3.53213
-980 to -829 + -251 to +42::kzGUS	bZIP9 + IDD2 + WRKY121	10381	10381-17	3.52549
-980 to -829 + -251 to +42::kzGUS	bZIP9 + IDD2 + WRKY121	10381	10381-18	0.0277294
-980 to -829 + -251 to +42::kzGUS	bZIP9 + IDD2 + WRKY121	10381	10381-19	13.1285
-980 to -829 + -251 to +42::kzGUS	bZIP9 + IDD2 + WRKY121	10381	10381-20	0.00916242
-980 to -829 + -251 to +42::kzGUS	bZIP9 + IDD2 + WRKY121	10381	10381-21	0.0309835
-980 to -829 + -251 to +42::kzGUS	bZIP9 + IDD2 + WRKY121	10381	10381-22	0.0459172
-980 to -829 + -251 to +42::kzGUS	bZIP9 + IDD2 + WRKY121	10381	10381-23	2.04594
-980 to -829 + -251 to +42::kzGUS	bZIP9 + IDD2 + WRKY121	10381	10381-24	4.24945
-980 to -829 + -251 to +42::kzGUS	bZIP9 + IDD2 + WRKY121	10381	10381-25	0.0154898
-980 to -829 + -251 to +42::kzGUS	bZIP9 + IDD2 + WRKY121	10381	10381-26	4.06471
-980 to -829 + -251 to +42::kzGUS	bZIP9 + IDD2 + WRKY121	10381	10381-27	4.69996
-980 to -829 + -251 to +42::kzGUS	bZIP9 + IDD2 + WRKY121	10381	10381-28	0.0145766
-980 to -829 + -251 to +42::kzGUS	bZIP9 + IDD2 + WRKY121	10381	10381-29	2.31681
-980 to -829 + -251 to +42::kzGUS	bZIP9 + IDD2 + WRKY121	10381	10381-30	0.373512

## Sheet: Fig.5c
nucleotide sequence	mutated motif	Line	T0 plant	GUS activity (nmol MU/min/mg protein)		Adjusted P-value matrix
-980 to -829 + -251 to +42	-	10241	241_25	0.020073			10241	10364	10388	10324	10347
-980 to -829 + -251 to +42	-	10241	241_16	0.0229534		10364	0.225255	NA	NA	NA	NA
-980 to -829 + -251 to +42	-	10241	241_19	0.0241651		10388	2.12725e-06	1.63794e-06	NA	NA	NA
-980 to -829 + -251 to +42	-	10241	241_4	0.026922		10324	1.20326e-05	9.54402e-05	0.75792	NA	NA
-980 to -829 + -251 to +42	-	10241	241_8	0.0276172		10347	0.00143268	9.54402e-05	0.0650317	0.147171	NA
-980 to -829 + -251 to +42	-	10241	241_3	0.0280141		10325	1.77411e-05	1.20326e-05	0.417241	0.751455	0.0144892
-980 to -829 + -251 to +42	-	10241	241_24	0.0292968
-980 to -829 + -251 to +42	-	10241	241_21	0.0304598
-980 to -829 + -251 to +42	-	10241	241_6	0.0324507
-980 to -829 + -251 to +42	-	10241	241_18	0.0388863
-980 to -829 + -251 to +42	-	10241	241_2	0.0396434
-980 to -829 + -251 to +42	-	10241	241_9	0.0420747
-980 to -829 + -251 to +42	-	10241	241_27	0.0763484
-980 to -829 + -251 to +42	-	10241	241_11	0.0788208
-980 to -829 + -251 to +42	-	10241	241_22	0.0791283
-980 to -829 + -251 to +42	-	10241	241_7	0.106321
-980 to -829 + -251 to +42	-	10241	241_12	0.110196
-980 to -829 + -251 to +42	-	10241	241_5	0.14782
-980 to -829 + -251 to +42	-	10241	241_23	0.150077
-980 to -829 + -251 to +42	-	10241	241_10	0.150194
-980 to -829 + -251 to +42	-	10241	241_17	0.159363
-980 to -829 + -251 to +42	-	10241	241_26	0.181256
-980 to -829 + -251 to +42	-	10241	241_15	0.225609
-980 to -829 + -251 to +42	-	10241	241_20	0.231453
-980 to -829 + -251 to +42	-	10241	241-28	0.252169
-980 to -829 + -251 to +42	-	10241	241_14	0.255055
-980 to -829 + -251 to +42	-	10241	241_28	0.305757
-980 to -829 + -251 to +42	-	10241	241_1	0.423061
-980 to -829 + -251 to +42	-	10241	241_13	0.610837
-980 to -829 + -251 to +42	WRKY	10364	364-1	0.0498977
-980 to -829 + -251 to +42	WRKY	10364	364-10	0.0468689
-980 to -829 + -251 to +42	WRKY	10364	364-11	0.0334614
-980 to -829 + -251 to +42	WRKY	10364	364-12	0.0313609
-980 to -829 + -251 to +42	WRKY	10364	364-13	0.0235278
-980 to -829 + -251 to +42	WRKY	10364	364-14	0.0341668
-980 to -829 + -251 to +42	WRKY	10364	364-15	0.037447
-980 to -829 + -251 to +42	WRKY	10364	364-16	0.0472929
-980 to -829 + -251 to +42	WRKY	10364	364-17	0.0521802
-980 to -829 + -251 to +42	WRKY	10364	364-18	0.0784339
-980 to -829 + -251 to +42	WRKY	10364	364-19	0.0769027
-980 to -829 + -251 to +42	WRKY	10364	364-2	0.0473632
-980 to -829 + -251 to +42	WRKY	10364	364-20	0.0657513
-980 to -829 + -251 to +42	WRKY	10364	364-21	0.0899881
-980 to -829 + -251 to +42	WRKY	10364	364-22	0.0770524
-980 to -829 + -251 to +42	WRKY	10364	364-23	0.0369531
-980 to -829 + -251 to +42	WRKY	10364	364-3	0.0754136
-980 to -829 + -251 to +42	WRKY	10364	364-4	0.125144
-980 to -829 + -251 to +42	WRKY	10364	364-5	0.0559008
-980 to -829 + -251 to +42	WRKY	10364	364-6	0.041304
-980 to -829 + -251 to +42	WRKY	10364	364-7	0.038102
-980 to -829 + -251 to +42	WRKY	10364	364-8	0.067679
-980 to -829 + -251 to +42	WRKY	10364	364-9	0.0904741
-980 to -829 + -251 to +42	G2-like	10388	10388-1	0.0325306
-980 to -829 + -251 to +42	G2-like	10388	10388-2	0.0244402
-980 to -829 + -251 to +42	G2-like	10388	10388-3	0.00705927
-980 to -829 + -251 to +42	G2-like	10388	10388-4	0.0128761
-980 to -829 + -251 to +42	G2-like	10388	10388-5	0.0249479
-980 to -829 + -251 to +42	G2-like	10388	10388-6	0.0227626
-980 to -829 + -251 to +42	G2-like	10388	10388-7	0.0296226
-980 to -829 + -251 to +42	G2-like	10388	10388-8	0.0242131
-980 to -829 + -251 to +42	G2-like	10388	10388-9	0.00790067
-980 to -829 + -251 to +42	G2-like	10388	10388-10	0.0312306
-980 to -829 + -251 to +42	G2-like	10388	10388-11	0.00489077
-980 to -829 + -251 to +42	G2-like	10388	10388-12	0.0767444
-980 to -829 + -251 to +42	G2-like	10388	10388-13	0.0274173
-980 to -829 + -251 to +42	G2-like	10388	10388-14	0.00960785
-980 to -829 + -251 to +42	G2-like	10388	10388-15	0.0424764
-980 to -829 + -251 to +42	G2-like	10388	10388-16	0.0186948
-980 to -829 + -251 to +42	G2-like	10388	10388-17	0.0144533
-980 to -829 + -251 to +42	G2-like	10388	10388-18	0.0130093
-980 to -829 + -251 to +42	G2-like	10388	10388-19	0.0328256
-980 to -829 + -251 to +42	G2-like	10388	10388-20	0.00800241
-980 to -829 + -251 to +42	G2-like	10388	10388-21	0.0140669
-980 to -829 + -251 to +42	G2-like	10388	10388-22	0.0133226
-980 to -829 + -251 to +42	G2-like	10388	10388-23	0.0286833
-980 to -829 + -251 to +42	G2-like	10388	10388-24	0.0137268
-980 to -829 + -251 to +42	G2-like	10388	10388-25	0.0870772
-980 to -829 + -251 to +42	G2-like	10388	10388-26	0.0138549
-980 to -829 + -251 to +42	MYB-related	10324	324-23	0
-980 to -829 + -251 to +42	MYB-related	10324	324-19	0.000177956
-980 to -829 + -251 to +42	MYB-related	10324	324-6	0.00198751
-980 to -829 + -251 to +42	MYB-related	10324	324-9	0.00333557
-980 to -829 + -251 to +42	MYB-related	10324	324-12	0.00419916
-980 to -829 + -251 to +42	MYB-related	10324	324-14	0.00659765
-980 to -829 + -251 to +42	MYB-related	10324	324-11	0.00796895
-980 to -829 + -251 to +42	MYB-related	10324	324-24	0.0108225
-980 to -829 + -251 to +42	MYB-related	10324	324-18	0.012012
-980 to -829 + -251 to +42	MYB-related	10324	324-5	0.0136199
-980 to -829 + -251 to +42	MYB-related	10324	324-10	0.0152466
-980 to -829 + -251 to +42	MYB-related	10324	324-25	0.0153471
-980 to -829 + -251 to +42	MYB-related	10324	324-3	0.0161819
-980 to -829 + -251 to +42	MYB-related	10324	324-4	0.0212423
-980 to -829 + -251 to +42	MYB-related	10324	324-21	0.0212718
-980 to -829 + -251 to +42	MYB-related	10324	324-13	0.0241993
-980 to -829 + -251 to +42	MYB-related	10324	324-16	0.0297618
-980 to -829 + -251 to +42	MYB-related	10324	324-20	0.0301253
-980 to -829 + -251 to +42	MYB-related	10324	324-7	0.0442247
-980 to -829 + -251 to +42	MYB-related	10324	324-22	0.0470138
-980 to -829 + -251 to +42	MYB-related	10324	324-1	0.0522985
-980 to -829 + -251 to +42	MYB-related	10324	324-15	0.0525257
-980 to -829 + -251 to +42	MYB-related	10324	324-2	0.0628834
-980 to -829 + -251 to +42	MYB-related	10324	324-17	0.0679212
-980 to -829 + -251 to +42	MYB-related	10324	324-8	0.100755
-980 to -829 + -251 to +42	IDD	10347	347-1	0.00681312
-980 to -829 + -251 to +42	IDD	10347	347-3	0.00861958
-980 to -829 + -251 to +42	IDD	10347	347-2	0.013392
-980 to -829 + -251 to +42	IDD	10347	347-18	0.0176368
-980 to -829 + -251 to +42	IDD	10347	347-9	0.0198694
-980 to -829 + -251 to +42	IDD	10347	347-12	0.0219724
-980 to -829 + -251 to +42	IDD	10347	347-13	0.023402
-980 to -829 + -251 to +42	IDD	10347	347-5	0.023462
-980 to -829 + -251 to +42	IDD	10347	347-7	0.0259105
-980 to -829 + -251 to +42	IDD	10347	347-14	0.0277363
-980 to -829 + -251 to +42	IDD	10347	347-22	0.0283653
-980 to -829 + -251 to +42	IDD	10347	347-19	0.0291035
-980 to -829 + -251 to +42	IDD	10347	347-4	0.0295502
-980 to -829 + -251 to +42	IDD	10347	347-6	0.0310872
-980 to -829 + -251 to +42	IDD	10347	347-23	0.0315989
-980 to -829 + -251 to +42	IDD	10347	347-21	0.0326087
-980 to -829 + -251 to +42	IDD	10347	347-24	0.0402855
-980 to -829 + -251 to +42	IDD	10347	347-16	0.0405138
-980 to -829 + -251 to +42	IDD	10347	347-10	0.0421309
-980 to -829 + -251 to +42	IDD	10347	347-11	0.0462209
-980 to -829 + -251 to +42	IDD	10347	347-20	0.0474715
-980 to -829 + -251 to +42	IDD	10347	347-15	0.0524357
-980 to -829 + -251 to +42	IDD	10347	347-8	0.534637
-980 to -829 + -251 to +42	bZIP(DPBF)	10325	325-2	0.00503934
-980 to -829 + -251 to +42	bZIP(DPBF)	10325	325-7	0.00765368
-980 to -829 + -251 to +42	bZIP(DPBF)	10325	325-8	0.0115097
-980 to -829 + -251 to +42	bZIP(DPBF)	10325	325-5	0.0131799
-980 to -829 + -251 to +42	bZIP(DPBF)	10325	325-4	0.0157817
-980 to -829 + -251 to +42	bZIP(DPBF)	10325	325-1	0.0195814
-980 to -829 + -251 to +42	bZIP(DPBF)	10325	325-3	0.0232911
-980 to -829 + -251 to +42	bZIP(DPBF)	10325	325-10	0.0244005
-980 to -829 + -251 to +42	bZIP(DPBF)	10325	325-9	0.0380518

## Sheet: Fig.5f
nucleotide sequence	core promoter	Line	T0 plant	GUS activity (nmol MU/min/mg protein)		Adjusted P-value matrix
1 x BS CRM	SiR core	10348	348-1	0.0169944			10348	10394	10349	10395	10402
1 x BS CRM	SiR core	10348	348-3	0.0185293		10394	0.0435302	NA	NA	NA	NA
1 x BS CRM	SiR core	10348	348-9	0.0191874		10349	1.24743e-06	0.000932062	NA	NA	NA
1 x BS CRM	SiR core	10348	348-4	0.0203841		10395	3.91146e-07	9.50951e-06	0.0435302	NA	NA
1 x BS CRM	SiR core	10348	348-13	0.0259553		10402	1.35142e-08	5.37576e-06	0.174289	0.480345	NA
1 x BS CRM	SiR core	10348	348-15	0.0260383		10403	9.30302e-13	1.35142e-08	0.00330187	0.221563	0.0385383
1 x BS CRM	SiR core	10348	348-19	0.0261199
1 x BS CRM	SiR core	10348	348-18	0.0262153
1 x BS CRM	SiR core	10348	348-11	0.0286114
1 x BS CRM	SiR core	10348	348-2	0.0287867
1 x BS CRM	SiR core	10348	348-17	0.0302305
1 x BS CRM	SiR core	10348	348-21	0.0327602
1 x BS CRM	SiR core	10348	348-8	0.0353828
1 x BS CRM	SiR core	10348	348-22	0.0434091
1 x BS CRM	SiR core	10348	348-6	0.0525101
1 x BS CRM	SiR core	10348	348-5	0.0562758
1 x BS CRM	SiR core	10348	348-12	0.0626963
1 x BS CRM	SiR core	10348	348-16	0.0646468
1 x BS CRM	SiR core	10348	348-24	0.0726917
1 x BS CRM	SiR core	10348	348-10	0.0809042
1 x BS CRM	SiR core	10348	348-7	0.0989923
1 x BS CRM	SiR core	10348	348-23	0.118243
1 x BS CRM	SiR core	10348	348-20	0.148991
1 x BS CRM	SiR core	10348	348-14	0.152638
1 x BS CRM	PIP1;1 core	10394	10394-1	0.214335
1 x BS CRM	PIP1;1 core	10394	10394-2	0.0181486
1 x BS CRM	PIP1;1 core	10394	10394-3	0.0217826
1 x BS CRM	PIP1;1 core	10394	10394-4	0.892638
1 x BS CRM	PIP1;1 core	10394	10394-5	0.11308
1 x BS CRM	PIP1;1 core	10394	10394-6	0.355244
1 x BS CRM	PIP1;1 core	10394	10394-7	0.175323
1 x BS CRM	PIP1;1 core	10394	10394-8	0.26769
1 x BS CRM	PIP1;1 core	10394	10394-9	0.00907432
1 x BS CRM	PIP1;1 core	10394	10394-10	0.0264754
1 x BS CRM	PIP1;1 core	10394	10394-11	0.0089641
1 x BS CRM	PIP1;1 core	10394	10394-12	0.142482
1 x BS CRM	PIP1;1 core	10394	10394-13	0.161319
1 x BS CRM	PIP1;1 core	10394	10394-14	0.0158134
1 x BS CRM	PIP1;1 core	10394	10394-15	0.156204
1 x BS CRM	PIP1;1 core	10394	10394-16	0.142781
1 x BS CRM	PIP1;1 core	10394	10394-18	0.219015
1 x BS CRM	PIP1;1 core	10394	10394-20	0.0192486
1 x BS CRM	PIP1;1 core	10394	10394-21	0.15667
1 x BS CRM	PIP1;1 core	10394	10394-22	0.883618
1 x BS CRM	PIP1;1 core	10394	10394-24	0.154133
3 x BS CRM	SiR core	10349	349-2	0.0215089
3 x BS CRM	SiR core	10349	349-8	0.0293253
3 x BS CRM	SiR core	10349	349-17	0.0522773
3 x BS CRM	SiR core	10349	349-9	0.0813503
3 x BS CRM	SiR core	10349	349-15	0.138517
3 x BS CRM	SiR core	10349	349-1	0.14533
3 x BS CRM	SiR core	10349	349-11	0.455351
3 x BS CRM	SiR core	10349	349-12	0.498821
3 x BS CRM	SiR core	10349	349-22	0.577529
3 x BS CRM	SiR core	10349	349-16	0.581288
3 x BS CRM	SiR core	10349	349-4	0.695309
3 x BS CRM	SiR core	10349	349-21	0.977897
3 x BS CRM	SiR core	10349	349-14	1.04452
3 x BS CRM	SiR core	10349	349-18	1.10209
3 x BS CRM	SiR core	10349	349-20	1.428
3 x BS CRM	SiR core	10349	349-23	2.16336
3 x BS CRM	SiR core	10349	349-5	2.57249
3 x BS CRM	SiR core	10349	349-19	3.40571
3 x BS CRM	SiR core	10349	349-13	3.61737
3 x BS CRM	SiR core	10349	349-7	6.23313
3 x BS CRM	SiR core	10349	349-6	7.22548
3 x BS CRM	SiR core	10349	349-10	7.76167
3 x BS CRM	PIP1;1 core	10395	10395-1	0.3014
3 x BS CRM	PIP1;1 core	10395	10395-2	13.5398
3 x BS CRM	PIP1;1 core	10395	10395-3	13.3707
3 x BS CRM	PIP1;1 core	10395	10395-4	4.21639
3 x BS CRM	PIP1;1 core	10395	10395-5	4.12239
3 x BS CRM	PIP1;1 core	10395	10395-6	0.0831089
3 x BS CRM	PIP1;1 core	10395	10395-7	0.436717
3 x BS CRM	PIP1;1 core	10395	10395-8	2.15207
3 x BS CRM	PIP1;1 core	10395	10395-9	2.79281
3 x BS CRM	PIP1;1 core	10395	10395-10	7.22591
3 x BS CRM	PIP1;1 core	10395	10395-11	0.00262541
3 x BS CRM	PIP1;1 core	10395	10395-12	4.71835
3 x BS CRM	PIP1;1 core	10395	10395-13	11.304
3 x BS CRM	PIP1;1 core	10395	10395-14	1.49449
3 x BS CRM	PIP1;1 core	10395	10395-15	0.784438
3 x BS CRM	PIP1;1 core	10395	10395-16	3.60019
3 x BS CRM	PIP1;1 core	10395	10395-17	5.35122
3 x BS CRM	PIP1;1 core	10395	10395-18	9.85599
3 x BS CRM	PIP1;1 core	10395	10395-19	4.93735
3 x BS CRM	PIP1;1 core	10395	10395-20	2.7573
3 x BS CRM	PIP1;1 core	10395	10395-21	3.77483
3 x BS CRM	PIP1;1 core	10395	10395-22	0.846556
3 x BS CRM	PIP1;1 core	10395	10395-23	0.0103389
3 x BS CRM	PIP1;1 core	10395	10395-24	2.76313
5 x BS CRM	SiR core	10402	10402_1	1.72995
5 x BS CRM	SiR core	10402	10402_2	6.39944
5 x BS CRM	SiR core	10402	10402_3	7.11497
5 x BS CRM	SiR core	10402	10402_4	5.60847
5 x BS CRM	SiR core	10402	10402_5	0.454064
5 x BS CRM	SiR core	10402	10402_6	4.81552
5 x BS CRM	SiR core	10402	10402_7	0.125107
5 x BS CRM	SiR core	10402	10402_8	7.19006
5 x BS CRM	SiR core	10402	10402_9	0.540908
5 x BS CRM	SiR core	10402	10402_10	1.39918
5 x BS CRM	SiR core	10402	10402_11	0.000954894
5 x BS CRM	SiR core	10402	10402_12	2.10939
5 x BS CRM	SiR core	10402	10402_13	4.71345
5 x BS CRM	SiR core	10402	10402_14	4.16343
5 x BS CRM	SiR core	10402	10402_15	1.82081
5 x BS CRM	SiR core	10402	10402_16	4.53295
5 x BS CRM	SiR core	10402	10402_17	3.86573
5 x BS CRM	SiR core	10402	10402_18	0.0716245
5 x BS CRM	SiR core	10402	10402_19	0.821454
5 x BS CRM	SiR core	10402	10402_20	0.406413
5 x BS CRM	SiR core	10402	10402_21	2.84165
5 x BS CRM	SiR core	10402	10402_22	9.24845
5 x BS CRM	SiR core	10402	10402_23	1.12303
5 x BS CRM	SiR core	10402	10402_24	0.3918
5 x BS CRM	PIP1;1 core	10403	10403_1	8.3755
5 x BS CRM	PIP1;1 core	10403	10403_2	0.618354
5 x BS CRM	PIP1;1 core	10403	10403_3	10.5851
5 x BS CRM	PIP1;1 core	10403	10403_4	13.7092
5 x BS CRM	PIP1;1 core	10403	10403_5	13.9007
5 x BS CRM	PIP1;1 core	10403	10403_6	11.5568
5 x BS CRM	PIP1;1 core	10403	10403_7	5.17146
5 x BS CRM	PIP1;1 core	10403	10403_8	13.2673
5 x BS CRM	PIP1;1 core	10403	10403_9	1.4003
5 x BS CRM	PIP1;1 core	10403	10403_10	0.487695
5 x BS CRM	PIP1;1 core	10403	10403_11	7.94003
5 x BS CRM	PIP1;1 core	10403	10403_12	0.163614
5 x BS CRM	PIP1;1 core	10403	10403_13	2.86285
5 x BS CRM	PIP1;1 core	10403	10403_14	10.5462
5 x BS CRM	PIP1;1 core	10403	10403_15	0.453274
5 x BS CRM	PIP1;1 core	10403	10403_16	0.961432
5 x BS CRM	PIP1;1 core	10403	10403_17	9.06975
5 x BS CRM	PIP1;1 core	10403	10403_18	7.26124
5 x BS CRM	PIP1;1 core	10403	10403_19	0.267062
5 x BS CRM	PIP1;1 core	10403	10403_20	9.50549
5 x BS CRM	PIP1;1 core	10403	10403_21	10.3746
5 x BS CRM	PIP1;1 core	10403	10403_22	9.3582
5 x BS CRM	PIP1;1 core	10403	10403_23	0.232256
5 x BS CRM	PIP1;1 core	10403	10403_24	1.4359
