# Supplementary material for: A transcription factor ensemble orchestrates bundle sheath expression in rice
Source: Nat Commun. 2025 Jul 31;16:7040. doi: 10.1038/s41467-025-62087-0 (PMC12314071; doi:10.1038/s41467-025-62087-0)
Supplement: Supplementary file 14 — Supplementary Dataset 12 [file 41467_2025_62087_MOESM14_ESM.xlsx]

## Sheet: Supplementary Fig.3c
Construct	Line	T0 plant	GUS activity (nmol MU/min/mg protein)		P-value
SiRpro::kzGUS	10158	158-1	0.0771291			10158
SiRpro::kzGUS	10158	158-14	0.0937932		10203	2.27919e-06
SiRpro::kzGUS	10158	158-17	0.0991473
SiRpro::kzGUS	10158	158-5	0.141668
SiRpro::kzGUS	10158	158-15	0.151052
SiRpro::kzGUS	10158	158-2	0.182877
SiRpro::kzGUS	10158	158-16	0.431993
SiRpro::kzGUS	10158	158-12	0.601392
SiRpro::kzGUS	10158	158-3	0.786114
SiRpro::kzGUS	10158	158-18	1.39566
SiRpro::kzGUS	10158	158-11	1.43212
SiRpro::kzGUS	10158	158-13	2.18074
SiRpro::kzGUS	10158	158-4	2.6087
SiRpro::kzGUS	10158	158-10	3.01889
SiRpro::kzGUS	10158	158-7	3.56283
SiRpro::kzGUS	10158	158-6	5.31488
SiRpro::kzGUS	10158	158-8	7.85045
SiRpro::dTALE1-STAP62::kzGUS	10203	203-19	0.0471102
SiRpro::dTALE1-STAP62::kzGUS	10203	203-15	0.0491033
SiRpro::dTALE1-STAP62::kzGUS	10203	203-22	0.0520286
SiRpro::dTALE1-STAP62::kzGUS	10203	203-21	1.04284
SiRpro::dTALE1-STAP62::kzGUS	10203	203-9	3.49604
SiRpro::dTALE1-STAP62::kzGUS	10203	203-14	4.36851
SiRpro::dTALE1-STAP62::kzGUS	10203	203-17	5.16325
SiRpro::dTALE1-STAP62::kzGUS	10203	203-3	5.9049
SiRpro::dTALE1-STAP62::kzGUS	10203	203-28	6.2378
SiRpro::dTALE1-STAP62::kzGUS	10203	203-10	6.78561
SiRpro::dTALE1-STAP62::kzGUS	10203	203-4	8.87505
SiRpro::dTALE1-STAP62::kzGUS	10203	203-12	11.9641
SiRpro::dTALE1-STAP62::kzGUS	10203	203-6	12.2477
SiRpro::dTALE1-STAP62::kzGUS	10203	203-8	12.3834
SiRpro::dTALE1-STAP62::kzGUS	10203	203-23	12.5271
SiRpro::dTALE1-STAP62::kzGUS	10203	203-24	13.1676
SiRpro::dTALE1-STAP62::kzGUS	10203	203-27	14.4986
SiRpro::dTALE1-STAP62::kzGUS	10203	203-32	16.0419
SiRpro::dTALE1-STAP62::kzGUS	10203	203-11	19.9417
SiRpro::dTALE1-STAP62::kzGUS	10203	203-34	21.5334
SiRpro::dTALE1-STAP62::kzGUS	10203	203-2	23.2339
SiRpro::dTALE1-STAP62::kzGUS	10203	203-25	24.9565
SiRpro::dTALE1-STAP62::kzGUS	10203	203-16	25.3102
SiRpro::dTALE1-STAP62::kzGUS	10203	203-26	26.935
SiRpro::dTALE1-STAP62::kzGUS	10203	203-29	35.1437
SiRpro::dTALE1-STAP62::kzGUS	10203	203-13	48.9045
SiRpro::dTALE1-STAP62::kzGUS	10203	203-30	49.2472
SiRpro::dTALE1-STAP62::kzGUS	10203	203-5	55.9627
SiRpro::dTALE1-STAP62::kzGUS	10203	203-7	56.0505
SiRpro::dTALE1-STAP62::kzGUS	10203	203-20	57.8028
SiRpro::dTALE1-STAP62::kzGUS	10203	203-33	60.4987
SiRpro::dTALE1-STAP62::kzGUS	10203	203-31	64.6894
SiRpro::dTALE1-STAP62::kzGUS	10203	203-18	70.7183
SiRpro::dTALE1-STAP62::kzGUS	10203	203-1	75.5844

## Sheet: Supplementary Fig.5c
nucleotides	Line	T0 plant	GUS activity (nmol MU/min/mg protein)		Adjusted P-value
-980 to +42	10161	161-8	0.024638			10161	10190	10191	10193	10192	10162	10195	10196
-980 to +42	10161	161-18	0.0320669		10190	0.00305277	NA	NA	NA	NA	NA	NA	NA
-980 to +42	10161	161-22	0.0486361		10191	0.0186281	0.21389	NA	NA	NA	NA	NA	NA
-980 to +42	10161	161-21	0.0489389		10193	0.00172463	0.171138	0.0273672	NA	NA	NA	NA	NA
-980 to +42	10161	161-26	0.0574788		10192	3.31042e-07	0.00200287	1.54587e-06	0.849501	NA	NA	NA	NA
-980 to +42	10161	161-1	0.0748824		10162	5.58908e-07	0.0750332	0.00016873	0.404492	0.0420915	NA	NA	NA
-980 to +42	10161	161-15	0.0912572		10195	9.42981e-08	0.000844179	4.07276e-07	0.849501	0.849501	0.0440175	NA	NA
-980 to +42	10161	161-20	0.0987057		10196	5.57114e-08	0.000130458	9.42981e-08	0.673471	0.712195	0.00888004	0.559982	NA
-980 to +42	10161	161-12	0.12556		10199	5.58908e-07	0.0519076	3.85453e-05	0.712195	0.169903	0.474968	0.305888	0.0849245
-980 to +42	10161	161-2	0.133931
-980 to +42	10161	161-24	0.138543
-980 to +42	10161	161-13	0.138667
-980 to +42	10161	161-3	0.145874
-980 to +42	10161	161-17	0.149804
-980 to +42	10161	161-4	0.238157
-980 to +42	10161	161-19	0.263667
-980 to +42	10161	161-16	0.487941
-980 to +42	10161	161-5	0.495737
-980 to +42	10161	161-14	0.655391
-980 to +42	10161	161-6	0.728962
-980 to +42	10161	161-7	0.768192
-980 to +42	10161	161-10	0.796177
-980 to +42	10161	161-9	0.82338
-980 to +42	10161	161-11	3.63195
-829 to +42	10190	190-1	0
-829 to +42	10190	190-10	0.00231859
-829 to +42	10190	190-21	0.0117627
-829 to +42	10190	190-2	0.0196671
-829 to +42	10190	190-8	0.0201657
-829 to +42	10190	190-17	0.0258243
-829 to +42	10190	190-6	0.0260848
-829 to +42	10190	190-4	0.0270797
-829 to +42	10190	190-12	0.0278499
-829 to +42	10190	190-9	0.0300613
-829 to +42	10190	190-20	0.0325852
-829 to +42	10190	190-3	0.0345196
-829 to +42	10190	190-14	0.0411713
-829 to +42	10190	190-15	0.0449393
-829 to +42	10190	190-19	0.0661487
-829 to +42	10190	190-13	0.0899669
-829 to +42	10190	190-18	0.109258
-829 to +42	10190	190-5	0.110574
-829 to +42	10190	190-7	0.22876
-829 to +42	10190	190-22	0.252892
-829 to +42	10190	190-24	0.301473
-829 to +42	10190	190-16	0.336976
-829 to +42	10190	190-11	0.417257
-829 to +42	10190	190-23	0.538371
-700 to +42	10191	191-28	0
-700 to +42	10191	191-4	0.0221569
-700 to +42	10191	191-23	0.0242362
-700 to +42	10191	191-20	0.026499
-700 to +42	10191	191-21	0.0330586
-700 to +42	10191	191-12	0.0352355
-700 to +42	10191	191-12	0.0360498
-700 to +42	10191	191-26	0.0411922
-700 to +42	10191	191-22	0.0418986
-700 to +42	10191	191-18	0.0430413
-700 to +42	10191	191-13	0.0449318
-700 to +42	10191	191-29	0.0470372
-700 to +42	10191	191-16	0.0583193
-700 to +42	10191	191-27	0.0587947
-700 to +42	10191	191-14	0.0630178
-700 to +42	10191	191-31	0.0650461
-700 to +42	10191	191-3	0.0667135
-700 to +42	10191	191-15	0.0698153
-700 to +42	10191	191-30	0.0835176
-700 to +42	10191	191-14	0.0868535
-700 to +42	10191	191-9	0.117578
-700 to +42	10191	191-10	0.125184
-700 to +42	10191	191-17	0.128189
-700 to +42	10191	191-6	0.174655
-700 to +42	10191	191-8	0.17885
-700 to +42	10191	191-11	0.193443
-700 to +42	10191	191-1	0.257313
-700 to +42	10191	191-7	0.260787
-700 to +42	10191	191-5	0.273709
-700 to +42	10191	191-32	0.304758
-700 to +42	10191	191-19	0.47435
-700 to +42	10191	191-15	1.21489
-613 to +42	10193	193-9	0
-613 to +42	10193	193-6	0
-613 to +42	10193	193-2	0
-613 to +42	10193	193-3	0.00113769
-613 to +42	10193	193-5	0.00158961
-613 to +42	10193	193-15	0.00247048
-613 to +42	10193	193-1	0.003895
-613 to +42	10193	193-4	0.00514983
-613 to +42	10193	193-11	0.0389182
-613 to +42	10193	193-14	0.0424862
-613 to +42	10193	193-8	0.045033
-613 to +42	10193	193-12	0.0542799
-613 to +42	10193	193-7	0.248119
-613 to +42	10193	193-13	0.273775
-613 to +42	10193	193-10	0.754023
-529 to +42	10192	192-2	0
-529 to +42	10192	192-5	0
-529 to +42	10192	192-8	0
-529 to +42	10192	192-4	0.000772435
-529 to +42	10192	192-23	0.000872974
-529 to +42	10192	192-25	0.00483519
-529 to +42	10192	192-14	0.00493504
-529 to +42	10192	192-24	0.00581482
-529 to +42	10192	192-21	0.00670658
-529 to +42	10192	192-12	0.00872974
-529 to +42	10192	192-21	0.0109113
-529 to +42	10192	192-13	0.0114881
-529 to +42	10192	192-8	0.0123165
-529 to +42	10192	192-16	0.0138717
-529 to +42	10192	192-3	0.0156872
-529 to +42	10192	192-17	0.0225834
-529 to +42	10192	192-22	0.0232929
-529 to +42	10192	192-19	0.0249056
-529 to +42	10192	192-7	0.027127
-529 to +42	10192	192-6	0.0304066
-529 to +42	10192	192-10	0.0315162
-529 to +42	10192	192-18	0.0330376
-529 to +42	10192	192-25	0.0372685
-529 to +42	10192	192-20	0.0462521
-529 to +42	10192	192-1	0.0544754
-529 to +42	10192	192-11	0.150692
-394 to +42	10162	162-20	0.00992589
-394 to +42	10162	162-13	0.010906
-394 to +42	10162	162-19	0.0111572
-394 to +42	10162	162-23	0.0152054
-394 to +42	10162	162-16	0.0153407
-394 to +42	10162	162-15	0.0154674
-394 to +42	10162	162-7	0.0162572
-394 to +42	10162	162-2	0.0185292
-394 to +42	10162	162-18	0.0194299
-394 to +42	10162	162-22	0.0198254
-394 to +42	10162	162-21	0.0209356
-394 to +42	10162	162-4	0.0263347
-394 to +42	10162	162-12	0.0267677
-394 to +42	10162	162-6	0.0325332
-394 to +42	10162	162-14	0.0331435
-394 to +42	10162	162-5	0.0407655
-394 to +42	10162	162-1	0.0450241
-394 to +42	10162	162-10	0.0459393
-394 to +42	10162	162-17	0.0600716
-394 to +42	10162	162-11	0.0702292
-394 to +42	10162	162-3	0.115841
-394 to +42	10162	162-8	0.163442
-980 to -251	10195	195-8	0
-980 to -251	10195	195-11	0
-980 to -251	10195	195-1	0
-980 to -251	10195	195-13	0
-980 to -251	10195	195-22	0.00783641
-980 to -251	10195	195-5	0.00823814
-980 to -251	10195	195-17	0.0106852
-980 to -251	10195	195-19	0.0108843
-980 to -251	10195	195-25	0.013279
-980 to -251	10195	195-4	0.0135304
-980 to -251	10195	195-6	0.014473
-980 to -251	10195	195-21	0.0145903
-980 to -251	10195	195-15	0.0160673
-980 to -251	10195	195-20	0.0186909
-980 to -251	10195	195-10	0.0190131
-980 to -251	10195	195-18	0.020534
-980 to -251	10195	195-7	0.0211764
-980 to -251	10195	195-14	0.0216106
-980 to -251	10195	195-3	0.0227753
-980 to -251	10195	195-23	0.0254789
-980 to -251	10195	195-24	0.03366
-980 to -251	10195	195-9	0.0363534
-980 to -251	10195	195-2	0.0399844
-980 to -251	10195	195-16	0.0442961
-980 to -251	10195	195-12	0.0484185
-980 to -340	10196	196-12	0
-980 to -340	10196	196-31	0
-980 to -340	10196	196-16	0
-980 to -340	10196	196-10	0
-980 to -340	10196	196-15	0
-980 to -340	10196	196-18	0
-980 to -340	10196	196-17	0
-980 to -340	10196	196-28	0.0060996
-980 to -340	10196	196-21	0.00651879
-980 to -340	10196	196-4	0.00702381
-980 to -340	10196	196-23	0.00818785
-980 to -340	10196	196-25	0.00908007
-980 to -340	10196	196-20	0.009096
-980 to -340	10196	196-30	0.0105057
-980 to -340	10196	196-2	0.0115569
-980 to -340	10196	196-14	0.0141907
-980 to -340	10196	196-3	0.0175359
-980 to -340	10196	196-24	0.0180834
-980 to -340	10196	196-9	0.0188321
-980 to -340	10196	196-26	0.0190113
-980 to -340	10196	196-27	0.0192984
-980 to -340	10196	196-22	0.0213532
-980 to -340	10196	196-5	0.0243571
-980 to -340	10196	196-13	0.0255045
-980 to -340	10196	196-11	0.0260097
-980 to -340	10196	196-29	0.0281777
-980 to -340	10196	196-19	0.029042
-980 to -340	10196	196-7	0.0351446
-980 to -340	10196	196-1	0.038058
-980 to -340	10196	196-6	0.0429832
-980 to -340	10196	196-8	0.0785098
-980 to -394	10199	199-14	0.00132299
-980 to -394	10199	199-13	0.00903867
-980 to -394	10199	199-5	0.0116163
-980 to -394	10199	199-3	0.0134148
-980 to -394	10199	199-9	0.0141099
-980 to -394	10199	199-15	0.0144438
-980 to -394	10199	199-12	0.0167675
-980 to -394	10199	199-1	0.0200122
-980 to -394	10199	199-2	0.030237
-980 to -394	10199	199-6	0.0324344
-980 to -394	10199	199-8	0.0350595
-980 to -394	10199	199-11	0.0397633
-980 to -394	10199	199-10	0.0404776
-980 to -394	10199	199-4	0.0522756
-980 to -394	10199	199-7	0.0540509

## Sheet: Supplementary Fig.6d
nucleotides	Line	T0 plant	GUS activity (nmol MU/min/mg protein)		P-value
-980 to +42	10161	161-8	0.024638			10161
-980 to +42	10161	161-18	0.0320669		10198	1.20084e-06
-980 to +42	10161	161-22	0.0486361
-980 to +42	10161	161-21	0.0489389
-980 to +42	10161	161-26	0.0574788
-980 to +42	10161	161-1	0.0748824
-980 to +42	10161	161-15	0.0912572
-980 to +42	10161	161-20	0.0987057
-980 to +42	10161	161-12	0.12556
-980 to +42	10161	161-2	0.133931
-980 to +42	10161	161-24	0.138543
-980 to +42	10161	161-13	0.138667
-980 to +42	10161	161-3	0.145874
-980 to +42	10161	161-17	0.149804
-980 to +42	10161	161-4	0.238157
-980 to +42	10161	161-19	0.263667
-980 to +42	10161	161-16	0.487941
-980 to +42	10161	161-5	0.495737
-980 to +42	10161	161-14	0.655391
-980 to +42	10161	161-6	0.728962
-980 to +42	10161	161-7	0.768192
-980 to +42	10161	161-10	0.796177
-980 to +42	10161	161-9	0.82338
-980 to +42	10161	161-11	3.63195
EIL motif deleted	10198	198-17	0
EIL motif deleted	10198	198-12	0.00149532
EIL motif deleted	10198	198-19	0.00448597
EIL motif deleted	10198	198-25	0.00691955
EIL motif deleted	10198	198-30	0.00785059
EIL motif deleted	10198	198-13	0.0102034
EIL motif deleted	10198	198-28	0.0105142
EIL motif deleted	10198	198-9	0.0105997
EIL motif deleted	10198	198-4	0.0107434
EIL motif deleted	10198	198-24	0.01643
EIL motif deleted	10198	198-27	0.0166964
EIL motif deleted	10198	198-29	0.0186251
EIL motif deleted	10198	198-10	0.0218813
EIL motif deleted	10198	198-11	0.0220158
EIL motif deleted	10198	198-15	0.0223871
EIL motif deleted	10198	198-14	0.0240136
EIL motif deleted	10198	198-22	0.024746
EIL motif deleted	10198	198-3	0.0316299
EIL motif deleted	10198	198-23	0.0393418
EIL motif deleted	10198	198-2	0.04927
EIL motif deleted	10198	198-5	0.055701
EIL motif deleted	10198	198-8	0.0593355
EIL motif deleted	10198	198-7	0.0638264
EIL motif deleted	10198	198-20	0.0642052
EIL motif deleted	10198	198-16	0.0867288
EIL motif deleted	10198	198-18	0.133532
EIL motif deleted	10198	198-1	0.136375
EIL motif deleted	10198	198-21	0.142714
EIL motif deleted	10198	198-26	0.19526
EIL motif deleted	10198	198-6	0.256399

## Sheet: Supplementary Fig.9f
nucleotides	Line	T0 plant	GUS activity (nmol MU/min/mg protein)		Adjusted P-value
-980 to -829 + -251 to +42	10241	241_25	0.020073			10241	10275	10223
-980 to -829 + -251 to +42	10241	241_16	0.0229534		10275	0.00737331	NA	NA
-980 to -829 + -251 to +42	10241	241_19	0.0241651		10223	0.0155557	0.772946	NA
-980 to -829 + -251 to +42	10241	241_4	0.026922		10271	1.42316e-08	0.00985527	0.00985527
-980 to -829 + -251 to +42	10241	241_8	0.0276172
-980 to -829 + -251 to +42	10241	241_3	0.0280141
-980 to -829 + -251 to +42	10241	241_24	0.0292968
-980 to -829 + -251 to +42	10241	241_21	0.0304598
-980 to -829 + -251 to +42	10241	241_6	0.0324507
-980 to -829 + -251 to +42	10241	241_18	0.0388863
-980 to -829 + -251 to +42	10241	241_2	0.0396434
-980 to -829 + -251 to +42	10241	241_9	0.0420747
-980 to -829 + -251 to +42	10241	241_27	0.0763484
-980 to -829 + -251 to +42	10241	241_11	0.0788208
-980 to -829 + -251 to +42	10241	241_22	0.0791283
-980 to -829 + -251 to +42	10241	241_7	0.106321
-980 to -829 + -251 to +42	10241	241_12	0.110196
-980 to -829 + -251 to +42	10241	241_5	0.14782
-980 to -829 + -251 to +42	10241	241_23	0.150077
-980 to -829 + -251 to +42	10241	241_10	0.150194
-980 to -829 + -251 to +42	10241	241_17	0.159363
-980 to -829 + -251 to +42	10241	241_26	0.181256
-980 to -829 + -251 to +42	10241	241_15	0.225609
-980 to -829 + -251 to +42	10241	241_20	0.231453
-980 to -829 + -251 to +42	10241	241-28	0.252169
-980 to -829 + -251 to +42	10241	241_14	0.255055
-980 to -829 + -251 to +42	10241	241_28	0.305757
-980 to -829 + -251 to +42	10241	241_1	0.423061
-980 to -829 + -251 to +42	10241	241_13	0.610837
-980 to -829 + -197 to +42	10275	275-3	0.00735951
-980 to -829 + -197 to +42	10275	275-9	0.0117748
-980 to -829 + -197 to +42	10275	275-10	0.0170359
-980 to -829 + -197 to +42	10275	275-7	0.0171585
-980 to -829 + -197 to +42	10275	275-6	0.0182202
-980 to -829 + -197 to +42	10275	275-17	0.0192937
-980 to -829 + -197 to +42	10275	275-13	0.02012
-980 to -829 + -197 to +42	10275	275-5	0.0204431
-980 to -829 + -197 to +42	10275	275-12	0.0298393
-980 to -829 + -197 to +42	10275	275-11	0.0307679
-980 to -829 + -197 to +42	10275	275-8	0.0477485
-980 to -829 + -197 to +42	10275	275-1	0.0544701
-980 to -829 + -197 to +42	10275	275-14	0.0584427
-980 to -829 + -197 to +42	10275	275-16	0.0742635
-980 to -829 + -197 to +42	10275	275-4	0.0798697
-980 to -829 + -197 to +42	10275	275-15	0.0798759
-980 to -829 + -197 to +42	10275	275-2	0.174145
-980 to -829 + -119 to +42	10223	54-11	0.00830531
-980 to -829 + -119 to +42	10223	54-4	0.0124304
-980 to -829 + -119 to +42	10223	54-13	0.0147833
-980 to -829 + -119 to +42	10223	54-12	0.023702
-980 to -829 + -119 to +42	10223	54-7	0.0251419
-980 to -829 + -119 to +42	10223	54-1	0.0286276
-980 to -829 + -119 to +42	10223	54-3	0.034414
-980 to -829 + -119 to +42	10223	54-6	0.034809
-980 to -829 + -119 to +42	10223	54-10	0.035721
-980 to -829 + -119 to +42	10223	54-8	0.0541768
-980 to -829 + -119 to +42	10223	54-9	0.0924947
-980 to -829 + -119 to +42	10223	54-5	0.109498
-980 to -829 + -119 to +42	10223	54-2	0.111348
-980 to -829 + -251 to -85 + -47 to +42	10271	271-11	0.00681438
-980 to -829 + -251 to -85 + -47 to +42	10271	271-8	0.00733143
-980 to -829 + -251 to -85 + -47 to +42	10271	271-12	0.0073546
-980 to -829 + -251 to -85 + -47 to +42	10271	271-14	0.0101337
-980 to -829 + -251 to -85 + -47 to +42	10271	271-6	0.0114354
-980 to -829 + -251 to -85 + -47 to +42	10271	271-16	0.0115592
-980 to -829 + -251 to -85 + -47 to +42	10271	271-2	0.0120898
-980 to -829 + -251 to -85 + -47 to +42	10271	271-7	0.0135582
-980 to -829 + -251 to -85 + -47 to +42	10271	271-10	0.0142538
-980 to -829 + -251 to -85 + -47 to +42	10271	271-20	0.0153266
-980 to -829 + -251 to -85 + -47 to +42	10271	271-4	0.0154734
-980 to -829 + -251 to -85 + -47 to +42	10271	271-5	0.0170129
-980 to -829 + -251 to -85 + -47 to +42	10271	271-17	0.0178811
-980 to -829 + -251 to -85 + -47 to +42	10271	271-18	0.0207579
-980 to -829 + -251 to -85 + -47 to +42	10271	271-13	0.0241059
-980 to -829 + -251 to -85 + -47 to +42	10271	271-3	0.0241143
-980 to -829 + -251 to -85 + -47 to +42	10271	271-21	0.0262385
-980 to -829 + -251 to -85 + -47 to +42	10271	271-15	0.0272575
-980 to -829 + -251 to -85 + -47 to +42	10271	271-1	0.0282855
-980 to -829 + -251 to -85 + -47 to +42	10271	271-9	0.032002
-980 to -829 + -251 to -85 + -47 to +42	10271	271-19	0.0369481

## Sheet: Supplementary Fig.10c
nucleotides	Line	T0 plant	GUS activity (nmol MU/min/mg protein)		Adjusted P-value
-980 to -829	10241	241_25	0.020073			10241	10318	10320
-980 to -829	10241	241_16	0.0229534		10318	0.167583	NA	NA
-980 to -829	10241	241_19	0.0241651		10320	0.005672	0.167583	NA
-980 to -829	10241	241_4	0.026922		10322	0.454564	0.622093	0.167583
-980 to -829	10241	241_8	0.0276172
-980 to -829	10241	241_3	0.0280141
-980 to -829	10241	241_24	0.0292968
-980 to -829	10241	241_21	0.0304598
-980 to -829	10241	241_6	0.0324507
-980 to -829	10241	241_18	0.0388863
-980 to -829	10241	241_2	0.0396434
-980 to -829	10241	241_9	0.0420747
-980 to -829	10241	241_27	0.0763484
-980 to -829	10241	241_11	0.0788208
-980 to -829	10241	241_22	0.0791283
-980 to -829	10241	241_7	0.106321
-980 to -829	10241	241_12	0.110196
-980 to -829	10241	241_5	0.14782
-980 to -829	10241	241_23	0.150077
-980 to -829	10241	241_10	0.150194
-980 to -829	10241	241_17	0.159363
-980 to -829	10241	241_26	0.181256
-980 to -829	10241	241_15	0.225609
-980 to -829	10241	241_20	0.231453
-980 to -829	10241	241-28	0.252169
-980 to -829	10241	241_14	0.255055
-980 to -829	10241	241_28	0.305757
-980 to -829	10241	241_1	0.423061
-980 to -829	10241	241_13	0.610837
subregion c deleted	10318	318-17	0
subregion c deleted	10318	318-27	0.0121491
subregion c deleted	10318	318-6	0.0131496
subregion c deleted	10318	318-22	0.0200336
subregion c deleted	10318	318-5	0.0214482
subregion c deleted	10318	318-24	0.0216821
subregion c deleted	10318	318-19	0.0243647
subregion c deleted	10318	318-29	0.0246263
subregion c deleted	10318	318-9	0.0262391
subregion c deleted	10318	318-7	0.0275111
subregion c deleted	10318	318-10	0.0278395
subregion c deleted	10318	318-13	0.0322387
subregion c deleted	10318	318-28	0.0326557
subregion c deleted	10318	318-3	0.0441748
subregion c deleted	10318	318-15	0.0500101
subregion c deleted	10318	318-1	0.0521275
subregion c deleted	10318	318-10	0.053065
subregion c deleted	10318	318-8	0.06674
subregion c deleted	10318	318-16	0.0735868
subregion c deleted	10318	318-11	0.0789831
subregion c deleted	10318	318-21	0.0906409
subregion c deleted	10318	318-23	0.102879
subregion c deleted	10318	318-30	0.104074
subregion c deleted	10318	318-26	0.109531
subregion c deleted	10318	318-18	0.17958
subregion c deleted	10318	318-14	0.196997
subregion c deleted	10318	318-4	0.211167
subregion c deleted	10318	318-25	0.266912
subregion c deleted	10318	318-20	0.317296
subregion e deleted	10320	320-6	0.00723289
subregion e deleted	10320	320-7	0.0149025
subregion e deleted	10320	320-3	0.0150357
subregion e deleted	10320	320-1	0.0177165
subregion e deleted	10320	320-8	0.0200868
subregion e deleted	10320	320-18	0.0201839
subregion e deleted	10320	320-21	0.0210262
subregion e deleted	10320	320-4	0.0216452
subregion e deleted	10320	320-17	0.0224224
subregion e deleted	10320	320-9	0.0240106
subregion e deleted	10320	320-10	0.0248599
subregion e deleted	10320	320-13	0.0267956
subregion e deleted	10320	320-2	0.0337383
subregion e deleted	10320	320-5	0.0400217
subregion e deleted	10320	320-20	0.0470669
subregion e deleted	10320	320-14	0.0765136
subregion e deleted	10320	320-15	0.09449
subregion e deleted	10320	320-11	0.096753
subregion e deleted	10320	320-22	0.102531
subregion e deleted	10320	320-12	0.105642
subregion e deleted	10320	320-19	0.105884
subregion e deleted	10320	320-16	0.109931
subregion g deleted	10322	322-29	0
subregion g deleted	10322	322-27	0.00290102
subregion g deleted	10322	322-28	0.00750019
subregion g deleted	10322	322-11	0.0124267
subregion g deleted	10322	322-9	0.0164831
subregion g deleted	10322	322-7	0.0169048
subregion g deleted	10322	322-17	0.0197594
subregion g deleted	10322	322-10	0.0218193
subregion g deleted	10322	322-19	0.022631
subregion g deleted	10322	322-18	0.023037
subregion g deleted	10322	322-23	0.0300277
subregion g deleted	10322	322-26	0.0341918
subregion g deleted	10322	322-16	0.049025
subregion g deleted	10322	322-1	0.0685447
subregion g deleted	10322	322-6	0.0858834
subregion g deleted	10322	322-25	0.0900056
subregion g deleted	10322	322-2	0.0951278
subregion g deleted	10322	322-13	0.108196
subregion g deleted	10322	322-3	0.129342
subregion g deleted	10322	322-8	0.151477
subregion g deleted	10322	322-14	0.171837
subregion g deleted	10322	322-5	0.200811
subregion g deleted	10322	322-12	0.20208
subregion g deleted	10322	322-20	0.25019
subregion g deleted	10322	322-15	0.251837
subregion g deleted	10322	322-4	0.298494
subregion g deleted	10322	322-21	0.327244
subregion g deleted	10322	322-24	0.667013

## Sheet: Supplementary Fig.11c
nucleotides	Line	T0 plant	GUS activity (nmol MU/min/mg protein)		Adjusted P-value
-980 to -829	10161	161-12	0.12556			10161	10335	10336	10337	10346	10338
-980 to -829	10161	161-2	0.133931		10335	0.342215	NA	NA	NA	NA	NA
-980 to -829	10161	161-24	0.138543		10336	0.878692	0.570295	NA	NA	NA	NA
-980 to -829	10161	161-13	0.138667		10337	0.342215	0.96923	0.535583	NA	NA	NA
-980 to -829	10161	161-3	0.145874		10346	0.888439	0.437903	0.570295	0.342215	NA	NA
-980 to -829	10161	161-17	0.149804		10338	0.535583	0.675428	0.570295	0.737333	0.342215	NA
-980 to -829	10161	161-4	0.238157		10339	0.342215	0.765772	0.342215	0.849251	0.342215	0.570295
-980 to -829	10161	161-19	0.263667
-980 to -829	10161	161-16	0.487941
-980 to -829	10161	161-5	0.495737
-980 to -829	10161	161-14	0.655391
-980 to -829	10161	161-6	0.728962
-980 to -829	10161	161-7	0.768192
-980 to -829	10161	161-10	0.796177
-980 to -829	10161	161-9	0.82338
-980 to -829	10161	161-11	3.63195
subregion a deleted	10335	335-15	0.0211242
subregion a deleted	10335	335-14	0.0218686
subregion a deleted	10335	335-10	0.0700039
subregion a deleted	10335	335-24	0.0729601
subregion a deleted	10335	335-13	0.115903
subregion a deleted	10335	335-23	0.131708
subregion a deleted	10335	335-21	0.136367
subregion a deleted	10335	335-17	0.151619
subregion a deleted	10335	335-5	0.204595
subregion a deleted	10335	335-11	0.249201
subregion a deleted	10335	335-26	0.26393
subregion a deleted	10335	335-20	0.304489
subregion a deleted	10335	335-6	0.357943
subregion a deleted	10335	335-1	0.378089
subregion a deleted	10335	335-2	0.418473
subregion a deleted	10335	335-28	0.551973
subregion a deleted	10335	335-27	0.593106
subregion a deleted	10335	335-12	0.595952
subregion a deleted	10335	335-7	0.596593
subregion a deleted	10335	335-25	0.713476
subregion a deleted	10335	335-4	0.870058
subregion a deleted	10335	335-19	1.39643
subregion a deleted	10335	335-16	1.46146
subregion a deleted	10335	335-22	1.71425
subregion a deleted	10335	335-9	1.79721
subregion a deleted	10335	335-8	4.10157
subregion a deleted	10335	335-3	7.81064
subregion b deleted	10336	336-8	0.0302051
subregion b deleted	10336	336-9	0.0390247
subregion b deleted	10336	336-5	0.0398293
subregion b deleted	10336	336-15	0.0524743
subregion b deleted	10336	336-22	0.0556816
subregion b deleted	10336	336-19	0.0568341
subregion b deleted	10336	336-17	0.0714496
subregion b deleted	10336	336-16	0.0732042
subregion b deleted	10336	336-10	0.0885609
subregion b deleted	10336	336-7	0.0889486
subregion b deleted	10336	336-13	0.0934641
subregion b deleted	10336	336-2	0.121393
subregion b deleted	10336	336-25	0.135221
subregion b deleted	10336	336-26	0.143701
subregion b deleted	10336	336-3	0.25
subregion b deleted	10336	336-14	0.303132
subregion b deleted	10336	336-20	0.509657
subregion b deleted	10336	336-1	0.64995
subregion b deleted	10336	336-4	0.753381
subregion b deleted	10336	336-11	0.896776
subregion b deleted	10336	336-21	1.68392
subregion b deleted	10336	336-18	2.02771
subregion b deleted	10336	336-23	2.13875
subregion b deleted	10336	336-6	2.27502
subregion b deleted	10336	336-24	4.27878
subregion b deleted	10336	336-12	9.05898
subregion c deleted	10337	337-3	0.0633156
subregion c deleted	10337	337-22	0.0689623
subregion c deleted	10337	337-13	0.0700218
subregion c deleted	10337	337-8	0.0881934
subregion c deleted	10337	337-16	0.114017
subregion c deleted	10337	337-17	0.119576
subregion c deleted	10337	337-12	0.128661
subregion c deleted	10337	337-23	0.138366
subregion c deleted	10337	337-10	0.189788
subregion c deleted	10337	337-9	0.199652
subregion c deleted	10337	337-1	0.250182
subregion c deleted	10337	337-15	0.399452
subregion c deleted	10337	337-18	0.423155
subregion c deleted	10337	337-19	0.527057
subregion c deleted	10337	337-14	0.578342
subregion c deleted	10337	337-11	0.817135
subregion c deleted	10337	337-7	0.881019
subregion c deleted	10337	337-24	1.4205
subregion c deleted	10337	337-20	1.91785
subregion c deleted	10337	337-5	2.23528
subregion c deleted	10337	337-2	3.52015
subregion c deleted	10337	337-6	4.33639
subregion c deleted	10337	337-4	4.617
subregion d deleted	10346	346-17	0.0265003
subregion d deleted	10346	346-8	0.0298222
subregion d deleted	10346	346-12	0.030155
subregion d deleted	10346	346-15	0.0349354
subregion d deleted	10346	346-20	0.0419537
subregion d deleted	10346	346-10	0.0432611
subregion d deleted	10346	346-24	0.0510984
subregion d deleted	10346	346-2	0.0587339
subregion d deleted	10346	346-18	0.0632786
subregion d deleted	10346	346-6	0.080884
subregion d deleted	10346	346-13	0.0841165
subregion d deleted	10346	346-11	0.0845559
subregion d deleted	10346	346-4	0.159365
subregion d deleted	10346	346-21	0.285723
subregion d deleted	10346	346-1	0.308162
subregion d deleted	10346	346-19	0.469656
subregion d deleted	10346	346-9	0.725671
subregion d deleted	10346	346-16	0.73249
subregion d deleted	10346	346-22	0.803732
subregion d deleted	10346	346-7	0.812361
subregion d deleted	10346	346-5	0.951522
subregion d deleted	10346	346-23	1.51946
subregion d deleted	10346	346-3	1.89679
subregion d deleted	10346	346-14	2.9675
subregion e deleted	10338	338-22	0.0522111
subregion e deleted	10338	338-1	0.0853645
subregion e deleted	10338	338-4	0.0892458
subregion e deleted	10338	338-24	0.0895501
subregion e deleted	10338	338-14	0.0896327
subregion e deleted	10338	338-2	0.0908278
subregion e deleted	10338	338-11	0.106323
subregion e deleted	10338	338-21	0.109243
subregion e deleted	10338	338-8	0.117476
subregion e deleted	10338	338-17	0.136963
subregion e deleted	10338	338-12	0.151788
subregion e deleted	10338	338-20	0.174119
subregion e deleted	10338	338-16	0.203671
subregion e deleted	10338	338-10	0.256204
subregion e deleted	10338	338-13	0.318027
subregion e deleted	10338	338-18	0.530472
subregion e deleted	10338	338-5	1.02059
subregion e deleted	10338	338-19	1.13441
subregion e deleted	10338	338-6	1.19254
subregion e deleted	10338	338-23	1.40994
subregion e deleted	10338	338-9	1.65179
subregion e deleted	10338	338-3	2.67192
subregion e deleted	10338	338-7	3.24336
subregion e deleted	10338	338-15	4.05901
subregion f deleted	10339	339-11	0.0394858
subregion f deleted	10339	339-14	0.0740008
subregion f deleted	10339	339-17	0.0923673
subregion f deleted	10339	339-16	0.105519
subregion f deleted	10339	339-13	0.11904
subregion f deleted	10339	339-5	0.126096
subregion f deleted	10339	339-2	0.129243
subregion f deleted	10339	339-15	0.144942
subregion f deleted	10339	339-1	0.158089
subregion f deleted	10339	339-6	0.181076
subregion f deleted	10339	339-18	0.292965
subregion f deleted	10339	339-21	0.378476
subregion f deleted	10339	339-19	0.459458
subregion f deleted	10339	339-8	1.03198
subregion f deleted	10339	339-22	1.06992
subregion f deleted	10339	339-23	1.23464
subregion f deleted	10339	339-3	1.25236
subregion f deleted	10339	339-4	1.83222
subregion f deleted	10339	339-7	1.999
subregion f deleted	10339	339-12	2.00133
subregion f deleted	10339	339-24	2.61512
subregion f deleted	10339	339-9	2.64831
subregion f deleted	10339	339-20	3.10344
subregion f deleted	10339	339-10	3.94685

## Sheet: Supplementary Fig.14a-e
Reporter	TF	LUC/GUS		Adjusted P-value
-980 to -829 + -251 to +42	Control	1.07087			Control	WRKY94	WRKY1
-980 to -829 + -251 to +42	Control	1.58982		WRKY94	0.195465	NA	NA
-980 to -829 + -251 to +42	Control	1.52202		WRKY1	0.195465	0.0471015	NA
-980 to -829 + -251 to +42	Control	1.18873		WRKY121	5.38751e-06	5.38751e-06	3.90695e-05
-980 to -829 + -251 to +42	WRKY1	1.55943
-980 to -829 + -251 to +42	WRKY1	1.53648
-980 to -829 + -251 to +42	WRKY94	1.07339
-980 to -829 + -251 to +42	WRKY94	1.26003
-980 to -829 + -251 to +42	WRKY94	1.10659
-980 to -829 + -251 to +42	WRKY121	4.11874
-980 to -829 + -251 to +42	WRKY121	4.53325
-980 to -829 + -251 to +42	WRKY121	4.46927
-980 to -829 + -251 to +42	Control	0.581529			Control	MYS1	Os2R_MYB57	Os2R_MYB2	UCIP5	GLK1	HINGE1	DLN210	DLN52	DLN168
-980 to -829 + -251 to +42	Control	1.36231		MYS1	0.0301231	NA	NA	NA	NA	NA	NA	NA	NA	NA
-980 to -829 + -251 to +42	Control	1.94746		Os2R_MYB57	0.0465826	0.814046	NA	NA	NA	NA	NA	NA	NA	NA
-980 to -829 + -251 to +42	Control	1.12882		Os2R_MYB2	0.69531	0.0117159	0.0203633	NA	NA	NA	NA	NA	NA	NA
-980 to -829 + -251 to +42	MYS1	0.672857		UCIP5	0.0429045	0.000116886	0.000214586	0.0943325	NA	NA	NA	NA	NA	NA
-980 to -829 + -251 to +42	MYS1	0.597081		GLK1	0.0283633	6.50142e-05	0.000116886	0.0632391	0.814046	NA	NA	NA	NA	NA
-980 to -829 + -251 to +42	MYS1	0.697561		HINGE1	0.0123402	2.51334e-05	4.92874e-05	0.0308438	0.597415	0.735026	NA	NA	NA	NA
-980 to -829 + -251 to +42	MYS1	0.816052		DLN210	0.000308469	5.34781e-07	9.55191e-07	0.000992805	0.0632391	0.0943325	0.183564	NA	NA	NA
-980 to -829 + -251 to +42	DLN52	3.07927		DLN52	9.05914e-05	1.68693e-07	3.08179e-07	0.000269671	0.0247065	0.0375463	0.0757188	0.663642	NA	NA
-980 to -829 + -251 to +42	DLN52	2.71575		DLN168	5.34781e-07	1.63219e-09	2.61061e-09	1.70735e-06	0.000207745	0.000353326	0.000992805	0.0308438	0.0776199	NA
-980 to -829 + -251 to +42	DLN52	2.69938		GLK2	5.02282e-10	3.99589e-12	3.99589e-12	1.1852e-09	8.61437e-08	1.47289e-07	3.14887e-07	1.39831e-05	5.26373e-05	0.00708021
-980 to -829 + -251 to +42	DLN52	4.14377
-980 to -829 + -251 to +42	DLN168	4.50204
-980 to -829 + -251 to +42	DLN168	4.77824
-980 to -829 + -251 to +42	DLN168	4.90926
-980 to -829 + -251 to +42	DLN168	4.34052
-980 to -829 + -251 to +42	UCIP5	2.30459
-980 to -829 + -251 to +42	UCIP5	1.78696
-980 to -829 + -251 to +42	UCIP5	1.73046
-980 to -829 + -251 to +42	UCIP5	1.57603
-980 to -829 + -251 to +42	HINGE1	1.94665
-980 to -829 + -251 to +42	HINGE1	1.87885
-980 to -829 + -251 to +42	HINGE1	2.45253
-980 to -829 + -251 to +42	HINGE1	2.08813
-980 to -829 + -251 to +42	DLN210	2.82452
-980 to -829 + -251 to +42	DLN210	2.76517
-980 to -829 + -251 to +42	DLN210	2.75398
-980 to -829 + -251 to +42	DLN210	2.8512
-980 to -829 + -251 to +42	Os2R_MYB2	1.34831
-980 to -829 + -251 to +42	Os2R_MYB2	0.920977
-980 to -829 + -251 to +42	Os2R_MYB2	1.60716
-980 to -829 + -251 to +42	Os2R_MYB2	1.26656
-980 to -829 + -251 to +42	Os2R_MYB57	0.282885
-980 to -829 + -251 to +42	Os2R_MYB57	1.24484
-980 to -829 + -251 to +42	Os2R_MYB57	1.11078
-980 to -829 + -251 to +42	Os2R_MYB57	0.718442
-980 to -829 + -251 to +42	GLK1	1.49704
-980 to -829 + -251 to +42	GLK1	2.07349
-980 to -829 + -251 to +42	GLK1	2.60053
-980 to -829 + -251 to +42	GLK1	1.69488
-980 to -829 + -251 to +42	GLK2	7.03538
-980 to -829 + -251 to +42	GLK2	10.2563
-980 to -829 + -251 to +42	GLK2	8.50808
-980 to -829 + -251 to +42	GLK2	9.81736
-980 to -829 + -251 to +42	Control	1.46252			Control	IDD5	IDD11	IDD2	IDD1	IDD3	IDD4	IDD6
-980 to -829 + -251 to +42	Control	1.98492		IDD5	0.000478671	NA	NA	NA	NA	NA	NA	NA
-980 to -829 + -251 to +42	Control	1.64804		IDD11	1.03232e-12	3.20287e-09	NA	NA	NA	NA	NA	NA
-980 to -829 + -251 to +42	Control	1.31973		IDD2	3.69154e-17	8.45542e-15	2.23869e-07	NA	NA	NA	NA	NA
-980 to -829 + -251 to +42	IDD1	16.1844		IDD1	1.14321e-20	5.76625e-19	4.24014e-14	3.53201e-08	NA	NA	NA	NA
-980 to -829 + -251 to +42	IDD1	16.2774		IDD3	2.80801e-22	4.99744e-21	3.69154e-17	1.07034e-12	3.44445e-05	NA	NA	NA
-980 to -829 + -251 to +42	IDD1	16.2121		IDD4	2.61226e-22	4.024e-21	2.64655e-17	6.04889e-13	1.33619e-05	0.718101	NA	NA
-980 to -829 + -251 to +42	IDD1	14.7966		IDD6	4.2606e-23	4.31511e-22	1.10947e-18	7.67953e-15	1.45133e-08	0.00505693	0.0118683	NA
-980 to -829 + -251 to +42	IDD2	7.2646		IDD10	2.72085e-25	1.65569e-24	3.30484e-22	1.08644e-19	8.10821e-16	2.06382e-12	3.95178e-12	1.04884e-09
-980 to -829 + -251 to +42	IDD2	8.56409
-980 to -829 + -251 to +42	IDD2	8.97985
-980 to -829 + -251 to +42	IDD2	8.4925
-980 to -829 + -251 to +42	IDD3	23.4995
-980 to -829 + -251 to +42	IDD3	25.9955
-980 to -829 + -251 to +42	IDD3	24.4298
-980 to -829 + -251 to +42	IDD3	22.778
-980 to -829 + -251 to +42	IDD4	21.7141
-980 to -829 + -251 to +42	IDD4	26.2047
-980 to -829 + -251 to +42	IDD4	26.6061
-980 to -829 + -251 to +42	IDD4	25.3877
-980 to -829 + -251 to +42	IDD5	1.66193
-980 to -829 + -251 to +42	IDD5	2.60159
-980 to -829 + -251 to +42	IDD5	2.11041
-980 to -829 + -251 to +42	IDD5	2.66288
-980 to -829 + -251 to +42	IDD6	30.6786
-980 to -829 + -251 to +42	IDD6	34.7628
-980 to -829 + -251 to +42	IDD6	31.1839
-980 to -829 + -251 to +42	IDD6	28.7796
-980 to -829 + -251 to +42	IDD10	66.2609
-980 to -829 + -251 to +42	IDD10	75.0862
-980 to -829 + -251 to +42	IDD10	68.2939
-980 to -829 + -251 to +42	IDD10	63.1267
-980 to -829 + -251 to +42	IDD11	4.51659
-980 to -829 + -251 to +42	IDD11	4.95327
-980 to -829 + -251 to +42	IDD11	3.95151
-980 to -829 + -251 to +42	IDD11	5.19356
-980 to -829 + -251 to +42	Control	1.63626			Control	LHY1	MYBR1	MYBR3	MYBR2	MYBY2	RVE2	RVE6	MYBS2	MYBS3	KUA1
-980 to -829 + -251 to +42	Control	1.50383		LHY1	0.730647	NA	NA	NA	NA	NA	NA	NA	NA	NA	NA
-980 to -829 + -251 to +42	Control	1.85061		MYBR1	0.0554203	0.0233933	NA	NA	NA	NA	NA	NA	NA	NA	NA
-980 to -829 + -251 to +42	Control	1.32252		MYBR3	0.0116435	0.00458652	0.540381	NA	NA	NA	NA	NA	NA	NA	NA
-980 to -829 + -251 to +42	MYBR1	2.09393		MYBR2	0.00918012	0.00356198	0.489622	0.918877	NA	NA	NA	NA	NA	NA	NA
-980 to -829 + -251 to +42	MYBR1	1.70765		MYBY2	0.00159704	0.000600245	0.18585	0.486782	0.537609	NA	NA	NA	NA	NA	NA
-980 to -829 + -251 to +42	MYBR1	2.72596		RVE2	0.000419642	0.000144882	0.0730934	0.235717	0.274482	0.641729	NA	NA	NA	NA	NA
-980 to -829 + -251 to +42	MYBR1	1.78196		RVE6	0.000680054	0.000244539	0.101222	0.308416	0.354673	0.760178	0.866064	NA	NA	NA	NA
-980 to -829 + -251 to +42	MYBY2	2.69891		MYBS2	3.50412e-06	1.10594e-06	0.00133031	0.00737492	0.00918012	0.0469161	0.124985	0.0894744	NA	NA	NA
-980 to -829 + -251 to +42	MYBY2	2.38068		MYBS3	1.23993e-08	4.23149e-09	5.91167e-06	4.03654e-05	5.30769e-05	0.000390101	0.00148251	0.000921328	0.0792674	NA	NA
-980 to -829 + -251 to +42	MYBY2	2.56456		KUA1	2.36439e-10	8.74348e-11	9.64128e-08	7.20368e-07	9.31308e-07	6.54537e-06	3.01131e-05	1.77224e-05	0.00298764	0.198741	NA
-980 to -829 + -251 to +42	MYBY2	2.19253		MYBS1	7.43251e-22	7.43251e-22	1.25899e-20	2.64528e-20	2.64528e-20	6.97444e-20	1.26995e-19	1.05629e-19	2.32983e-18	9.2106e-17	1.68883e-15
-980 to -829 + -251 to +42	LHY1	1.52517
-980 to -829 + -251 to +42	LHY1	1.71523
-980 to -829 + -251 to +42	LHY1	1.51192
-980 to -829 + -251 to +42	LHY1	1.25493
-980 to -829 + -251 to +42	MYBS1	27.8824
-980 to -829 + -251 to +42	MYBS1	28.2999
-980 to -829 + -251 to +42	MYBS1	30.9497
-980 to -829 + -251 to +42	MYBS1	25.587
-980 to -829 + -251 to +42	MYBS2	3.1619
-980 to -829 + -251 to +42	MYBS2	3.0238
-980 to -829 + -251 to +42	MYBS2	3.44515
-980 to -829 + -251 to +42	MYBS2	3.29796
-980 to -829 + -251 to +42	MYBS3	3.93609
-980 to -829 + -251 to +42	MYBS3	3.68179
-980 to -829 + -251 to +42	MYBS3	4.63798
-980 to -829 + -251 to +42	MYBS3	4.25321
-980 to -829 + -251 to +42	RVE2	2.73367
-980 to -829 + -251 to +42	RVE2	2.63181
-980 to -829 + -251 to +42	RVE2	3.43497
-980 to -829 + -251 to +42	RVE2	1.89414
-980 to -829 + -251 to +42	RVE6	1.55403
-980 to -829 + -251 to +42	RVE6	3.01401
-980 to -829 + -251 to +42	RVE6	3.77464
-980 to -829 + -251 to +42	RVE6	2.41461
-980 to -829 + -251 to +42	MYBR2	2.38072
-980 to -829 + -251 to +42	MYBR2	2.34672
-980 to -829 + -251 to +42	MYBR2	2.673
-980 to -829 + -251 to +42	MYBR2	1.71311
-980 to -829 + -251 to +42	MYBR3	2.17425
-980 to -829 + -251 to +42	MYBR3	2.44142
-980 to -829 + -251 to +42	MYBR3	2.16274
-980 to -829 + -251 to +42	MYBR3	2.11845
-980 to -829 + -251 to +42	KUA1	4.28765
-980 to -829 + -251 to +42	KUA1	4.71973
-980 to -829 + -251 to +42	KUA1	5.53358
-980 to -829 + -251 to +42	KUA1	5.18527
-980 to -829 + -251 to +42	Control	1.15312			Control	NLT2	NAC9	SNAC3	NAC5	NAC6	NAC3	NAP	bZIP3	bZIP11	bZIP10	bZIP4
-980 to -829 + -251 to +42	Control	1.3584		NLT2	0.111765	NA	NA	NA	NA	NA	NA	NA	NA	NA	NA	NA
-980 to -829 + -251 to +42	Control	1.3644		NAC9	0.000625771	0.0490322	NA	NA	NA	NA	NA	NA	NA	NA	NA	NA
-980 to -829 + -251 to +42	Control	2.03636		SNAC3	9.09719e-05	0.0106337	0.543362	NA	NA	NA	NA	NA	NA	NA	NA	NA
-980 to -829 + -251 to +42	bZIP9	25.6847		NAC5	5.83956e-05	0.00746114	0.460688	0.884442	NA	NA	NA	NA	NA	NA	NA	NA
-980 to -829 + -251 to +42	bZIP9	29.9107		NAC6	3.77632e-05	0.00514131	0.386565	0.789185	0.884442	NA	NA	NA	NA	NA	NA	NA
-980 to -829 + -251 to +42	bZIP9	28.0963		NAC3	6.98774e-06	0.00115132	0.165038	0.444027	0.525589	0.610613	NA	NA	NA	NA	NA	NA
-980 to -829 + -251 to +42	bZIP9	27.2245		NAP	9.58718e-08	1.8542e-05	0.0082151	0.0392244	0.0531049	0.0716713	0.192109	NA	NA	NA	NA	NA
-980 to -829 + -251 to +42	bZIP10	13.4449		bZIP3	3.6866e-13	3.25611e-11	1.62443e-08	1.18598e-07	1.85832e-07	2.88686e-07	1.54314e-06	0.000112547	NA	NA	NA	NA
-980 to -829 + -251 to +42	bZIP10	16.6019		bZIP11	1.05497e-14	5.91329e-13	1.85237e-10	1.29114e-09	1.97137e-09	2.99071e-09	1.53974e-08	1.10487e-06	0.159567	NA	NA	NA
-980 to -829 + -251 to +42	bZIP10	13.5747		bZIP10	3.4152e-16	8.35531e-15	1.25901e-12	7.12795e-12	1.0433e-11	1.52008e-11	6.87253e-11	4.02192e-09	0.00243447	0.0880244	NA	NA
-980 to -829 + -251 to +42	bZIP10	17.2156		bZIP4	4.07161e-18	7.58203e-17	4.22621e-15	1.52079e-14	2.06664e-14	2.80577e-14	1.08125e-13	3.72421e-12	1.48827e-06	0.000150362	0.0222838	NA
-980 to -829 + -251 to +42	bZIP3	8.37648		bZIP9	6.78292e-19	6.88089e-18	3.59335e-16	1.40882e-15	1.75487e-15	2.20933e-15	6.80067e-15	1.47753e-13	3.10445e-08	3.26637e-06	0.000829757	0.24103
-980 to -829 + -251 to +42	bZIP3	8.76014
-980 to -829 + -251 to +42	bZIP3	8.90739
-980 to -829 + -251 to +42	bZIP3	9.09649
-980 to -829 + -251 to +42	bZIP11	11.0926
-980 to -829 + -251 to +42	bZIP11	13.1916
-980 to -829 + -251 to +42	bZIP11	11.0026
-980 to -829 + -251 to +42	bZIP11	9.86301
-980 to -829 + -251 to +42	bZIP4	24.2316
-980 to -829 + -251 to +42	bZIP4	21.6705
-980 to -829 + -251 to +42	bZIP4	21.8001
-980 to -829 + -251 to +42	bZIP4	22.7332
-980 to -829 + -251 to +42	NAC6	4.66397
-980 to -829 + -251 to +42	NAC6	2.74775
-980 to -829 + -251 to +42	NAC6	3.38352
-980 to -829 + -251 to +42	NAC6	2.22913
-980 to -829 + -251 to +42	NLT2	2.16841
-980 to -829 + -251 to +42	NLT2	2.21425
-980 to -829 + -251 to +42	NLT2	1.88676
-980 to -829 + -251 to +42	NLT2	1.45464
-980 to -829 + -251 to +42	NAC5	2.61926
-980 to -829 + -251 to +42	NAC5	2.48077
-980 to -829 + -251 to +42	NAC5	2.6176
-980 to -829 + -251 to +42	NAC5	5.17218
-980 to -829 + -251 to +42	SNAC3	2.44344
-980 to -829 + -251 to +42	SNAC3	3.92662
-980 to -829 + -251 to +42	SNAC3	3.56849
-980 to -829 + -251 to +42	SNAC3	2.33369
-980 to -829 + -251 to +42	NAC3	3.74754
-980 to -829 + -251 to +42	NAC3	3.95612
-980 to -829 + -251 to +42	NAC3	2.74322
-980 to -829 + -251 to +42	NAC3	3.38078
-980 to -829 + -251 to +42	NAC9	4.0373
-980 to -829 + -251 to +42	NAC9	1.57158
-980 to -829 + -251 to +42	NAC9	3.26536
-980 to -829 + -251 to +42	NAC9	2.52776
-980 to -829 + -251 to +42	NAP	5.90512
-980 to -829 + -251 to +42	NAP	4.44842
-980 to -829 + -251 to +42	NAP	3.49448
-980 to -829 + -251 to +42	NAP	3.70391

## Sheet: Supplementary Fig.17b&d
Reporter	TF	LUC/GUS		Adjusted P-value
1 x Y-Patch/20-bp Y-Patch	No TF	2.05154			bZIP9_1xYPatch	bZIP9_2xYpatch	bZIP9_3xYpatch	GLK2_1xYPatch	GLK2_2xYpatch	GLK2_3xYpatch	IDD10_1xYPatch	IDD10_2xYpatch	IDD10_3xYpatch	MYBS1_1xYPatch	MYBS1_2xYpatch	MYBS1_3xYpatch	No TF_1xYPatch	No TF_2xYpatch	No TF_3xYpatch	WRKY121_1xYPatch	WRKY121_2xYpatch
1 x Y-Patch/20-bp Y-Patch	No TF	2.54433		bZIP9_2xYpatch	0.0328679	NA	NA	NA	NA	NA	NA	NA	NA	NA	NA	NA	NA	NA	NA	NA	NA
1 x Y-Patch/20-bp Y-Patch	No TF	1.5142		bZIP9_3xYpatch	0.366833	0.512512	NA	NA	NA	NA	NA	NA	NA	NA	NA	NA	NA	NA	NA	NA	NA
1 x Y-Patch/20-bp Y-Patch	No TF	0.847396		GLK2_1xYPatch	0.366833	0.0328679	0.704123	NA	NA	NA	NA	NA	NA	NA	NA	NA	NA	NA	NA	NA	NA
1 x Y-Patch/20-bp Y-Patch	WRKY121	4.58458		GLK2_2xYpatch	0.0328679	0.0328679	0.0328679	0.0328679	NA	NA	NA	NA	NA	NA	NA	NA	NA	NA	NA	NA	NA
1 x Y-Patch/20-bp Y-Patch	WRKY121	4.50214		GLK2_3xYpatch	0.0328679	0.0328679	0.0328679	0.0328679	0.885714	NA	NA	NA	NA	NA	NA	NA	NA	NA	NA	NA	NA
1 x Y-Patch/20-bp Y-Patch	WRKY121	4.48434		IDD10_1xYPatch	0.0328679	0.0328679	0.0328679	0.0328679	0.218571	0.127633	NA	NA	NA	NA	NA	NA	NA	NA	NA	NA	NA
1 x Y-Patch/20-bp Y-Patch	WRKY121	5.63681		IDD10_2xYpatch	0.0328679	0.0328679	0.0328679	0.0328679	0.0328679	0.0328679	0.0328679	NA	NA	NA	NA	NA	NA	NA	NA	NA	NA
1 x Y-Patch/20-bp Y-Patch	GLK2	13.1185		IDD10_3xYpatch	0.0328679	0.0328679	0.0328679	0.0328679	0.0328679	0.0328679	0.0328679	0.0328679	NA	NA	NA	NA	NA	NA	NA	NA	NA
1 x Y-Patch/20-bp Y-Patch	GLK2	18.196		MYBS1_1xYPatch	0.0328679	0.0328679	0.0328679	0.0328679	0.0328679	0.0328679	0.0328679	0.0328679	0.0328679	NA	NA	NA	NA	NA	NA	NA	NA
1 x Y-Patch/20-bp Y-Patch	GLK2	17.9634		MYBS1_2xYpatch	0.0328679	0.0328679	0.0328679	0.0328679	0.0328679	0.0328679	0.0328679	0.0328679	0.0328679	0.885714	NA	NA	NA	NA	NA	NA	NA
1 x Y-Patch/20-bp Y-Patch	GLK2	17.8202		MYBS1_3xYpatch	0.0328679	0.0328679	0.0328679	0.0328679	0.0328679	0.0328679	0.0328679	0.0328679	0.0328679	0.0328679	0.0328679	NA	NA	NA	NA	NA	NA
1 x Y-Patch/20-bp Y-Patch	MYBS1	6.24981		No TF_1xYPatch	0.0328679	0.0328679	0.0328679	0.0328679	0.0328679	0.0328679	0.0328679	0.0328679	0.0328679	0.0328679	0.0328679	0.0328679	NA	NA	NA	NA	NA
1 x Y-Patch/20-bp Y-Patch	MYBS1	4.59771		No TF_2xYpatch	0.0328679	0.0328679	0.0328679	0.0328679	0.0328679	0.0328679	0.0328679	0.0328679	0.0328679	0.0328679	0.0328679	0.0328679	0.704123	NA	NA	NA	NA
1 x Y-Patch/20-bp Y-Patch	MYBS1	6.4842		No TF_3xYpatch	0.0328679	0.0328679	0.0328679	0.0328679	0.0328679	0.0328679	0.0328679	0.0328679	0.0328679	0.0328679	0.0328679	0.0328679	0.704123	0.704123	NA	NA	NA
1 x Y-Patch/20-bp Y-Patch	MYBS1	6.2396		WRKY121_1xYPatch	0.0328679	0.0328679	0.0328679	0.0328679	0.0328679	0.0328679	0.0328679	0.0328679	0.0328679	0.0642857	0.0642857	0.0328679	0.0328679	0.0328679	0.0328679	NA	NA
1 x Y-Patch/20-bp Y-Patch	IDD10	23.9126		WRKY121_2xYpatch	0.0328679	0.0328679	0.0328679	0.0328679	0.0328679	0.0328679	0.0328679	0.0328679	0.0328679	0.885714	0.885714	0.0328679	0.0328679	0.0328679	0.0328679	0.0642857	NA
1 x Y-Patch/20-bp Y-Patch	IDD10	31.785		WRKY121_3xYpatch	0.0328679	0.0328679	0.0328679	0.0328679	0.0328679	0.0328679	0.0328679	0.0328679	0.0328679	0.218571	0.512512	0.0328679	0.0328679	0.0328679	0.0328679	0.218571	0.366833
1 x Y-Patch/20-bp Y-Patch	IDD10	35.0162
1 x Y-Patch/20-bp Y-Patch	IDD10	32.6483
1 x Y-Patch/20-bp Y-Patch	bZIP9	15.6071
1 x Y-Patch/20-bp Y-Patch	bZIP9	17.5688
1 x Y-Patch/20-bp Y-Patch	bZIP9	17.5724
1 x Y-Patch/20-bp Y-Patch	bZIP9	13.7673
1 x Y-Patch/20-bp Y-Patch	No TF	1.35779
1 x Y-Patch/20-bp Y-Patch	No TF	1.78979
1 x Y-Patch/20-bp Y-Patch	No TF	1.74418
1 x Y-Patch/20-bp Y-Patch	No TF	1.38157
1 x Y-Patch/20-bp Y-Patch	WRKY121	5.93897
1 x Y-Patch/20-bp Y-Patch	WRKY121	5.2466
1 x Y-Patch/20-bp Y-Patch	WRKY121	7.23364
1 x Y-Patch/20-bp Y-Patch	WRKY121	6.34409
1 x Y-Patch/20-bp Y-Patch	GLK2	24.877
1 x Y-Patch/20-bp Y-Patch	GLK2	28.191
1 x Y-Patch/20-bp Y-Patch	GLK2	23.4509
1 x Y-Patch/20-bp Y-Patch	GLK2	28.4923
1 x Y-Patch/20-bp Y-Patch	MYBS1	7.53021
1 x Y-Patch/20-bp Y-Patch	MYBS1	5.84604
1 x Y-Patch/20-bp Y-Patch	MYBS1	6.19585
1 x Y-Patch/20-bp Y-Patch	MYBS1	4.80661
1 x Y-Patch/20-bp Y-Patch	IDD10	64.5703
1 x Y-Patch/20-bp Y-Patch	IDD10	62.0592
1 x Y-Patch/20-bp Y-Patch	IDD10	58.9798
1 x Y-Patch/20-bp Y-Patch	IDD10	52.0067
1 x Y-Patch/20-bp Y-Patch	bZIP9	18.4577
1 x Y-Patch/20-bp Y-Patch	bZIP9	21.0363
1 x Y-Patch/20-bp Y-Patch	bZIP9	20.0852
1 x Y-Patch/20-bp Y-Patch	bZIP9	18.8544
3 x Y-Patch	No TF	1.08974
3 x Y-Patch	No TF	1.37781
3 x Y-Patch	No TF	1.37245
3 x Y-Patch	No TF	2.0614
3 x Y-Patch	WRKY121	4.54949
3 x Y-Patch	WRKY121	5.36126
3 x Y-Patch	WRKY121	6.0863
3 x Y-Patch	WRKY121	5.84847
3 x Y-Patch	GLK2	23.0717
3 x Y-Patch	GLK2	31.0261
3 x Y-Patch	GLK2	23.5271
3 x Y-Patch	GLK2	27.2556
3 x Y-Patch	MYBS1	9.18041
3 x Y-Patch	MYBS1	9.45068
3 x Y-Patch	MYBS1	11.1998
3 x Y-Patch	MYBS1	10.7385
3 x Y-Patch	IDD10	77.294
3 x Y-Patch	IDD10	95.272
3 x Y-Patch	IDD10	92.8974
3 x Y-Patch	IDD10	76.9317
3 x Y-Patch	bZIP9	16.2872
3 x Y-Patch	bZIP9	16.5801
3 x Y-Patch	bZIP9	20.7591
3 x Y-Patch	bZIP9	19.2804
40-bp Y-Patch	No TF	0.872924			bZIP9_20-bp Y-Patch	bZIP9_40-bp Y-Patch	bZIP9_60-bp Y-Patch	GLK2_20-bp Y-Patch	GLK2_40-bp Y-Patch	GLK2_60-bp Y-Patch	IDD10_20-bp Y-Patch	IDD10_40-bp Y-Patch	IDD10_60-bp Y-Patch	MYBS1_20-bp Y-Patch	MYBS1_40-bp Y-Patch	MYBS1_60-bp Y-Patch	No TF_20-bp Y-Patch	No TF_40-bp Y-Patch	No TF_60-bp Y-Patch	WRKY121_20-bp Y-Patch	WRKY121_40-bp Y-Patch
40-bp Y-Patch	No TF	1.35371		bZIP9_40-bp Y-Patch	0.0336264	NA	NA	NA	NA	NA	NA	NA	NA	NA	NA	NA	NA	NA	NA	NA	NA
40-bp Y-Patch	No TF	2.68908		bZIP9_60-bp Y-Patch	0.0642857	0.124012	NA	NA	NA	NA	NA	NA	NA	NA	NA	NA	NA	NA	NA	NA	NA
40-bp Y-Patch	No TF	1.3381		GLK2_20-bp Y-Patch	0.364286	0.0336264	0.124012	NA	NA	NA	NA	NA	NA	NA	NA	NA	NA	NA	NA	NA	NA
40-bp Y-Patch	WRKY121	4.17713		GLK2_40-bp Y-Patch	0.0336264	0.0336264	0.0336264	0.0336264	NA	NA	NA	NA	NA	NA	NA	NA	NA	NA	NA	NA	NA
40-bp Y-Patch	WRKY121	3.2585		GLK2_60-bp Y-Patch	0.0336264	0.0336264	0.0336264	0.0336264	0.0336264	NA	NA	NA	NA	NA	NA	NA	NA	NA	NA	NA	NA
40-bp Y-Patch	WRKY121	3.02899		IDD10_20-bp Y-Patch	0.0336264	0.0336264	0.0336264	0.0336264	0.0336264	0.0336264	NA	NA	NA	NA	NA	NA	NA	NA	NA	NA	NA
40-bp Y-Patch	WRKY121	2.37663		IDD10_40-bp Y-Patch	0.0336264	0.0336264	0.0336264	0.0336264	0.0336264	0.0336264	0.509002	NA	NA	NA	NA	NA	NA	NA	NA	NA	NA
40-bp Y-Patch	GLK2	1.78455		IDD10_60-bp Y-Patch	0.0336264	0.0336264	0.0336264	0.0336264	0.0336264	0.0336264	0.0336264	0.124012	NA	NA	NA	NA	NA	NA	NA	NA	NA
40-bp Y-Patch	GLK2	1.9689		MYBS1_20-bp Y-Patch	0.0336264	0.0336264	0.0336264	0.0336264	0.0336264	0.0336264	0.0336264	0.0336264	0.0336264	NA	NA	NA	NA	NA	NA	NA	NA
40-bp Y-Patch	GLK2	0.969352		MYBS1_40-bp Y-Patch	0.0336264	0.0336264	0.0336264	0.0336264	0.0336264	0.0336264	0.0336264	0.0336264	0.0336264	0.0642857	NA	NA	NA	NA	NA	NA	NA
40-bp Y-Patch	GLK2	2.21942		MYBS1_60-bp Y-Patch	0.0336264	0.0642857	0.0336264	0.0336264	0.0336264	1	0.0336264	0.0336264	0.0336264	0.0336264	0.0336264	NA	NA	NA	NA	NA	NA
40-bp Y-Patch	MYBS1	3.65082		No TF_20-bp Y-Patch	0.0336264	0.0336264	0.0336264	0.0336264	1	0.0336264	0.0336264	0.0336264	0.0336264	0.0336264	0.0336264	0.0336264	NA	NA	NA	NA	NA
40-bp Y-Patch	MYBS1	3.22475		No TF_40-bp Y-Patch	0.0336264	0.0336264	0.0336264	0.0336264	0.704123	0.0336264	0.0336264	0.0336264	0.0336264	0.0336264	0.0336264	0.0336264	0.897446	NA	NA	NA	NA
40-bp Y-Patch	MYBS1	4.71759		No TF_60-bp Y-Patch	0.0336264	0.0336264	0.0336264	0.0336264	0.509002	0.0336264	0.0336264	0.0336264	0.0336264	0.0336264	0.0336264	0.0336264	0.704123	0.897446	NA	NA	NA
40-bp Y-Patch	MYBS1	4.15776		WRKY121_20-bp Y-Patch	0.0336264	0.0336264	0.0336264	0.0336264	0.0336264	0.0336264	0.0336264	0.0336264	0.0336264	0.0642857	0.215493	0.0336264	0.0336264	0.0336264	0.0336264	NA	NA
40-bp Y-Patch	IDD10	34.0228		WRKY121_40-bp Y-Patch	0.0336264	0.0336264	0.0336264	0.0336264	0.0336264	0.0336264	0.0336264	0.0336264	0.0336264	0.0336264	0.364286	0.0336264	0.0642857	0.0642857	0.0336264	0.0336264	NA
40-bp Y-Patch	IDD10	33.2531		WRKY121_60-bp Y-Patch	0.0336264	0.0336264	0.0336264	0.0336264	0.0336264	0.0336264	0.0336264	0.0336264	0.0336264	0.124012	0.124012	0.0336264	0.0336264	0.0336264	0.0336264	0.704123	0.0336264
40-bp Y-Patch	IDD10	27.6753
40-bp Y-Patch	IDD10	41.5217
40-bp Y-Patch	bZIP9	11.3191
40-bp Y-Patch	bZIP9	9.31755
40-bp Y-Patch	bZIP9	12.5007
40-bp Y-Patch	bZIP9	8.75073
60-bp Y-Patch	No TF	1.07258
60-bp Y-Patch	No TF	1.83569
60-bp Y-Patch	No TF	1.80329
60-bp Y-Patch	No TF	0.869514
60-bp Y-Patch	WRKY121	4.22205
60-bp Y-Patch	WRKY121	4.24385
60-bp Y-Patch	WRKY121	4.73285
60-bp Y-Patch	WRKY121	4.97276
60-bp Y-Patch	GLK2	7.57656
60-bp Y-Patch	GLK2	8.14183
60-bp Y-Patch	GLK2	7.13332
60-bp Y-Patch	GLK2	7.83918
60-bp Y-Patch	MYBS1	6.8963
60-bp Y-Patch	MYBS1	7.66713
60-bp Y-Patch	MYBS1	7.81922
60-bp Y-Patch	MYBS1	9.07712
60-bp Y-Patch	IDD10	38.9161
60-bp Y-Patch	IDD10	39.1211
60-bp Y-Patch	IDD10	41.6759
60-bp Y-Patch	IDD10	44.0079
60-bp Y-Patch	bZIP9	11.5856
60-bp Y-Patch	bZIP9	11.4031
60-bp Y-Patch	bZIP9	13.7677
60-bp Y-Patch	bZIP9	13.2813
